# Supplementary material for: Estimating the mutational load for cardiovascular diseases in Pakistani population
Source: PLoS One. 2018 Feb 8;13(2):e0192446. doi: 10.1371/journal.pone.0192446 (PMC5805289; doi:10.1371/journal.pone.0192446)
Supplement: S1 Script — (PL) [file pone.0192446.s001.pl]

#!/usr/bin/env perl
use strict;
use warnings;

use Getopt::Long;

my $cadd_file;
my $vcf_file;
my $output;
my $help;

GetOptions(
    "cadd|c=s"      => \$cadd_file,
    "vcf|v=s"       => \$vcf_file,
    "output|o=s"    => \$output,
    "help|h"        => \$help,
);

if (!($cadd_file && $vcf_file && $output) || $help) {
    print "Usage: $0 --cadd <cadd_file> --vcf <vcf_file> --output <output_file>\n";
    exit(0);
}

my $VCF;

if ($vcf_file =~ /.gz$/) {
    open $VCF, "gunzip -c $vcf_file |" or die "Can't open $vcf_file: $!";
}
else {
    open $VCF, "<$vcf_file" or die "Can't open $vcf_file: $!";
}

open my $OUT, ">$output" or die "Can't open $output: $!";

unless (`which tabix`) {
    die "Need tabix on path\n";
}

while (<$VCF>) {
    # 1       10505   .       A       T
    chomp;
    next if /^#/;
    my ($chr, $pos, $id, $ref, $alt, @rest) = split /\t/;

    # remove chr prefix if present
    $chr =~ s/^chr//;

    # skip non-SNVs
    next unless length($alt) == length($ref) && length($ref) == 1;

    my $found = 0;

    # use tabix to lookup the variant
    for my $p (`tabix $cadd_file $chr:$pos-$pos`) {
        #1       10255   A       C       -0.483845       1.773
        chomp $p;
        my @cols = split /\t/, $p;

        # check for matching alt allele
        if ($cols[3] eq $alt) {
            print $OUT join("\t", $chr, $pos-1, $pos, $id, $ref, $alt, @cols[4..5]), "\n";
            # once we find it, then exit the loop
            $found = 1;
            last;
        }
    }

    unless ($found) {
        warn "Didn't find score for $chr:$pos-$pos allele $alt\n";
    }
}
