# Supplementary material for: Estimating the mutational load for cardiovascular diseases in Pakistani population
Source: PLoS One. 2018 Feb 8;13(2):e0192446. doi: 10.1371/journal.pone.0192446 (PMC5805289; doi:10.1371/journal.pone.0192446)
Supplement: S1 Table — (XLSX) [file pone.0192446.s008.xlsx]

## Sheet: Sheet1
Common CVDs genes			Mendelian CVDs genes			Congenital CVDs genes
ABCA1			AARS2			ABCC6
ABCB1			ABCC9			ACOT2
ABCC6			ACADVL			ACOT4
ABCD1			ACE			ACTC1
ABCG1			ACE2			AFF4
ABCG5			ACTA2			ANGEL1
ABCG8			ACTC1			AREL1
ABHD16A			ACTN2			B3GAT3
ABO			ACVRL1			BCOR
ACAD10			ADIPOQ			CBS
ACAT1			ADORA1			CITED2
ACE			ADRA2C			COL5A1
ACE2			ADRB1			CRELD1
ACSM3			ADRB2			DCAF4
ACTA2			AGK			DLST
ACVRL1			AGT			DTNA
ACY1			AGTR1			ELMSAN1
ADAM10			AGTR2			ENPP1
ADAM15			AKAP10			ENTPD5
ADAM17			AKAP9			FOS
ADAM33			ALG10			FOXC1
ADAM8			ALG10B			GATA4
ADAM9			ALMS1			GATA6
ADAMTS13			ALOX5AP			GDF1
ADAMTS4			ANK2			GJA1
ADAMTS5			ANKRD1			GPATCH2L
ADCY6			APC			HEATR4
ADD1			APOA1			IFT43
ADD2			APOA5			IRX4
ADH1C			APOC2			JAG1
ADIPOQ			AR			JARID2
ADIPOR2			ARHGAP31			LTBP2
ADM			BAG3			MKKS
ADORA2B			BEST1			MLH3
ADORA3			BIRC5			MTHFD1
ADRA1A			BRAF			MTRR
ADRA1B			C11orf45			MYH6
ADRA2A			CACNA1C			NEK9
ADRA2B			CACNA1C-AS1			NFATC1
ADRB2			CALM1			NKX2-5
ADRB3			CALM2			NKX2-6
ADRBK1			CALM3			NOTCH1
AGER			CALML3			NR2E1
AGT			CALR3			NR2F2
AGTR1			CASQ2			PANK2
AGTR2			CAV3			PAPLN
AHR			CCL2			PROX2
AHSG			CCNDBP1			PTGR2
AKR1B1			CD40LG			RARB
AKR1B10			CD46			RTN4
AKT1			CDH2			SALL4
ALAD			CEBPD			STRA6
ALB			CEP85L			TAB2
ALDH2			CFC1			TBX1
ALOX12			CHGA			TBX20
ALOX15			CHRM2			TBX5
ALOX5			COA5			TLL1
ALOX5AP			COA6			TTLL5
ALPL			COL1A2			VEGFA
AMPD1			COTL1			VRTN
ANG			COX15			ZC2HC1C
ANGPT1			CRP			ZIC3
ANGPT2			CRYAB
ANGPTL4			CSRP3
ANPEP			CTF1
AOC3			CTLA4
APCS			CTNNA3
APEX1			CX3CR1
APH1B			CXADR
APLN			CYP11B2
APLNR			DAG1
APOA1			DES
APOA1BP			DLG4
APOA4			DMD
APOA5			DMPK
APOB			DNAJA3
APOBR			DNAJB6
APOC1			DNAJC19
APOC2			DSC2
APOC3			DSC3
APOC4			DSG2
APOC4-APOC2			DSP
APOE			DTNA
APOH			DVL2
APOL1			DYRK1B
APOM			ECE1
AQP2			EDN2
AQP4			EDNRA
AR			EDNRB
ARG1			EMD
ARG2			ERBB2
ARHGAP9			ESR1
ARHGEF1			ESR2
ARHGEF6			EYA4
ARL6IP5			F13A1
ARSG			F2
AS3MT			F5
ATP1A1			F7
ATP1A2			FADD
ATP1B1			FAS
ATP2A3			FEZF2
ATP2B1			FHL1
ATP5B			FHL2
ATP5J			FKRP
AVP			FKTN
AVPR1A			FLNA
B2M			FLNC
BAG6			FPGT-TNNI3K
BDKRB1			FRS2
BDKRB2			FXN
BDNF			G6PC3
BGLAP			GAA
BGN			GATAD1
BLVRA			GCLC
BMP10			GCLM
BMP2			GFER
BMP4			GJA5
BMP7			GLA
BMPR1B			GLB1
BMPR2			GNAI2
BRAP			GNL3
BRINP3			GPD1L
BSG			GPIHBP1
BTN2A1			HADHA
BVES			HCN4
C1QTNF1			HFE
C3			HLA-DPB1
CA12			HLA-DQB1
CA2			HLA-DRB1
CACNA1C			HLA-DRB4
CACNA1D			HLA-G
CACNB2			HOPX
CALCA			IFNG
CALCRL			IGF1
CAMK2D			IGF1R
CAMP			IGFBP1
CAPG			IGFBP3
CAPN10			IL10
CAPN2			IL17A
CASP1			IL1B
CASP3			IL6
CASP8			ILK
CAT			ITGB3
CAV1			ITPR2
CAV3			IVNS1ABP
CBL			JPH2
CCL2			JUP
CCL22			KCNA5
CCL23			KCNE1
CCL5			KCNE2
CCR2			KCNH2
CCR5			KCNJ2
CCT7			KCNJ5
CD14			KCNQ1
CD163			KIAA0196
CD34			KRAS
CD36			LAMA2
CD40			LAMA3
CD44			LAMA4
CD59			LAMP2
CD86			LDB3
CDH1			LGALS2
CDH13			LMNA
CDH5			LPL
CDKN1A			LRP8
CDKN1B			LTA
CDKN1C			MADD
CDKN2A			MAP2K1
CDKN2B			MAP2K2
CDKN2B-AS1			MARCKSL1
CEBPA			MED23
CETP			MEIS2
CFH			MFAP5
CFLAR			MIAT
CHEK2			MIB1
CHGB			MIR208A
CHI3L1			MMP1
CHIT1			MMP14
CKMT1B			MMP2
CLCNKA			MMP3
CLCNKB			MMP9
CLDN5			MORF4L1P1
CLU			MRPL3
CMA1			MRPS22
CNDP1			MTO1
CNR1			MUC16
CNR2			MURC
COL1A1			MYBPC1
COL3A1			MYBPC2
COMT			MYBPC3
CORIN			MYH11
CPB2			MYH6
CPE			MYH7
CPS1			MYL2
CPT1A			MYL3
CREB3L3			MYLK
CRHR1			MYLK2
CRP			MYLK3
CSF1			MYO6
CSF3			MYOM1
CSK			MYOT
CSMD1			MYOZ2
CST3			MYPN
CTF1			NCKIPSD
CTGF			NDUFB11
CTH			NDUFV1
CTNNB1			NDUFV2
CTSB			NEBL
CTSG			NEXN
CTSL			NFKB1
CTSS			NOS3
CX3CL1			NPPA
CX3CR1			NPPB
CXCL1			NPPC
CXCL10			NPR2
CXCL12			NR3C2
CXCL16			NUP155
CXCL5			OBSCN
CXCR3			OLR1
CXCR6			OSM
CYBA			PDLIM3
CYP11A1			PGM1
CYP11B1			PIGL
CYP17A1			PKP2
CYP19A1			PLB1
CYP1A1			PLN
CYP1A2			POLG
CYP21A2			PRDM16
CYP27A1			PRF1
CYP27B1			PRKAG2
CYP2C19			PRKAR1A
CYP2C8			PRKG1
CYP2C9			PSEN1
CYP2D6			PSEN2
CYP2J2			PSMA6
CYP3A4			PTPN11
CYP3A5			PYGB
CYP4A11			RAF1
CYP4A22			RBM10
CYP4F2			RBM20
DAB2IP			ROBO3
DBH			RPL36A-HNRNPH2
DDAH1			RYR2
DDAH2			SCN1B
DIO2			SCN2B
DKK1			SCN3B
DNM1L			SCN4B
DPP4			SCN5A
DRD1			SCO2
DUSP1			SDHA
DYRK1A			SDHB
ECE1			SDHD
EDN1			SEC61G
EDN3			SEMA3E
EDNRB			SERPINE1
EGF			SGCD
EGFR			SGOL1
EGR1			SGSH
ELANE			SLC25A3
ELAVL1			SLC25A4
ELN			SLC25A5P8
EMILIN1			SLC29A3
ENG			SLC6A2
ENPEP			SMAD6
ENPP1			SMAD9
EPHX1			SMARCA4
EPHX2			SNTA1
EPO			SOD2
ERAP1			SOS1
ESAM			SPAG9
ESR1			SPINK5
ESR2			SSUH2
ESRRA			STAT3
ETS2			STK4
F11R			SYNE1
F12			SYNE2
F13A1			TAZ
F2			TBC1D8
F2RL1			TBXAS1
F2RL2			TCAP
F3			TGFB1
F5			TGFB3
F7			TGFBR1
F8			TGFBR2
FABP3			THUMPD1
FABP4			TMEM43
FABP5			TMEM70
FASLG			TMPO
FBLN5			TMPO-AS1
FBN1			TNC
FBN2			TNF
FCAR			TNFRSF11B
FCGR2A			TNFRSF12A
FCGR3A			TNFSF10
FCGR3B			TNFSF12
FGA			TNFSF4
FGB			TNNC1
FGF1			TNNI3
FGF2			TNNI3K
FGF21			TNNT1
FGF23			TNNT2
FGF5			TP53
FGFBP1			TPM1
FGG			TRDN
FH			TRGJP2
FKBP1B			TRIM37
FLT1			TRIM63
FMN2			TRPM4
FMO3			TSFM
FN1			TTN
FNDC1			TTN-AS1
FOXC1			TTR
FOXC2			TXNRD2
FOXO1			TYMS
FOXO3			UNC5B
FOXP1			USF1
FOXP3			VCL
FOXP4			VWF
FPR1			WDPCP
FPR2			ZMPSTE24
FRMD4B
FSTL1
FSTL3
FTL
FURIN
GAS6
GATM
GCG
GCGR
GCH1
GCK
GCKR
GCLC
GCLM
GDF15
GDF2
GGT1
GH1
GHR
GHRL
GJA1
GJA4
GNA12
GNAQ
GNAS
GNB3
GOSR2
GP1BA
GP6
GPT
GPX3
GPX4
GREM1
GRK4
GRK5
GRN
GSN
GSTA1
GSTM1
GSTM3
GSTO1
GSTP1
GSTT1
GUCA2B
GUCY1A3
GZMB
H6PD
HABP2
HAMP
HAS2
HAVCR2
HBA1
HBEGF
HDAC4
HDAC5
HEY1
HFE
HGF
HIF1A
HLA-A
HLA-B
HMGB1
HMGCR
HMOX1
HNF1A
HNRNPC
HOXA4
HP
HPSE
HSD11B1
HSD11B2
HSD3B1
HSD3B2
HSPA1A
HSPA1B
HSPA1L
HSPA4
HSPA8
HSPB1
HSPD1
HSPG2
HTR2A
HTR4
HTRA1
IAPP
ICAM1
ICOS
ID1
ID2
IER3
IFNG
IFNWP5
IGF1
IGF1R
IGF2
IGFALS
IGFBP1
IGFBP3
IGHE
IKBKB
IL12B
IL15
IL18
IL18BP
IL1A
IL1B
IL1R1
IL1RL1
IL1RN
IL20
IL23R
IL2RA
IL32
IL4
IL6
IL6ST
IL7R
IL8
ILF3
INHA
INHBA
INPPL1
INS
INSIG1
INS-IGF2
INSR
IRS1
IRS2
ITGA2
ITGA2B
ITGAV
ITGB3
ITGB5
ITLN1
ITPR3
JAK2
JAM3
JDP2
JPH2
JUN
KAT2B
KCNA5
KCND3
KCNE1
KCNH2
KCNJ11
KCNK3
KCNMA1
KCNMB1
KCNQ1
KDR
KIF6
KL
KLC1
KLF15
KLF2
KLF5
KLHL3
KLK1
KLK3
KLKB1
KLRK1
KNG1
KYNU
LAMA4
LBP
LCAT
LCN2
LDHA
LDLR
LEP
LEPR
LGALS1
LGALS2
LGALS3
LIMK1
LIPC
LIPE
LIPG
LMF1
LOX
LPA
LPL
LRG1
LRP1
LRP5
LRP6
LRP8
LRRC56
LTA
LTBP4
LTBR
LTC4S
LYZ
MAOA
MAP1LC3B
MAP4
MAPK1
MAPK14
MAPK7
MAPK8
MAT1A
MBL2
MC4R
MDK
MEF2A
MERTK
MEX3C
MFN2
MGP
MIAT
MIF
MIR130A
MIR146A
MIR150
MIR199B
MIR204
MIR21
MIR210
MIR27B
MIR423
MIR499A
MLYCD
MMP1
MMP10
MMP12
MMP13
MMP3
MMP8
MNDA
MPO
MTHFD1L
MTHFR
MTTP
MUC16
MYBPC3
MYL2
MYL9
MYOC
NAMPT
NAT2
NCAM1
NCEH1
NCF1C
NEDD4L
NFATC2
NFE2L2
NFKBIL1
NGB
NGF
NISCH
NOD1
NOL3
NOS1
NOS2
NOTCH3
NOX1
NOX3
NOX4
NOX5
NPC1
NPC1L1
NPPA
NPPB
NPPC
NPR1
NPY
NQO1
NR0B1
NR1D1
NR1H3
NR1H4
NR3C1
NR3C2
NRG1
NUPR1
OLR1
OPA1
OPTN
OSBPL10
OSBPL8
OTC
OXT
P2RY12
P2RY2
PAK1
PALLD
PAPPA
PARP1
PCNA
PCSK9
PDC
PDE1A
PDE4D
PDE5A
PDGFB
PDGFC
PDGFD
PDGFRB
PDHA1
PDK1
PDPN
PEPD
PF4
PGF
PGLYRP1
PHOX2A
PIK3R1
PIM1
PLA2G10
PLA2G2A
PLA2G3
PLA2G6
PLA2G7
PLAT
PLAU
PLAUR
PLCB2
PLEKHA7
PLIN2
PLOD3
PLTP
PMF1-BGLAP
PNMT
PNOC
POMC
PON1
PON2
PON3
POSTN
POU5F1
PPARA
PPARD
PPARG
PPARGC1A
PPIA
PPP1R1A
PPP1R2
PPRC1
PRCP
PRDX1
PRKAA2
PRKCB
PRKCD
PRKCZ
PRKG1
PROC
PROM1
PRRC2A
PRSS8
PSMA6
PSMB9
PSMD9
PTGDS
PTGES
PTGIS
PTGS2
PTH
PTHLH
PTK2B
PTPN1
PTPN22
PTX3
QSOX1
RAMP1
RAMP2
RAMP3
RAPGEF3
RARRES2
RBP4
REN
RETN
RETNLB
RGS2
RGS5
RHOA
RHOB
RLN1
RLN2
RNASE3
RNASE4
RNLS
ROBO4
ROCK1
ROCK2
RORA
ROS1
RSAD2
RTN3
RTN4
RUNX1
RYR1
S100A1
S100A12
S100A4
S100A8
S100A9
S100B
SAA1
SAMD9
SARS
SARS2
SCARB1
SCARB2
SCD
SCG2
SCNN1B
SCNN1G
SDK1
SELE
SELL
SELP
SELPLG
SEPP1
SERBP1
SERPINA1
SERPINA12
SERPINA5
SERPINC1
SERPIND1
SERPINE1
SERPINF1
SEZ6L
SFMBT1
SFTPB
SGK1
SHBG
SHH
SIRT1
SLC12A2
SLC12A3
SLC22A1
SLC22A2
SLC22A3
SLC22A6
SLC22A8
SLC26A4
SLC2A12
SLC2A4
SLC2A5
SLC2A9
SLC4A4
SLC5A7
SLC6A18
SLC6A19
SLC6A2
SLC6A4
SLC6A9
SLC7A1
SLC8A1
SLC9A1
SLCO1B1
SLCO4C1
SMAD1
SMAD4
SMAD5
SMAD6
SOCS1
SOCS3
SOD1
SOD3
SORBS1
SOX18
SPATA5L1
SPP1
SREBF1
SREBF2
SRF
SRY
ST8SIA1
STAT1
STAT3
STC1
STEAP4
STK39
SUCNR1
SUMO4
SVEP1
TAP1
TBX4
TBX5
TCF7L2
TERT
TEX40
TF
TFAP2B
TFPI
TGFA
TGFB1
TGFB3
TGFBR1
TGFBR2
TGFBR3
TH
THBD
THBS1
THBS2
THPO
THRA
TIMP1
TIMP2
TIMP3
TIMP4
TJP1
TLR2
TLR4
TLR5
TLR9
TNF
TNFAIP3
TNFRSF11B
TNFRSF12A
TNFRSF14
TNFRSF1A
TNFRSF1B
TNFRSF25
TNFSF10
TNFSF11
TNFSF12
TNFSF12-TNFSF13
TNFSF15
TNFSF4
TNNI1
TNNT2
TOR2A
TP53
TPH1
TREM1
TRIB3
TRPC3
TRPC4
TRPC6
TRPM6
TRPM7
TRPV5
TSHR
TSPO
TTR
TXN
TXNIP
TYMP
TYRO3
UCN
UCN2
UCP1
UCP2
UGT1A1
UMOD
UNC93B1
USF1
UTS2
UTS2R
VAMP8
VCAM1
VDR
VEGFA
VEGFC
VIP
VKORC1
VNN1
WISP1
WNK1
WNK4
WNT5A
WWOX
XBP1
XDH
XPNPEP1
XYLT1
YWHAZ
YY1
ZFPM2
ZNF202
ZNF652
UTS2D
