# Supplementary material for: Estimating the mutational load for cardiovascular diseases in Pakistani population
Source: PLoS One. 2018 Feb 8;13(2):e0192446. doi: 10.1371/journal.pone.0192446 (PMC5805289; doi:10.1371/journal.pone.0192446)
Supplement: S2 Table — (XLSX) [file pone.0192446.s009.xlsx]

## Sheet: A. PJL_ClinVar_4-5_030417
CHR	POS	ID	REF	ALT	Gene	CLNSIG	Disease	1000G_AF	AFR_AF	AMR_AF	EAS_AF	EUR_AF	SAS_AF	PJL_AF		INFO
6	7583050	rs193922669	G	A	DSP	CLNSIG=4	Arrhythmogenic_right_ventricular_cardiomyopathy	0.0002	0	0	0	0	0.001	0.005		CSQ=A|missense_variant|MODERATE|DSP|ENSG00000096696|Transcript|ENST00000379802|protein_coding|24/24||||5896|5555|1852|R/H|cGc/cAc|rs193922669&COSM1445907||1||HGNC|3052||||benign(0.009)|0.0002|0|0|0|0|0.001|0.000227|0|2.389e-04|0.0002389|0|0|0|0|4.495e-05|0|0.001575|likely_pathogenic|0&1|1&1||||||0.077	A|missense_variant|MODERATE|DSP|ENSG00000096696|Transcript|ENST00000418664|protein_coding|24/24||||4057|3758|1253|R/H|cGc/cAc|rs193922669&COSM1445907||1||HGNC|3052|||tolerated(0.14)|benign(0)|0.0002|0|0|0|0|0.001|0.000227|0|2.389e-04|0.0002389|0|0|0|0|4.495e-05|0|0.001575|likely_pathogenic|0&1|1&1||||||0.077
18	3149140	rs77613865	T	G	MYOM1	CLNSIG=4	Hypertrophic_cardiomyopathy	0.0096	0.0219	0.0014	0.001	0	0.0174	0.016		CSQ=G|splice_region_variant&intron_variant|LOW|MYOM1|ENSG00000101605|Transcript|ENST00000261606|protein_coding||13/36||||||||rs77613865||-1||HGNC|7613|||||0.0096|0.0219|0.0014|0.001|0|0.0174|0.0171|0|3.879e-03|0.003862|0.01616|0.0008655|0|0|8.996e-05|0.004454|0.01747|benign||1||||||	G|splice_region_variant&intron_variant|LOW|MYOM1|ENSG00000101605|Transcript|ENST00000356443|protein_coding||13/37||||||||rs77613865||-1||HGNC|7613|||||0.0096|0.0219|0.0014|0.001|0|0.0174|0.0171|0|3.879e-03|0.003862|0.01616|0.0008655|0|0|8.996e-05|0.004454|0.01747|benign||1||||||	G|splice_region_variant&intron_variant|LOW|MYOM1|ENSG00000101605|Transcript|ENST00000400569|protein_coding||13/37||||||||rs77613865||-1||HGNC|7613|||||0.0096|0.0219|0.0014|0.001|0|0.0174|0.0171|0|3.879e-03|0.003862|0.01616|0.0008655|0|0|8.996e-05|0.004454|0.01747|benign||1||||||	G|regulatory_region_variant|MODIFIER|||RegulatoryFeature|ENSR00000134056|open_chromatin_region||||||||||rs77613865||||||||||0.0096|0.0219|0.0014|0.001|0|0.0174|0.0171|0|3.879e-03|0.003862|0.01616|0.0008655|0|0|8.996e-05|0.004454|0.01747|benign||1||||||
1	3347452	rs201654872	G	A	PRDM16	CLNSIG=5	Dilated_cardiomyopathy	0.003	0	0	0	0	0.0153	0.026		CSQ=A|missense_variant|MODERATE|PRDM16|ENSG00000142611|Transcript|ENST00000270722|protein_coding|15/17||||3350|3301|1101|V/M|Gtg/Atg|rs201654872||1||HGNC|14000|||tolerated(0.1)|benign(0.004)|0.0030|0|0|0|0|0.0153|||3.529e-03|0.003567|0.000103|8.676e-05|0.0001164|0|3.018e-05|0.001126|0.02563|benign&pathogenic||1|24387995|||||0.101	A|non_coding_transcript_exon_variant|MODIFIER|PRDM16|ENSG00000142611|Transcript|ENST00000378389|processed_transcript|4/5||||503|||||rs201654872||1||HGNC|14000|||||0.0030|0|0|0|0|0.0153|||3.529e-03|0.003567|0.000103|8.676e-05|0.0001164|0|3.018e-05|0.001126|0.02563|benign&pathogenic||1|24387995|||||0.101	A|missense_variant|MODERATE|PRDM16|ENSG00000142611|Transcript|ENST00000378391|protein_coding|15/17||||3364|3301|1101|V/M|Gtg/Atg|rs201654872||1||HGNC|14000|||tolerated(0.09)|possibly_damaging(0.533)|0.0030|0|0|0|0|0.0153|||3.529e-03|0.003567|0.000103|8.676e-05|0.0001164|0|3.018e-05|0.001126|0.02563|benign&pathogenic||1|24387995|||||0.101	A|missense_variant|MODERATE|PRDM16|ENSG00000142611|Transcript|ENST00000378398|protein_coding|16/18||||3383|3301|1101|V/M|Gtg/Atg|rs201654872||1||HGNC|14000||||benign(0.157)|0.0030|0|0|0|0|0.0153|||3.529e-03|0.003567|0.000103|8.676e-05|0.0001164|0|3.018e-05|0.001126|0.02563|benign&pathogenic||1|24387995|||||0.101	A|missense_variant|MODERATE|PRDM16|ENSG00000142611|Transcript|ENST00000441472|protein_coding|15/17||||3380|3298|1100|V/M|Gtg/Atg|rs201654872||1||HGNC|14000|||tolerated(0.1)|benign(0.01)|0.0030|0|0|0|0|0.0153|||3.529e-03|0.003567|0.000103|8.676e-05|0.0001164|0|3.018e-05|0.001126|0.02563|benign&pathogenic||1|24387995|||||0.101	A|missense_variant|MODERATE|PRDM16|ENSG00000142611|Transcript|ENST00000442529|protein_coding|15/17||||3380|3298|1100|V/M|Gtg/Atg|rs201654872||1||HGNC|14000|||tolerated(0.09)|benign(0.004)|0.0030|0|0|0|0|0.0153|||3.529e-03|0.003567|0.000103|8.676e-05|0.0001164|0|3.018e-05|0.001126|0.02563|benign&pathogenic||1|24387995|||||0.101	A|missense_variant|MODERATE|PRDM16|ENSG00000142611|Transcript|ENST00000509860|protein_coding|11/13||||2725|2725|909|V/M|Gtg/Atg|rs201654872||1|cds_start_NF|HGNC|14000|||tolerated(0.12)|benign(0.01)|0.0030|0|0|0|0|0.0153|||3.529e-03|0.003567|0.000103|8.676e-05|0.0001164|0|3.018e-05|0.001126|0.02563|benign&pathogenic||1|24387995|||||0.101	A|missense_variant|MODERATE|PRDM16|ENSG00000142611|Transcript|ENST00000511072|protein_coding|15/16||||3396|3304|1102|V/M|Gtg/Atg|rs201654872||1||HGNC|14000|||tolerated(0.07)|benign(0.007)|0.0030|0|0|0|0|0.0153|||3.529e-03|0.003567|0.000103|8.676e-05|0.0001164|0|3.018e-05|0.001126|0.02563|benign&pathogenic||1|24387995|||||0.101	A|non_coding_transcript_exon_variant|MODIFIER|PRDM16|ENSG00000142611|Transcript|ENST00000512462|processed_transcript|14/16||||3079|||||rs201654872||1||HGNC|14000|||||0.0030|0|0|0|0|0.0153|||3.529e-03|0.003567|0.000103|8.676e-05|0.0001164|0|3.018e-05|0.001126|0.02563|benign&pathogenic||1|24387995|||||0.101	A|missense_variant|MODERATE|PRDM16|ENSG00000142611|Transcript|ENST00000514189|protein_coding|15/16||||3350|3301|1101|V/M|Gtg/Atg|rs201654872||1||HGNC|14000|||tolerated(0.07)|benign(0.007)|0.0030|0|0|0|0|0.0153|||3.529e-03|0.003567|0.000103|8.676e-05|0.0001164|0|3.018e-05|0.001126|0.02563|benign&pathogenic||1|24387995|||||0.101	A|downstream_gene_variant|MODIFIER|PRDM16|ENSG00000142611|Transcript|ENST00000606170|retained_intron||||||||||rs201654872|4816|1||HGNC|14000|||||0.0030|0|0|0|0|0.0153|||3.529e-03|0.003567|0.000103|8.676e-05|0.0001164|0|3.018e-05|0.001126|0.02563|benign&pathogenic||1|24387995|||||0.101	A|regulatory_region_variant|MODIFIER|||RegulatoryFeature|ENSR00000000598|CTCF_binding_site||||||||||rs201654872||||||||||0.0030|0|0|0|0|0.0153|||3.529e-03|0.003567|0.000103|8.676e-05|0.0001164|0|3.018e-05|0.001126|0.02563|benign&pathogenic||1|24387995|||||
8	11614483	rs115372595	C	T	GATA4	CLNSIG=5	Atrioventricular_septal_defect_4	0.0006	0	0	0	0.001	0.002	0.005		CSQ=T|missense_variant|MODERATE|GATA4|ENSG00000136574|Transcript|ENST00000335135|protein_coding|6/7||||1595|1037|346|A/V|gCt/gTt|rs115372595&CM076205||1||HGNC|4173|||tolerated(0.21)|benign(0.104)|0.0006|0|0|0|0.001|0.002|0.0009079|0.00314|1.779e-03|0.001782|0.0003853|0.0009509|0|0.0006048|0.002657|0|0.001211|||1&1||||||	T|upstream_gene_variant|MODIFIER|C8orf49|ENSG00000255394|Transcript|ENST00000525043|protein_coding||||||||||rs115372595&CM076205|4413|1||HGNC|32200|||||0.0006|0|0|0|0.001|0.002|0.0009079|0.00314|1.779e-03|0.001782|0.0003853|0.0009509|0|0.0006048|0.002657|0|0.001211|||1&1||||||	T|non_coding_transcript_exon_variant|MODIFIER|GATA4|ENSG00000136574|Transcript|ENST00000526021|retained_intron|1/2||||482|||||rs115372595&CM076205||1||HGNC|4173|||||0.0006|0|0|0|0.001|0.002|0.0009079|0.00314|1.779e-03|0.001782|0.0003853|0.0009509|0|0.0006048|0.002657|0|0.001211|||1&1||||||	T|missense_variant|MODERATE|GATA4|ENSG00000136574|Transcript|ENST00000526716|protein_coding|5/5||||578|419|140|A/V|gCt/gTt|rs115372595&CM076205||1|cds_end_NF|HGNC|4173|||tolerated_low_confidence(0.29)|benign(0.104)|0.0006|0|0|0|0.001|0.002|0.0009079|0.00314|1.779e-03|0.001782|0.0003853|0.0009509|0|0.0006048|0.002657|0|0.001211|||1&1||||||	T|missense_variant|MODERATE|GATA4|ENSG00000136574|Transcript|ENST00000528712|protein_coding|6/7||||797|419|140|A/V|gCt/gTt|rs115372595&CM076205||1||HGNC|4173|||tolerated(0.29)|benign(0.104)|0.0006|0|0|0|0.001|0.002|0.0009079|0.00314|1.779e-03|0.001782|0.0003853|0.0009509|0|0.0006048|0.002657|0|0.001211|||1&1||||||	T|missense_variant|MODERATE|GATA4|ENSG00000136574|Transcript|ENST00000532059|protein_coding|5/6||||1120|1040|347|A/V|gCt/gTt|rs115372595&CM076205||1||HGNC|4173|||tolerated(0.18)|benign(0.118)|0.0006|0|0|0|0.001|0.002|0.0009079|0.00314|1.779e-03|0.001782|0.0003853|0.0009509|0|0.0006048|0.002657|0|0.001211|||1&1||||||	T|regulatory_region_variant|MODIFIER|||RegulatoryFeature|ENSR00000412750|open_chromatin_region||||||||||rs115372595&CM076205||||||||||0.0006|0|0|0|0.001|0.002|0.0009079|0.00314|1.779e-03|0.001782|0.0003853|0.0009509|0|0.0006048|0.002657|0|0.001211|||1&1||||||
19	15289863	rs201680145	G	A	NOTCH3	CLNSIG=5	Cerebral_autosomal_dominant_arteriopathy	0.0008	0	0	0	0	0.0041	0.005		CSQ=A|missense_variant|MODERATE|NOTCH3|ENSG00000074181|Transcript|ENST00000263388|protein_coding|22/33||||3767|3691|1231|R/C|Cgt/Tgt|rs201680145&CM971071&COSM3282998&COSM3282999||-1||HGNC|7883|||deleterious(0.03)|possibly_damaging(0.677)|0.0008|0|0|0|0|0.0041|0|0.0001163|9.884e-04|0.001004|0|0.0003481|0|0|0.0002741|0.002257|0.00582|pathogenic|0&0&1&1|1&1&1&1||||||0.0358	A|non_coding_transcript_exon_variant|MODIFIER|NOTCH3|ENSG00000074181|Transcript|ENST00000595045|retained_intron|2/3||||527|||||rs201680145&CM971071&COSM3282998&COSM3282999||-1||HGNC|7883|||||0.0008|0|0|0|0|0.0041|0|0.0001163|9.884e-04|0.001004|0|0.0003481|0|0|0.0002741|0.002257|0.00582|pathogenic|0&0&1&1|1&1&1&1||||||0.0358	A|non_coding_transcript_exon_variant|MODIFIER|NOTCH3|ENSG00000074181|Transcript|ENST00000600841|retained_intron|1/2||||169|||||rs201680145&CM971071&COSM3282998&COSM3282999||-1||HGNC|7883|||||0.0008|0|0|0|0|0.0041|0|0.0001163|9.884e-04|0.001004|0|0.0003481|0|0|0.0002741|0.002257|0.00582|pathogenic|0&0&1&1|1&1&1&1||||||0.0358	A|missense_variant|MODERATE|NOTCH3|ENSG00000074181|Transcript|ENST00000601011|protein_coding|21/23||||3532|3532|1178|R/C|Cgt/Tgt|rs201680145&CM971071&COSM3282998&COSM3282999||-1|cds_start_NF&cds_end_NF|HGNC|7883|||deleterious(0.02)|possibly_damaging(0.742)|0.0008|0|0|0|0|0.0041|0|0.0001163|9.884e-04|0.001004|0|0.0003481|0|0|0.0002741|0.002257|0.00582|pathogenic|0&0&1&1|1&1&1&1||||||0.0358	A|regulatory_region_variant|MODIFIER|||RegulatoryFeature|ENSR00000378739|CTCF_binding_site||||||||||rs201680145&CM971071&COSM3282998&COSM3282999||||||||||0.0008|0|0|0|0|0.0041|0|0.0001163|9.884e-04|0.001004|0|0.0003481|0|0|0.0002741|0.002257|0.00582|pathogenic|0&0&1&1|1&1&1&1||||||

## Sheet: B. ExAC_Clinvar_4-5_030417
CHROM	POS	ID	REF	ALT	Gene	CLNSIG	Disease		ExAC_AF	ExAC_AFR_AF	ExAC_AMR_AF	ExAC_EAS_AF	ExAC_FIN_AF	ExAC_NFE_AF	ExAC_SAS_AF		INFO
1	116275561	rs146664754	G	C	CASQ2	CLNSIG=4	Ventricular_tachycardia\x2c_polymorphic		0.0006919	9.612e-05	0.001642	0	0	0.0009144	0.0001817		CSQ=C|missense_variant|MODERATE|CASQ2|ENSG00000118729|Transcript|ENST00000261448|protein_coding|5/11||||807|567|189|F/L|ttC/ttG|rs146664754&CM087374&COSM3385060&COSM894358||-1||HGNC|1513|||deleterious(0.02)|probably_damaging(0.999)|0.0004|0|0.0014|0|0.001|0|0.000227|0.001047|6.919e-04|0.0006922|9.612e-05|0.001642|0|0|0.0009144|0|0.0001817|uncertain_significance&likely_pathogenic|0&0&1&1|1&1&1&1||…	C|missense_variant|MODERATE|CASQ2|ENSG00000118729|Transcript|ENST00000456138|protein_coding|3/9||||527|354|118|F/L|ttC/ttG|rs146664754&CM087374&COSM3385060&COSM894358||-1||HGNC|1513|||deleterious(0.05)|probably_damaging(1)|0.0004|0|0.0014|0|0.001|0|0.000227|0.001047|6.919e-04|0.0006922|9.612e-05|0.001642|0|0|0.0009144|0|0.0001817|uncertain_significance&likely_pathogenic|0&0&1&1|1&1&1&1||||||0.765	C|upstream_gene_variant|MODIFIER|CASQ2|ENSG00000118729|Transcript|ENST00000488931|processed_transcript||||||||||rs146664754&CM087374&COSM3385060&COSM894358|13|-1||HGNC|1513|||||0.0004|0|0.0014|0|0.001|0|0.000227|0.001047|6.919e-04|0.0006922|9.612e-05|0.001642|0|0|0.0009144|0|0.0001817|uncertain_significance&likely_pathogenic|0&0&1&1|1&1&1&1||||||0.765
1	201328778	rs730881125	C	T	TNNT2	CLNSIG=4	Cardiomyopathy		8.251e-06	0	0	0	0	0	9.992e-05		CSQ=T|missense_variant|MODERATE|TNNT2|ENSG00000118194|Transcript|ENST00000236918|protein_coding|14/15||||809|809|270|R/Q|cGa/cAa|rs730881125&COSM4863830&COSM4863831&COSM902175||-1||HGNC|11949|||tolerated(0.13)|probably_damaging(0.964)|||||||||8.251e-06|1.813e-05|0|0|0|0|0|0|9.992e-05|likely_pathogenic|0&1&1&1|1&1&1&1||||||0.0823	T|missense_variant|MODERATE|TNNT2|ENSG00000118194|Transcript|ENST00000360372|protein_coding|13/14||||779|779|260|R/Q|cGa/cAa|rs730881125&COSM4863830&COSM4863831&COSM902175||-1||HGNC|11949|||tolerated(0.12)|possibly_damaging(0.755)|||||||||8.251e-06|1.813e-05|0|0|0|0|0|0|9.992e-05|likely_pathogenic|0&1&1&1|1&1&1&1||||||0.0823	T|missense_variant|MODERATE|TNNT2|ENSG00000118194|Transcript|ENST00000367315|protein_coding|13/14||||785|785|262|R/Q|cGa/cAa|rs730881125&COSM4863830&COSM4863831&COSM902175||-1||HGNC|11949|||tolerated(0.14)|probably_damaging(0.922)|||||||||8.251e-06|1.813e-05|0|0|0|0|0|0|9.992e-05|likely_pathogenic|0&1&1&1|1&1&1&1||||||0.0823	T|missense_variant|MODERATE|TNNT2|ENSG00000118194|Transcript|ENST00000367317|protein_coding|14/15||||794|794|265|R/Q|cGa/cAa|rs730881125&COSM4863830&COSM4863831&COSM902175||-1||HGNC|11949|||tolerated(0.15)|possibly_damaging(0.755)|||||||||8.251e-06|1.813e-05|0|0|0|0|0|0|9.992e-05|likely_pathogenic|0&1&1&1|1&1&1&1||||||0.0823	T|missense_variant|MODERATE|TNNT2|ENSG00000118194|Transcript|ENST00000367318|protein_coding|15/16||||847|794|265|R/Q|cGa/cAa|rs730881125&COSM4863830&COSM4863831&COSM902175||-1||HGNC|11949|||tolerated(0.15)|possibly_damaging(0.755)|||||||||8.251e-06|1.813e-05|0|0|0|0|0|0|9.992e-05|likely_pathogenic|0&1&1&1|1&1&1&1||||||0.0823	T|missense_variant|MODERATE|TNNT2|ENSG00000118194|Transcript|ENST00000367320|protein_coding|14/15||||748|695|232|R/Q|cGa/cAa|rs730881125&COSM4863830&COSM4863831&COSM902175||-1||HGNC|11949|||tolerated(0.1)|probably_damaging(0.996)|||||||||8.251e-06|1.813e-05|0|0|0|0|0|0|9.992e-05|likely_pathogenic|0&1&1&1|1&1&1&1||||||0.0823	T|missense_variant|MODERATE|TNNT2|ENSG00000118194|Transcript|ENST00000367322|protein_coding|14/15||||857|785|262|R/Q|cGa/cAa|rs730881125&COSM4863830&COSM4863831&COSM902175||-1||HGNC|11949|||tolerated(0.14)|probably_damaging(0.922)|||||||||8.251e-06|1.813e-05|0|0|0|0|0|0|9.992e-05|likely_pathogenic|0&1&1&1|1&1&1&1||||||0.0823	T|missense_variant|MODERATE|TNNT2|ENSG00000118194|Transcript|ENST00000421663|protein_coding|14/15||||872|803|268|R/Q|cGa/cAa|rs730881125&COSM4863830&COSM4863831&COSM902175||-1||HGNC|11949|||tolerated(0.13)|probably_damaging(0.985)|||||||||8.251e-06|1.813e-05|0|0|0|0|0|0|9.992e-05|likely_pathogenic|0&1&1&1|1&1&1&1||||||0.0823	T|missense_variant|MODERATE|TNNT2|ENSG00000118194|Transcript|ENST00000438742|protein_coding|14/15||||832|776|259|R/Q|cGa/cAa|rs730881125&COSM4863830&COSM4863831&COSM902175||-1|cds_end_NF|HGNC|11949|||tolerated(0.12)|probably_damaging(0.922)|||||||||8.251e-06|1.813e-05|0|0|0|0|0|0|9.992e-05|likely_pathogenic|0&1&1&1|1&1&1&1||||||0.0823	T|downstream_gene_variant|MODIFIER|TNNT2|ENSG00000118194|Transcript|ENST00000455702|protein_coding||||||||||rs730881125&COSM4863830&COSM4863831&COSM902175|3706|-1|cds_end_NF|HGNC|11949|||||||||||||8.251e-06|1.813e-05|0|0|0|0|0|0|9.992e-05|likely_pathogenic|0&1&1&1|1&1&1&1||||||0.0823	T|missense_variant|MODERATE|TNNT2|ENSG00000118194|Transcript|ENST00000458432|protein_coding|15/16||||890|821|274|R/Q|cGa/cAa|rs730881125&COSM4863830&COSM4863831&COSM902175||-1||HGNC|11949|||tolerated(0.13)|probably_damaging(0.976)|||||||||8.251e-06|1.813e-05|0|0|0|0|0|0|9.992e-05|likely_pathogenic|0&1&1&1|1&1&1&1||||||0.0823	T|non_coding_transcript_exon_variant|MODIFIER|TNNT2|ENSG00000118194|Transcript|ENST00000460780|processed_transcript|5/6||||1943|||||rs730881125&COSM4863830&COSM4863831&COSM902175||-1||HGNC|11949|||||||||||||8.251e-06|1.813e-05|0|0|0|0|0|0|9.992e-05|likely_pathogenic|0&1&1&1|1&1&1&1||||||0.0823	T|downstream_gene_variant|MODIFIER|TNNT2|ENSG00000118194|Transcript|ENST00000466570|processed_transcript||||||||||rs730881125&COSM4863830&COSM4863831&COSM902175|3679|-1||HGNC|11949|||||||||||||8.251e-06|1.813e-05|0|0|0|0|0|0|9.992e-05|likely_pathogenic|0&1&1&1|1&1&1&1||||||0.0823	T|non_coding_transcript_exon_variant|MODIFIER|TNNT2|ENSG00000118194|Transcript|ENST00000476888|processed_transcript|5/6||||241|||||rs730881125&COSM4863830&COSM4863831&COSM902175||-1||HGNC|11949|||||||||||||8.251e-06|1.813e-05|0|0|0|0|0|0|9.992e-05|likely_pathogenic|0&1&1&1|1&1&1&1||||||0.0823	T|downstream_gene_variant|MODIFIER|TNNT2|ENSG00000118194|Transcript|ENST00000477035|processed_transcript||||||||||rs730881125&COSM4863830&COSM4863831&COSM902175|1362|-1||HGNC|11949|||||||||||||8.251e-06|1.813e-05|0|0|0|0|0|0|9.992e-05|likely_pathogenic|0&1&1&1|1&1&1&1||||||0.0823	T|non_coding_transcript_exon_variant|MODIFIER|TNNT2|ENSG00000118194|Transcript|ENST00000479297|processed_transcript|7/8||||510|||||rs730881125&COSM4863830&COSM4863831&COSM902175||-1||HGNC|11949|||||||||||||8.251e-06|1.813e-05|0|0|0|0|0|0|9.992e-05|likely_pathogenic|0&1&1&1|1&1&1&1||||||0.0823	T|non_coding_transcript_exon_variant|MODIFIER|TNNT2|ENSG00000118194|Transcript|ENST00000491504|retained_intron|14/15||||2033|||||rs730881125&COSM4863830&COSM4863831&COSM902175||-1||HGNC|11949|||||||||||||8.251e-06|1.813e-05|0|0|0|0|0|0|9.992e-05|likely_pathogenic|0&1&1&1|1&1&1&1||||||0.0823	T|downstream_gene_variant|MODIFIER|TNNT2|ENSG00000118194|Transcript|ENST00000503459|retained_intron||||||||||rs730881125&COSM4863830&COSM4863831&COSM902175|4277|-1||HGNC|11949|||||||||||||8.251e-06|1.813e-05|0|0|0|0|0|0|9.992e-05|likely_pathogenic|0&1&1&1|1&1&1&1||||||0.0823	T|missense_variant|MODERATE|TNNT2|ENSG00000118194|Transcript|ENST00000509001|protein_coding|15/16||||1081|794|265|R/Q|cGa/cAa|rs730881125&COSM4863830&COSM4863831&COSM902175||-1||HGNC|11949|||tolerated(0.15)|possibly_damaging(0.755)|||||||||8.251e-06|1.813e-05|0|0|0|0|0|0|9.992e-05|likely_pathogenic|0&1&1&1|1&1&1&1||||||0.0823	T|downstream_gene_variant|MODIFIER|TNNT2|ENSG00000118194|Transcript|ENST00000515042|retained_intron||||||||||rs730881125&COSM4863830&COSM4863831&COSM902175|1177|-1||HGNC|11949|||||||||||||8.251e-06|1.813e-05|0|0|0|0|0|0|9.992e-05|likely_pathogenic|0&1&1&1|1&1&1&1||||||0.0823
1	236925912	rs199920384	A	G	ACTN2	CLNSIG=4	Cardiomyopathy		3.295e-05	0	0	0	0	4.722e-05	6.32e-05		CSQ=G|missense_variant|MODERATE|ACTN2|ENSG00000077522|Transcript|ENST00000366578|protein_coding|21/21||||2844|2678|893|D/G|gAt/gGt|rs199920384||1||HGNC|164|||deleterious(0)|possibly_damaging(0.883)|||||||||3.295e-05|3.463e-05|0|0|0|0|4.722e-05|0|6.32e-05|likely_pathogenic||1||||||0.0829	G|downstream_gene_variant|MODIFIER|ACTN2|ENSG00000077522|Transcript|ENST00000461367|processed_transcript||||||||||rs199920384|46|1||HGNC|164|||||||||||||3.295e-05|3.463e-05|0|0|0|0|4.722e-05|0|6.32e-05|likely_pathogenic||1||||||0.0829	G|missense_variant|MODERATE|ACTN2|ENSG00000077522|Transcript|ENST00000542672|protein_coding|21/21||||2898|2678|893|D/G|gAt/gGt|rs199920384||1||HGNC|164|||deleterious(0)|possibly_damaging(0.883)|||||||||3.295e-05|3.463e-05|0|0|0|0|4.722e-05|0|6.32e-05|likely_pathogenic||1||||||0.0829	G|missense_variant|MODERATE|ACTN2|ENSG00000077522|Transcript|ENST00000546208|protein_coding|14/14||||1758|1160|387|D/G|gAt/gGt|rs199920384||1||HGNC|164|||deleterious(0)|possibly_damaging(0.883)|||||||||3.295e-05|3.463e-05|0|0|0|0|4.722e-05|0|6.32e-05|likely_pathogenic||1||||||0.0829
2	179393524	rs565675340	G	A	TTN	CLNSIG=4	Myopathy\x2c_with_fatal_cardiomyopathy		1.653e-05	0	0	0	0	1.516e-05	6.149e-05		CSQ=A|stop_gained|HIGH|TTN|ENSG00000155657|Transcript|ENST00000342175|protein_coding|189/192||||80560|80335|26779|R/*|Cga/Tga|rs565675340||-1||HGNC|12403|||||0.0002|0|0|0|0|0.001|||1.653e-05|1.678e-05|0|0|0|0|1.516e-05|0|6.149e-05|likely_pathogenic||1||||||0.971	A|stop_gained|HIGH|TTN|ENSG00000155657|Transcript|ENST00000342992|protein_coding|309/312||||99473|99250|33084|R/*|Cga/Tga|rs565675340||-1||HGNC|12403|||||0.0002|0|0|0|0|0.001|||1.653e-05|1.678e-05|0|0|0|0|1.516e-05|0|6.149e-05|likely_pathogenic||1||||||0.971	A|stop_gained|HIGH|TTN|ENSG00000155657|Transcript|ENST00000359218|protein_coding|189/192||||80359|80134|26712|R/*|Cga/Tga|rs565675340||-1||HGNC|12403|||||0.0002|0|0|0|0|0.001|||1.653e-05|1.678e-05|0|0|0|0|1.516e-05|0|6.149e-05|likely_pathogenic||1||||||0.971	A|intron_variant&non_coding_transcript_variant|MODIFIER|TTN-AS1|ENSG00000237298|Transcript|ENST00000419746|antisense||2/16||||||||rs565675340||1||HGNC|44124|||||0.0002|0|0|0|0|0.001|||1.653e-05|1.678e-05|0|0|0|0|1.516e-05|0|6.149e-05|likely_pathogenic||1||||||	A|non_coding_transcript_exon_variant|MODIFIER|TTN-AS1|ENSG00000237298|Transcript|ENST00000431259|antisense|2/5||||544|||||rs565675340||1||HGNC|44124|||||0.0002|0|0|0|0|0.001|||1.653e-05|1.678e-05|0|0|0|0|1.516e-05|0|6.149e-05|likely_pathogenic||1||||||	A|intron_variant&non_coding_transcript_variant|MODIFIER|TTN-AS1|ENSG00000237298|Transcript|ENST00000442329|antisense||1/2||||||||rs565675340||1||HGNC|44124|||||0.0002|0|0|0|0|0.001|||1.653e-05|1.678e-05|0|0|0|0|1.516e-05|0|6.149e-05|likely_pathogenic||1||||||	A|non_coding_transcript_exon_variant|MODIFIER|TTN-AS1|ENSG00000237298|Transcript|ENST00000450692|antisense|1/4||||58|||||rs565675340||1||HGNC|44124|||||0.0002|0|0|0|0|0.001|||1.653e-05|1.678e-05|0|0|0|0|1.516e-05|0|6.149e-05|likely_pathogenic||1||||||	A|intron_variant&non_coding_transcript_variant|MODIFIER|TTN-AS1|ENSG00000237298|Transcript|ENST00000456053|antisense||1/6||||||||rs565675340||1||HGNC|44124|||||0.0002|0|0|0|0|0.001|||1.653e-05|1.678e-05|0|0|0|0|1.516e-05|0|6.149e-05|likely_pathogenic||1||||||	A|stop_gained|HIGH|TTN|ENSG00000155657|Transcript|ENST00000460472|protein_coding|188/191||||79984|79759|26587|R/*|Cga/Tga|rs565675340||-1||HGNC|12403|||||0.0002|0|0|0|0|0.001|||1.653e-05|1.678e-05|0|0|0|0|1.516e-05|0|6.149e-05|likely_pathogenic||1||||||0.971	A|non_coding_transcript_exon_variant|MODIFIER|TTN-AS1|ENSG00000237298|Transcript|ENST00000585358|antisense|1/5||||58|||||rs565675340||1||HGNC|44124|||||0.0002|0|0|0|0|0.001|||1.653e-05|1.678e-05|0|0|0|0|1.516e-05|0|6.149e-05|likely_pathogenic||1||||||	A|intron_variant&non_coding_transcript_variant|MODIFIER|TTN-AS1|ENSG00000237298|Transcript|ENST00000585451|antisense||1/4||||||||rs565675340||1||HGNC|44124|||||0.0002|0|0|0|0|0.001|||1.653e-05|1.678e-05|0|0|0|0|1.516e-05|0|6.149e-05|likely_pathogenic||1||||||	A|intron_variant&non_coding_transcript_variant|MODIFIER|TTN-AS1|ENSG00000237298|Transcript|ENST00000585487|antisense||1/3||||||||rs565675340||1||HGNC|44124|||||0.0002|0|0|0|0|0.001|||1.653e-05|1.678e-05|0|0|0|0|1.516e-05|0|6.149e-05|likely_pathogenic||1||||||	A|intron_variant&non_coding_transcript_variant|MODIFIER|TTN-AS1|ENSG00000237298|Transcript|ENST00000585625|antisense||3/3||||||||rs565675340||1||HGNC|44124|||||0.0002|0|0|0|0|0.001|||1.653e-05|1.678e-05|0|0|0|0|1.516e-05|0|6.149e-05|likely_pathogenic||1||||||	A|non_coding_transcript_exon_variant|MODIFIER|TTN-AS1|ENSG00000237298|Transcript|ENST00000586452|antisense|1/7||||58|||||rs565675340||1||HGNC|44124|||||0.0002|0|0|0|0|0.001|||1.653e-05|1.678e-05|0|0|0|0|1.516e-05|0|6.149e-05|likely_pathogenic||1||||||	A|intron_variant&non_coding_transcript_variant|MODIFIER|TTN-AS1|ENSG00000237298|Transcript|ENST00000586707|antisense||1/2||||||||rs565675340||1||HGNC|44124|||||0.0002|0|0|0|0|0.001|||1.653e-05|1.678e-05|0|0|0|0|1.516e-05|0|6.149e-05|likely_pathogenic||1||||||	A|non_coding_transcript_exon_variant|MODIFIER|TTN-AS1|ENSG00000237298|Transcript|ENST00000586831|antisense|1/5||||58|||||rs565675340||1||HGNC|44124|||||0.0002|0|0|0|0|0.001|||1.653e-05|1.678e-05|0|0|0|0|1.516e-05|0|6.149e-05|likely_pathogenic||1||||||	A|intron_variant&non_coding_transcript_variant|MODIFIER|TTN-AS1|ENSG00000237298|Transcript|ENST00000587568|antisense||2/2||||||||rs565675340||1||HGNC|44124|||||0.0002|0|0|0|0|0.001|||1.653e-05|1.678e-05|0|0|0|0|1.516e-05|0|6.149e-05|likely_pathogenic||1||||||	A|downstream_gene_variant|MODIFIER|TTN-AS1|ENSG00000237298|Transcript|ENST00000587576|antisense||||||||||rs565675340|1420|1||HGNC|44124|||||0.0002|0|0|0|0|0.001|||1.653e-05|1.678e-05|0|0|0|0|1.516e-05|0|6.149e-05|likely_pathogenic||1||||||	A|non_coding_transcript_exon_variant|MODIFIER|TTN-AS1|ENSG00000237298|Transcript|ENST00000587944|antisense|1/2||||187|||||rs565675340||1||HGNC|44124|||||0.0002|0|0|0|0|0.001|||1.653e-05|1.678e-05|0|0|0|0|1.516e-05|0|6.149e-05|likely_pathogenic||1||||||	A|non_coding_transcript_exon_variant|MODIFIER|TTN-AS1|ENSG00000237298|Transcript|ENST00000588244|antisense|1/6||||58|||||rs565675340||1||HGNC|44124|||||0.0002|0|0|0|0|0.001|||1.653e-05|1.678e-05|0|0|0|0|1.516e-05|0|6.149e-05|likely_pathogenic||1||||||	A|non_coding_transcript_exon_variant|MODIFIER|TTN-AS1|ENSG00000237298|Transcript|ENST00000588257|antisense|1/5||||58|||||rs565675340||1||HGNC|44124|||||0.0002|0|0|0|0|0.001|||1.653e-05|1.678e-05|0|0|0|0|1.516e-05|0|6.149e-05|likely_pathogenic||1||||||	A|non_coding_transcript_exon_variant|MODIFIER|TTN-AS1|ENSG00000237298|Transcript|ENST00000588716|antisense|1/6||||58|||||rs565675340||1||HGNC|44124|||||0.0002|0|0|0|0|0.001|||1.653e-05|1.678e-05|0|0|0|0|1.516e-05|0|6.149e-05|likely_pathogenic||1||||||	A|non_coding_transcript_exon_variant|MODIFIER|TTN-AS1|ENSG00000237298|Transcript|ENST00000588804|antisense|2/5||||419|||||rs565675340||1||HGNC|44124|||||0.0002|0|0|0|0|0.001|||1.653e-05|1.678e-05|0|0|0|0|1.516e-05|0|6.149e-05|likely_pathogenic||1||||||	A|stop_gained|HIGH|TTN|ENSG00000155657|Transcript|ENST00000589042|protein_coding|360/363||||107179|106954|35652|R/*|Cga/Tga|rs565675340||-1||HGNC|12403|||||0.0002|0|0|0|0|0.001|||1.653e-05|1.678e-05|0|0|0|0|1.516e-05|0|6.149e-05|likely_pathogenic||1||||||0.971	A|upstream_gene_variant|MODIFIER|TTN-AS1|ENSG00000237298|Transcript|ENST00000589355|antisense||||||||||rs565675340|2018|1||HGNC|44124|||||0.0002|0|0|0|0|0.001|||1.653e-05|1.678e-05|0|0|0|0|1.516e-05|0|6.149e-05|likely_pathogenic||1||||||	A|non_coding_transcript_exon_variant|MODIFIER|TTN-AS1|ENSG00000237298|Transcript|ENST00000589391|antisense|1/6||||58|||||rs565675340||1||HGNC|44124|||||0.0002|0|0|0|0|0.001|||1.653e-05|1.678e-05|0|0|0|0|1.516e-05|0|6.149e-05|likely_pathogenic||1||||||	A|intron_variant&non_coding_transcript_variant|MODIFIER|TTN-AS1|ENSG00000237298|Transcript|ENST00000589434|antisense||1/2||||||||rs565675340||1||HGNC|44124|||||0.0002|0|0|0|0|0.001|||1.653e-05|1.678e-05|0|0|0|0|1.516e-05|0|6.149e-05|likely_pathogenic||1||||||	A|non_coding_transcript_exon_variant|MODIFIER|TTN-AS1|ENSG00000237298|Transcript|ENST00000589842|antisense|1/4||||58|||||rs565675340||1||HGNC|44124|||||0.0002|0|0|0|0|0.001|||1.653e-05|1.678e-05|0|0|0|0|1.516e-05|0|6.149e-05|likely_pathogenic||1||||||	A|intron_variant&non_coding_transcript_variant|MODIFIER|TTN-AS1|ENSG00000237298|Transcript|ENST00000590040|antisense||1/3||||||||rs565675340||1||HGNC|44124|||||0.0002|0|0|0|0|0.001|||1.653e-05|1.678e-05|0|0|0|0|1.516e-05|0|6.149e-05|likely_pathogenic||1||||||	A|non_coding_transcript_exon_variant|MODIFIER|TTN-AS1|ENSG00000237298|Transcript|ENST00000590807|antisense|1/6||||58|||||rs565675340||1||HGNC|44124|||||0.0002|0|0|0|0|0.001|||1.653e-05|1.678e-05|0|0|0|0|1.516e-05|0|6.149e-05|likely_pathogenic||1||||||	A|stop_gained|HIGH|TTN|ENSG00000155657|Transcript|ENST00000591111|protein_coding|310/313||||102256|102031|34011|R/*|Cga/Tga|rs565675340||-1||HGNC|12403|||||0.0002|0|0|0|0|0.001|||1.653e-05|1.678e-05|0|0|0|0|1.516e-05|0|6.149e-05|likely_pathogenic||1||||||0.971	A|intron_variant&non_coding_transcript_variant|MODIFIER|TTN-AS1|ENSG00000237298|Transcript|ENST00000591332|antisense||1/2||||||||rs565675340||1||HGNC|44124|||||0.0002|0|0|0|0|0.001|||1.653e-05|1.678e-05|0|0|0|0|1.516e-05|0|6.149e-05|likely_pathogenic||1||||||	A|non_coding_transcript_exon_variant|MODIFIER|TTN-AS1|ENSG00000237298|Transcript|ENST00000591466|antisense|1/4||||58|||||rs565675340||1||HGNC|44124|||||0.0002|0|0|0|0|0.001|||1.653e-05|1.678e-05|0|0|0|0|1.516e-05|0|6.149e-05|likely_pathogenic||1||||||
2	179430143	rs727505284	G	A	TTN	CLNSIG=4	Dilated_cardiomyopathy_1G		8.279e-06	0	0	0	0	0	6.061e-05		CSQ=A|stop_gained|HIGH|TTN|ENSG00000155657|Transcript|ENST00000342175|protein_coding|155/192||||54322|54097|18033|R/*|Cga/Tga|rs727505284&COSM5752961&COSM5752962&COSM5752963&COSM5752964||-1||HGNC|12403|||||||||||||8.279e-06|8.296e-06|0|0|0|0|0|0|6.061e-05|likely_pathogenic|0&1&1&1&1|1&1&1&1&1||||||0.971	A|stop_gained|HIGH|TTN|ENSG00000155657|Transcript|ENST00000342992|protein_coding|275/312||||73235|73012|24338|R/*|Cga/Tga|rs727505284&COSM5752961&COSM5752962&COSM5752963&COSM5752964||-1||HGNC|12403|||||||||||||8.279e-06|8.296e-06|0|0|0|0|0|0|6.061e-05|likely_pathogenic|0&1&1&1&1|1&1&1&1&1||||||0.971	A|stop_gained|HIGH|TTN|ENSG00000155657|Transcript|ENST00000359218|protein_coding|155/192||||54121|53896|17966|R/*|Cga/Tga|rs727505284&COSM5752961&COSM5752962&COSM5752963&COSM5752964||-1||HGNC|12403|||||||||||||8.279e-06|8.296e-06|0|0|0|0|0|0|6.061e-05|likely_pathogenic|0&1&1&1&1|1&1&1&1&1||||||0.971	A|intron_variant&non_coding_transcript_variant|MODIFIER|TTN-AS1|ENSG00000237298|Transcript|ENST00000419746|antisense||7/16||||||||rs727505284&COSM5752961&COSM5752962&COSM5752963&COSM5752964||1||HGNC|44124|||||||||||||8.279e-06|8.296e-06|0|0|0|0|0|0|6.061e-05|likely_pathogenic|0&1&1&1&1|1&1&1&1&1||||||	A|intron_variant&non_coding_transcript_variant|MODIFIER|TTN-AS1|ENSG00000237298|Transcript|ENST00000438095|antisense||2/3||||||||rs727505284&COSM5752961&COSM5752962&COSM5752963&COSM5752964||1||HGNC|44124|||||||||||||8.279e-06|8.296e-06|0|0|0|0|0|0|6.061e-05|likely_pathogenic|0&1&1&1&1|1&1&1&1&1||||||	A|intron_variant&non_coding_transcript_variant|MODIFIER|TTN-AS1|ENSG00000237298|Transcript|ENST00000456053|antisense||1/6||||||||rs727505284&COSM5752961&COSM5752962&COSM5752963&COSM5752964||1||HGNC|44124|||||||||||||8.279e-06|8.296e-06|0|0|0|0|0|0|6.061e-05|likely_pathogenic|0&1&1&1&1|1&1&1&1&1||||||	A|stop_gained|HIGH|TTN|ENSG00000155657|Transcript|ENST00000460472|protein_coding|154/191||||53746|53521|17841|R/*|Cga/Tga|rs727505284&COSM5752961&COSM5752962&COSM5752963&COSM5752964||-1||HGNC|12403|||||||||||||8.279e-06|8.296e-06|0|0|0|0|0|0|6.061e-05|likely_pathogenic|0&1&1&1&1|1&1&1&1&1||||||0.971	A|intron_variant&non_coding_transcript_variant|MODIFIER|TTN-AS1|ENSG00000237298|Transcript|ENST00000585451|antisense||1/4||||||||rs727505284&COSM5752961&COSM5752962&COSM5752963&COSM5752964||1||HGNC|44124|||||||||||||8.279e-06|8.296e-06|0|0|0|0|0|0|6.061e-05|likely_pathogenic|0&1&1&1&1|1&1&1&1&1||||||	A|intron_variant&non_coding_transcript_variant|MODIFIER|TTN-AS1|ENSG00000237298|Transcript|ENST00000586452|antisense||1/6||||||||rs727505284&COSM5752961&COSM5752962&COSM5752963&COSM5752964||1||HGNC|44124|||||||||||||8.279e-06|8.296e-06|0|0|0|0|0|0|6.061e-05|likely_pathogenic|0&1&1&1&1|1&1&1&1&1||||||	A|intron_variant&non_coding_transcript_variant|MODIFIER|TTN-AS1|ENSG00000237298|Transcript|ENST00000586707|antisense||1/2||||||||rs727505284&COSM5752961&COSM5752962&COSM5752963&COSM5752964||1||HGNC|44124|||||||||||||8.279e-06|8.296e-06|0|0|0|0|0|0|6.061e-05|likely_pathogenic|0&1&1&1&1|1&1&1&1&1||||||	A|intron_variant&non_coding_transcript_variant|MODIFIER|TTN-AS1|ENSG00000237298|Transcript|ENST00000586831|antisense||2/4||||||||rs727505284&COSM5752961&COSM5752962&COSM5752963&COSM5752964||1||HGNC|44124|||||||||||||8.279e-06|8.296e-06|0|0|0|0|0|0|6.061e-05|likely_pathogenic|0&1&1&1&1|1&1&1&1&1||||||	A|stop_gained|HIGH|TTN|ENSG00000155657|Transcript|ENST00000589042|protein_coding|326/363||||80941|80716|26906|R/*|Cga/Tga|rs727505284&COSM5752961&COSM5752962&COSM5752963&COSM5752964||-1||HGNC|12403|||||||||||||8.279e-06|8.296e-06|0|0|0|0|0|0|6.061e-05|likely_pathogenic|0&1&1&1&1|1&1&1&1&1||||||0.971	A|intron_variant&non_coding_transcript_variant|MODIFIER|TTN-AS1|ENSG00000237298|Transcript|ENST00000590807|antisense||1/5||||||||rs727505284&COSM5752961&COSM5752962&COSM5752963&COSM5752964||1||HGNC|44124|||||||||||||8.279e-06|8.296e-06|0|0|0|0|0|0|6.061e-05|likely_pathogenic|0&1&1&1&1|1&1&1&1&1||||||	A|intron_variant&non_coding_transcript_variant|MODIFIER|TTN-AS1|ENSG00000237298|Transcript|ENST00000590932|antisense||1/1||||||||rs727505284&COSM5752961&COSM5752962&COSM5752963&COSM5752964||1||HGNC|44124|||||||||||||8.279e-06|8.296e-06|0|0|0|0|0|0|6.061e-05|likely_pathogenic|0&1&1&1&1|1&1&1&1&1||||||	A|stop_gained|HIGH|TTN|ENSG00000155657|Transcript|ENST00000591111|protein_coding|276/313||||76018|75793|25265|R/*|Cga/Tga|rs727505284&COSM5752961&COSM5752962&COSM5752963&COSM5752964||-1||HGNC|12403|||||||||||||8.279e-06|8.296e-06|0|0|0|0|0|0|6.061e-05|likely_pathogenic|0&1&1&1&1|1&1&1&1&1||||||0.971	A|intron_variant&non_coding_transcript_variant|MODIFIER|TTN-AS1|ENSG00000237298|Transcript|ENST00000591332|antisense||2/2||||||||rs727505284&COSM5752961&COSM5752962&COSM5752963&COSM5752964||1||HGNC|44124|||||||||||||8.279e-06|8.296e-06|0|0|0|0|0|0|6.061e-05|likely_pathogenic|0&1&1&1&1|1&1&1&1&1||||||	A|intron_variant&non_coding_transcript_variant|MODIFIER|TTN-AS1|ENSG00000237298|Transcript|ENST00000592600|antisense||1/1||||||||rs727505284&COSM5752961&COSM5752962&COSM5752963&COSM5752964||1||HGNC|44124|||||||||||||8.279e-06|8.296e-06|0|0|0|0|0|0|6.061e-05|likely_pathogenic|0&1&1&1&1|1&1&1&1&1||||||	A|intron_variant&non_coding_transcript_variant|MODIFIER|TTN-AS1|ENSG00000237298|Transcript|ENST00000592630|antisense||2/3||||||||rs727505284&COSM5752961&COSM5752962&COSM5752963&COSM5752964||1||HGNC|44124|||||||||||||8.279e-06|8.296e-06|0|0|0|0|0|0|6.061e-05|likely_pathogenic|0&1&1&1&1|1&1&1&1&1||||||	A|intron_variant&non_coding_transcript_variant|MODIFIER|TTN-AS1|ENSG00000237298|Transcript|ENST00000592689|antisense||5/5||||||||rs727505284&COSM5752961&COSM5752962&COSM5752963&COSM5752964||1||HGNC|44124|||||||||||||8.279e-06|8.296e-06|0|0|0|0|0|0|6.061e-05|likely_pathogenic|0&1&1&1&1|1&1&1&1&1||||||	A|intron_variant&non_coding_transcript_variant|MODIFIER|TTN-AS1|ENSG00000237298|Transcript|ENST00000592750|antisense||1/3||||||||rs727505284&COSM5752961&COSM5752962&COSM5752963&COSM5752964||1||HGNC|44124|||||||||||||8.279e-06|8.296e-06|0|0|0|0|0|0|6.061e-05|likely_pathogenic|0&1&1&1&1|1&1&1&1&1||||||
2	179655434	rs397517497	C	T	TTN	CLNSIG=4	Dilated_cardiomyopathy_1G		4.942e-05	0	0	0.0004634	0	0	0.0001211		CSQ=T|intron_variant|MODIFIER|TTN|ENSG00000155657|Transcript|ENST00000342175|protein_coding||10/191||||||||rs397517497||-1||HGNC|12403|||||0.0002|0|0|0.001|0|0|||4.942e-05|4.943e-05|0|0|0.0004634|0|0|0|0.0001211|likely_pathogenic||1||||||0.971	T|splice_donor_variant|HIGH|TTN|ENSG00000155657|Transcript|ENST00000342992|protein_coding||11/311||||||||rs397517497||-1||HGNC|12403|||||0.0002|0|0|0.001|0|0|||4.942e-05|4.943e-05|0|0|0.0004634|0|0|0|0.0001211|likely_pathogenic||1||||||0.971	T|intron_variant|MODIFIER|TTN|ENSG00000155657|Transcript|ENST00000359218|protein_coding||10/191||||||||rs397517497||-1||HGNC|12403|||||0.0002|0|0|0.001|0|0|||4.942e-05|4.943e-05|0|0|0.0004634|0|0|0|0.0001211|likely_pathogenic||1||||||0.971	T|splice_donor_variant|HIGH|TTN|ENSG00000155657|Transcript|ENST00000360870|protein_coding||11/45||||||||rs397517497||-1||HGNC|12403|||||0.0002|0|0|0.001|0|0|||4.942e-05|4.943e-05|0|0|0.0004634|0|0|0|0.0001211|likely_pathogenic||1||||||0.971	T|intron_variant|MODIFIER|TTN|ENSG00000155657|Transcript|ENST00000436599|protein_coding||4/5||||||||rs397517497||-1|cds_start_NF&cds_end_NF|HGNC|12403|||||0.0002|0|0|0.001|0|0|||4.942e-05|4.943e-05|0|0|0.0004634|0|0|0|0.0001211|likely_pathogenic||1||||||0.971	T|intron_variant|MODIFIER|TTN|ENSG00000155657|Transcript|ENST00000460472|protein_coding||10/190||||||||rs397517497||-1||HGNC|12403|||||0.0002|0|0|0.001|0|0|||4.942e-05|4.943e-05|0|0|0.0004634|0|0|0|0.0001211|likely_pathogenic||1||||||0.971	T|splice_donor_variant|HIGH|TTN|ENSG00000155657|Transcript|ENST00000589042|protein_coding||11/362||||||||rs397517497||-1||HGNC|12403|||||0.0002|0|0|0.001|0|0|||4.942e-05|4.943e-05|0|0|0.0004634|0|0|0|0.0001211|likely_pathogenic||1||||||0.971	T|splice_donor_variant|HIGH|TTN|ENSG00000155657|Transcript|ENST00000591111|protein_coding||11/312||||||||rs397517497||-1||HGNC|12403|||||0.0002|0|0|0.001|0|0|||4.942e-05|4.943e-05|0|0|0.0004634|0|0|0|0.0001211|likely_pathogenic||1||||||0.971
3	14183113	rs778127887	C	T	TMEM43	CLNSIG=4	Cardiomyopathy		3.295e-05	9.612e-05	0	0.0001156	0.0001513	0	6.057e-05		CSQ=T|downstream_gene_variant|MODIFIER|XPC|ENSG00000154767|Transcript|ENST00000285021|protein_coding||||||||||rs778127887|3534|-1||HGNC|12816|||||||||||||3.295e-05|3.295e-05|9.612e-05|0|0.0001156|0.0001513|0|0|6.057e-05|likely_pathogenic||1||||||0.96	T|stop_gained|HIGH|TMEM43|ENSG00000170876|Transcript|ENST00000306077|protein_coding|12/12||||1275|1021|341|R/*|Cga/Tga|rs778127887||1||HGNC|28472|||||||||||||3.295e-05|3.295e-05|9.612e-05|0|0.0001156|0.0001513|0|0|6.057e-05|likely_pathogenic||1||||||0.856	T|upstream_gene_variant|MODIFIER|AC093495.4|ENSG00000228242|Transcript|ENST00000420253|antisense||||||||||rs778127887|3377|1||Clone_based_vega_gene||||||||||||||3.295e-05|3.295e-05|9.612e-05|0|0.0001156|0.0001513|0|0|6.057e-05|likely_pathogenic||1||||||	T|upstream_gene_variant|MODIFIER|AC093495.4|ENSG00000228242|Transcript|ENST00000428681|antisense||||||||||rs778127887|3110|1||Clone_based_vega_gene||||||||||||||3.295e-05|3.295e-05|9.612e-05|0|0.0001156|0.0001513|0|0|6.057e-05|likely_pathogenic||1||||||	T|downstream_gene_variant|MODIFIER|XPC|ENSG00000154767|Transcript|ENST00000449060|protein_coding||||||||||rs778127887|4328|-1||HGNC|12816|||||||||||||3.295e-05|3.295e-05|9.612e-05|0|0.0001156|0.0001513|0|0|6.057e-05|likely_pathogenic||1||||||0.96	T|downstream_gene_variant|MODIFIER|XPC|ENSG00000154767|Transcript|ENST00000476581|nonsense_mediated_decay||||||||||rs778127887|4116|-1||HGNC|12816|||||||||||||3.295e-05|3.295e-05|9.612e-05|0|0.0001156|0.0001513|0|0|6.057e-05|likely_pathogenic||1||||||0.96	T|intron_variant&non_coding_transcript_variant|MODIFIER|RP11-434D12.1|ENSG00000268279|Transcript|ENST00000601399|processed_transcript||3/4||||||||rs778127887||1||Clone_based_vega_gene||||||||||||||3.295e-05|3.295e-05|9.612e-05|0|0.0001156|0.0001513|0|0|6.057e-05|likely_pathogenic||1||||||	T|intron_variant&NMD_transcript_variant|MODIFIER|RP11-434D12.1|ENSG00000268279|Transcript|ENST00000608606|nonsense_mediated_decay||3/4||||||||rs778127887||1|cds_start_NF|Clone_based_vega_gene||||||||||||||3.295e-05|3.295e-05|9.612e-05|0|0.0001156|0.0001513|0|0|6.057e-05|likely_pathogenic||1||||||
3	46899901	rs145520567	C	T	MYL3	CLNSIG=4	Cardiomyopathy		0.0002636	0	8.643e-05	0	0	8.997e-05	0.001514		CSQ=T|missense_variant|MODERATE|MYL3|ENSG00000160808|Transcript|ENST00000292327|protein_coding|5/7||||625|532|178|D/N|Gac/Aac|rs145520567||-1||HGNC|7584|||deleterious(0.01)|possibly_damaging(0.809)|0.0004|0|0|0|0|0.002|0|0.0001163|2.636e-04|0.0002637|0|8.643e-05|0|0|8.997e-05|0|0.001514|uncertain_significance||1||||||0.218	T|missense_variant|MODERATE|MYL3|ENSG00000160808|Transcript|ENST00000395869|protein_coding|5/6||||584|532|178|D/N|Gac/Aac|rs145520567||-1||HGNC|7584|||deleterious(0.01)|possibly_damaging(0.809)|0.0004|0|0|0|0|0.002|0|0.0001163|2.636e-04|0.0002637|0|8.643e-05|0|0|8.997e-05|0|0.001514|uncertain_significance||1||||||0.218	T|downstream_gene_variant|MODIFIER|MYL3|ENSG00000160808|Transcript|ENST00000431168|protein_coding||||||||||rs145520567|2568|-1|cds_end_NF|HGNC|7584|||||0.0004|0|0|0|0|0.002|0|0.0001163|2.636e-04|0.0002637|0|8.643e-05|0|0|8.997e-05|0|0.001514|uncertain_significance||1||||||0.218
3	46899903	rs193922391	T	C	MYL3	CLNSIG=4	Cardiomyopathy		4.942e-05	9.617e-05	0	0	0	4.499e-05	0.0001211		CSQ=C|missense_variant|MODERATE|MYL3|ENSG00000160808|Transcript|ENST00000292327|protein_coding|5/7||||623|530|177|E/G|gAg/gGg|rs193922391||-1||HGNC|7584|||deleterious(0)|probably_damaging(0.966)|||||||0|0.0001163|4.942e-05|4.945e-05|9.617e-05|0|0|0|4.499e-05|0|0.0001211|uncertain_significance||1||||||0.218	C|missense_variant|MODERATE|MYL3|ENSG00000160808|Transcript|ENST00000395869|protein_coding|5/6||||582|530|177|E/G|gAg/gGg|rs193922391||-1||HGNC|7584|||deleterious(0)|probably_damaging(0.966)|||||||0|0.0001163|4.942e-05|4.945e-05|9.617e-05|0|0|0|4.499e-05|0|0.0001211|uncertain_significance||1||||||0.218	C|downstream_gene_variant|MODIFIER|MYL3|ENSG00000160808|Transcript|ENST00000431168|protein_coding||||||||||rs193922391|2566|-1|cds_end_NF|HGNC|7584|||||||||||0|0.0001163|4.942e-05|4.945e-05|9.617e-05|0|0|0|4.499e-05|0|0.0001211|uncertain_significance||1||||||0.218
6	7583050	rs193922669	G	A	DSP	CLNSIG=4	Arrhythmogenic_right_ventricular_cardiomyopathy		0.0002389	0	0	0	0	4.49532e-05	0.00157461		CSQ=A|missense_variant|MODERATE|DSP|ENSG00000096696|Transcript|ENST00000379802|protein_coding|24/24||||5896|5555|1852|R/H|cGc/cAc|rs193922669&COSM1445907||1||HGNC|3052||||benign(0.009)|0.0002|0|0|0|0|0.001|0.000227|0|2.389e-04|0.0002389|0|0|0|0|4.495e-05|0|0.001575|likely_pathogenic|0&1|1&1||||||0.077	A|missense_variant|MODERATE|DSP|ENSG00000096696|Transcript|ENST00000418664|protein_coding|24/24||||4057|3758|1253|R/H|cGc/cAc|rs193922669&COSM1445907||1||HGNC|3052|||tolerated(0.14)|benign(0)|0.0002|0|0|0|0|0.001|0.000227|0|2.389e-04|0.0002389|0|0|0|0|4.495e-05|0|0.001575|likely_pathogenic|0&1|1&1||||||0.077
6	129601217	rs117422805	C	T	LAMA2	CLNSIG=4	Congenital_muscular_dystrophy		0.002026	0.000481139	0.000351062	0.000694284	0.00364409	0.00276152	0.00127706		CSQ=T|missense_variant|MODERATE|LAMA2|ENSG00000196569|Transcript|ENST00000421865|protein_coding|18/65||||2511|2462|821|T/M|aCg/aTg|rs117422805||1||HGNC|6482|||deleterious(0)|probably_damaging(0.963)|0.0008|0|0|0.001|0.002|0.001|0.001135|0.003023|2.026e-03|0.002033|0.0004811|0.0003511|0.0006943|0.003644|0.002762|0.002212|0.001277|uncertain_significance||1||||||0.948
7	150644429	rs377095107	G	A	KCNH2	CLNSIG=4	Cardiac_arrhythmia		1.083e-05	0	0	0	0	0	0.000139938		CSQ=A|missense_variant|MODERATE|KCNH2|ENSG00000055118|Transcript|ENST00000262186|protein_coding|13/15||||3541|3139|1047|R/C|Cgc/Tgc|rs377095107||-1||HGNC|6251|||deleterious(0.03)|possibly_damaging(0.801)|||||||0|0.000128|1.083e-05|8.368e-05|0|0|0|0|0|0|0.0001399|uncertain_significance||1||||||0.000827	A|missense_variant|MODERATE|KCNH2|ENSG00000055118|Transcript|ENST00000330883|protein_coding|9/11||||2522|2119|707|R/C|Cgc/Tgc|rs377095107||-1||HGNC|6251|||deleterious(0.02)|benign(0.388)|||||||0|0.000128|1.083e-05|8.368e-05|0|0|0|0|0|0|0.0001399|uncertain_significance||1||||||0.000827	A|missense_variant|MODERATE|KCNH2|ENSG00000055118|Transcript|ENST00000392968|protein_coding|11/13||||3972|2851|951|R/C|Cgc/Tgc|rs377095107||-1||HGNC|6251|||deleterious(0.03)|probably_damaging(0.973)|||||||0|0.000128|1.083e-05|8.368e-05|0|0|0|0|0|0|0.0001399|uncertain_significance||1||||||0.000827	A|downstream_gene_variant|MODIFIER|KCNH2|ENSG00000055118|Transcript|ENST00000430723|protein_coding||||||||||rs377095107|2093|-1||HGNC|6251|||||||||||0|0.000128|1.083e-05|8.368e-05|0|0|0|0|0|0|0.0001399|uncertain_significance||1||||||0.000827	A|downstream_gene_variant|MODIFIER|KCNH2|ENSG00000055118|Transcript|ENST00000461280|retained_intron||||||||||rs377095107|2082|-1||HGNC|6251|||||||||||0|0.000128|1.083e-05|8.368e-05|0|0|0|0|0|0|0.0001399|uncertain_significance||1||||||0.000827	A|downstream_gene_variant|MODIFIER|KCNH2|ENSG00000055118|Transcript|ENST00000473610|retained_intron||||||||||rs377095107|2075|-1||HGNC|6251|||||||||||0|0.000128|1.083e-05|8.368e-05|0|0|0|0|0|0|0.0001399|uncertain_significance||1||||||0.000827	A|downstream_gene_variant|MODIFIER|KCNH2|ENSG00000055118|Transcript|ENST00000532957|retained_intron||||||||||rs377095107|2074|-1||HGNC|6251|||||||||||0|0.000128|1.083e-05|8.368e-05|0|0|0|0|0|0|0.0001399|uncertain_significance||1||||||0.000827	A|regulatory_region_variant|MODIFIER|||RegulatoryFeature|ENSR00000296990|open_chromatin_region||||||||||rs377095107||||||||||||||||0|0.000128|1.083e-05|8.368e-05|0|0|0|0|0|0|0.0001399|uncertain_significance||1||||||
10	92678707	rs145387010	G	A	ANKRD1	CLNSIG=4	Primary_familial_hypertrophic_cardiomyopathy		0.0002306	0.0003911	0	0	0	0.0003011	0.0002427		CSQ=A|downstream_gene_variant|MODIFIER|RNU6-740P|ENSG00000201604|Transcript|ENST00000364734|snRNA||||||||||rs145387010&CM094353|3781|-1||HGNC|47703|||||0.0004|0.0015|0|0|0|0|0.000227|0.0002326|2.306e-04|0.000232|0.0003911|0|0|0|0.0003011|0|0.0002427|uncertain_significance&likely_pathogenic||1&1||||||	A|missense_variant|MODERATE|ANKRD1|ENSG00000148677|Transcript|ENST00000371697|protein_coding|4/9||||617|368|123|T/M|aCg/aTg|rs145387010&CM094353||-1||HGNC|15819|||tolerated(0.35)|benign(0.022)|0.0004|0.0015|0|0|0|0|0.000227|0.0002326|2.306e-04|0.000232|0.0003911|0|0|0|0.0003011|0|0.0002427|uncertain_significance&likely_pathogenic||1&1||||||0.821
11	47353637	rs730880142	C	T	MYBPC3	CLNSIG=4	Primary_familial_hypertrophic_cardiomyopathy		4.135e-05	0	0	0.0002334	0	1.534e-05	0.0001262		CSQ=T|missense_variant|MODERATE|MYBPC3|ENSG00000134571|Transcript|ENST00000256993|protein_coding|31/33||||3852|3797|1266|R/H|cGc/cAc|rs730880142||-1||HGNC|7551|||deleterious(0)|possibly_damaging(0.523)|||||||||4.135e-05|4.239e-05|0|0|0.0002334|0|1.534e-05|0|0.0001262|uncertain_significance||1||||||0.498	T|downstream_gene_variant|MODIFIER|MADD|ENSG00000110514|Transcript|ENST00000311027|protein_coding||||||||||rs730880142|2055|1||HGNC|6766|||||||||||||4.135e-05|4.239e-05|0|0|0.0002334|0|1.534e-05|0|0.0001262|uncertain_significance||1||||||0.861	T|downstream_gene_variant|MODIFIER|MADD|ENSG00000110514|Transcript|ENST00000342922|protein_coding||||||||||rs730880142|2055|1||HGNC|6766|||||||||||||4.135e-05|4.239e-05|0|0|0.0002334|0|1.534e-05|0|0.0001262|uncertain_significance||1||||||0.861	T|downstream_gene_variant|MODIFIER|MADD|ENSG00000110514|Transcript|ENST00000349238|protein_coding||||||||||rs730880142|2055|1||HGNC|6766|||||||||||||4.135e-05|4.239e-05|0|0|0.0002334|0|1.534e-05|0|0.0001262|uncertain_significance||1||||||0.861	T|downstream_gene_variant|MODIFIER|MADD|ENSG00000110514|Transcript|ENST00000395336|protein_coding||||||||||rs730880142|2055|1||HGNC|6766|||||||||||||4.135e-05|4.239e-05|0|0|0.0002334|0|1.534e-05|0|0.0001262|uncertain_significance||1||||||0.861	T|downstream_gene_variant|MODIFIER|MADD|ENSG00000110514|Transcript|ENST00000395344|protein_coding||||||||||rs730880142|2729|1||HGNC|6766|||||||||||||4.135e-05|4.239e-05|0|0|0.0002334|0|1.534e-05|0|0.0001262|uncertain_significance||1||||||0.861	T|missense_variant|MODERATE|MYBPC3|ENSG00000134571|Transcript|ENST00000399249|protein_coding|32/34||||3855|3800|1267|R/H|cGc/cAc|rs730880142||-1||HGNC|7551|||deleterious(0)|probably_damaging(0.982)|||||||||4.135e-05|4.239e-05|0|0|0.0002334|0|1.534e-05|0|0.0001262|uncertain_significance||1||||||0.498	T|downstream_gene_variant|MODIFIER|MADD|ENSG00000110514|Transcript|ENST00000402192|protein_coding||||||||||rs730880142|2056|1||HGNC|6766|||||||||||||4.135e-05|4.239e-05|0|0|0.0002334|0|1.534e-05|0|0.0001262|uncertain_significance||1||||||0.861	T|downstream_gene_variant|MODIFIER|MADD|ENSG00000110514|Transcript|ENST00000402799|protein_coding||||||||||rs730880142|2055|1||HGNC|6766|||||||||||||4.135e-05|4.239e-05|0|0|0.0002334|0|1.534e-05|0|0.0001262|uncertain_significance||1||||||0.861	T|downstream_gene_variant|MODIFIER|MADD|ENSG00000110514|Transcript|ENST00000406482|protein_coding||||||||||rs730880142|2055|1||HGNC|6766|||||||||||||4.135e-05|4.239e-05|0|0|0.0002334|0|1.534e-05|0|0.0001262|uncertain_significance||1||||||0.861	T|downstream_gene_variant|MODIFIER|MADD|ENSG00000110514|Transcript|ENST00000407859|protein_coding||||||||||rs730880142|2055|1||HGNC|6766|||||||||||||4.135e-05|4.239e-05|0|0|0.0002334|0|1.534e-05|0|0.0001262|uncertain_significance||1||||||0.861	T|downstream_gene_variant|MODIFIER|MADD|ENSG00000110514|Transcript|ENST00000460452|retained_intron||||||||||rs730880142|4900|1||HGNC|6766|||||||||||||4.135e-05|4.239e-05|0|0|0.0002334|0|1.534e-05|0|0.0001262|uncertain_significance||1||||||0.861	T|downstream_gene_variant|MODIFIER|MADD|ENSG00000110514|Transcript|ENST00000469699|retained_intron||||||||||rs730880142|2680|1||HGNC|6766|||||||||||||4.135e-05|4.239e-05|0|0|0.0002334|0|1.534e-05|0|0.0001262|uncertain_significance||1||||||0.861	T|downstream_gene_variant|MODIFIER|MYBPC3|ENSG00000134571|Transcript|ENST00000544791|nonsense_mediated_decay||||||||||rs730880142|3492|-1||HGNC|7551|||||||||||||4.135e-05|4.239e-05|0|0|0.0002334|0|1.534e-05|0|0.0001262|uncertain_significance||1||||||0.498	T|missense_variant|MODERATE|MYBPC3|ENSG00000134571|Transcript|ENST00000545968|protein_coding|33/35||||3855|3800|1267|R/H|cGc/cAc|rs730880142||-1||HGNC|7551|||deleterious(0)|probably_damaging(0.982)|||||||||4.135e-05|4.239e-05|0|0|0.0002334|0|1.534e-05|0|0.0001262|uncertain_significance||1||||||0.498
11	47354163	rs730880594	G	A	MYBPC3	CLNSIG=4	Cardiomyopathy		8.273e-05	0	0.0006952	0	0	1.51e-05	6.101e-05		CSQ=A|missense_variant|MODERATE|MYBPC3|ENSG00000134571|Transcript|ENST00000256993|protein_coding|30/33||||3633|3578|1193|A/V|gCg/gTg|rs730880594&COSM927413||-1||HGNC|7551|||tolerated(0.12)|probably_damaging(0.966)|||||||||8.273e-05|8.342e-05|0|0.0006952|0|0|1.51e-05|0|6.101e-05|uncertain_significance&likely_pathogenic|0&1|1&1||||||0.498	A|downstream_gene_variant|MODIFIER|MADD|ENSG00000110514|Transcript|ENST00000311027|protein_coding||||||||||rs730880594&COSM927413|2581|1||HGNC|6766|||||||||||||8.273e-05|8.342e-05|0|0.0006952|0|0|1.51e-05|0|6.101e-05|uncertain_significance&likely_pathogenic|0&1|1&1||||||0.861	A|downstream_gene_variant|MODIFIER|MADD|ENSG00000110514|Transcript|ENST00000342922|protein_coding||||||||||rs730880594&COSM927413|2581|1||HGNC|6766|||||||||||||8.273e-05|8.342e-05|0|0.0006952|0|0|1.51e-05|0|6.101e-05|uncertain_significance&likely_pathogenic|0&1|1&1||||||0.861	A|downstream_gene_variant|MODIFIER|MADD|ENSG00000110514|Transcript|ENST00000349238|protein_coding||||||||||rs730880594&COSM927413|2581|1||HGNC|6766|||||||||||||8.273e-05|8.342e-05|0|0.0006952|0|0|1.51e-05|0|6.101e-05|uncertain_significance&likely_pathogenic|0&1|1&1||||||0.861	A|downstream_gene_variant|MODIFIER|MADD|ENSG00000110514|Transcript|ENST00000395336|protein_coding||||||||||rs730880594&COSM927413|2581|1||HGNC|6766|||||||||||||8.273e-05|8.342e-05|0|0.0006952|0|0|1.51e-05|0|6.101e-05|uncertain_significance&likely_pathogenic|0&1|1&1||||||0.861	A|downstream_gene_variant|MODIFIER|MADD|ENSG00000110514|Transcript|ENST00000395344|protein_coding||||||||||rs730880594&COSM927413|3255|1||HGNC|6766|||||||||||||8.273e-05|8.342e-05|0|0.0006952|0|0|1.51e-05|0|6.101e-05|uncertain_significance&likely_pathogenic|0&1|1&1||||||0.861	A|missense_variant|MODERATE|MYBPC3|ENSG00000134571|Transcript|ENST00000399249|protein_coding|31/34||||3636|3581|1194|A/V|gCg/gTg|rs730880594&COSM927413||-1||HGNC|7551|||tolerated(0.12)|probably_damaging(0.987)|||||||||8.273e-05|8.342e-05|0|0.0006952|0|0|1.51e-05|0|6.101e-05|uncertain_significance&likely_pathogenic|0&1|1&1||||||0.498	A|downstream_gene_variant|MODIFIER|MADD|ENSG00000110514|Transcript|ENST00000402192|protein_coding||||||||||rs730880594&COSM927413|2582|1||HGNC|6766|||||||||||||8.273e-05|8.342e-05|0|0.0006952|0|0|1.51e-05|0|6.101e-05|uncertain_significance&likely_pathogenic|0&1|1&1||||||0.861	A|downstream_gene_variant|MODIFIER|MADD|ENSG00000110514|Transcript|ENST00000402799|protein_coding||||||||||rs730880594&COSM927413|2581|1||HGNC|6766|||||||||||||8.273e-05|8.342e-05|0|0.0006952|0|0|1.51e-05|0|6.101e-05|uncertain_significance&likely_pathogenic|0&1|1&1||||||0.861	A|downstream_gene_variant|MODIFIER|MADD|ENSG00000110514|Transcript|ENST00000406482|protein_coding||||||||||rs730880594&COSM927413|2581|1||HGNC|6766|||||||||||||8.273e-05|8.342e-05|0|0.0006952|0|0|1.51e-05|0|6.101e-05|uncertain_significance&likely_pathogenic|0&1|1&1||||||0.861	A|downstream_gene_variant|MODIFIER|MADD|ENSG00000110514|Transcript|ENST00000407859|protein_coding||||||||||rs730880594&COSM927413|2581|1||HGNC|6766|||||||||||||8.273e-05|8.342e-05|0|0.0006952|0|0|1.51e-05|0|6.101e-05|uncertain_significance&likely_pathogenic|0&1|1&1||||||0.861	A|downstream_gene_variant|MODIFIER|MADD|ENSG00000110514|Transcript|ENST00000469699|retained_intron||||||||||rs730880594&COSM927413|3206|1||HGNC|6766|||||||||||||8.273e-05|8.342e-05|0|0.0006952|0|0|1.51e-05|0|6.101e-05|uncertain_significance&likely_pathogenic|0&1|1&1||||||0.861	A|downstream_gene_variant|MODIFIER|MYBPC3|ENSG00000134571|Transcript|ENST00000544791|nonsense_mediated_decay||||||||||rs730880594&COSM927413|2966|-1||HGNC|7551|||||||||||||8.273e-05|8.342e-05|0|0.0006952|0|0|1.51e-05|0|6.101e-05|uncertain_significance&likely_pathogenic|0&1|1&1||||||0.498	A|missense_variant|MODERATE|MYBPC3|ENSG00000134571|Transcript|ENST00000545968|protein_coding|32/35||||3636|3581|1194|A/V|gCg/gTg|rs730880594&COSM927413||-1||HGNC|7551|||tolerated(0.12)|probably_damaging(0.987)|||||||||8.273e-05|8.342e-05|0|0.0006952|0|0|1.51e-05|0|6.101e-05|uncertain_significance&likely_pathogenic|0&1|1&1||||||0.498
11	47354209	rs199669878	C	T	MYBPC3	CLNSIG=4	Cardiomyopathy		0.0004053	0.0001178	0.000306	0	0	0.0003718	0.001447		CSQ=T|missense_variant|MODERATE|MYBPC3|ENSG00000134571|Transcript|ENST00000256993|protein_coding|30/33||||3587|3532|1178|E/K|Gag/Aag|rs199669878||-1||HGNC|7551|||tolerated(0.06)|benign(0.163)|||||||0|0.0007269|4.053e-04|0.0004592|0.0001178|0.000306|0|0|0.0003718|0.00125|0.001447|uncertain_significance&likely_benign||1||||||0.498	T|downstream_gene_variant|MODIFIER|MADD|ENSG00000110514|Transcript|ENST00000311027|protein_coding||||||||||rs199669878|2627|1||HGNC|6766|||||||||||0|0.0007269|4.053e-04|0.0004592|0.0001178|0.000306|0|0|0.0003718|0.00125|0.001447|uncertain_significance&likely_benign||1||||||0.861	T|downstream_gene_variant|MODIFIER|MADD|ENSG00000110514|Transcript|ENST00000342922|protein_coding||||||||||rs199669878|2627|1||HGNC|6766|||||||||||0|0.0007269|4.053e-04|0.0004592|0.0001178|0.000306|0|0|0.0003718|0.00125|0.001447|uncertain_significance&likely_benign||1||||||0.861	T|downstream_gene_variant|MODIFIER|MADD|ENSG00000110514|Transcript|ENST00000349238|protein_coding||||||||||rs199669878|2627|1||HGNC|6766|||||||||||0|0.0007269|4.053e-04|0.0004592|0.0001178|0.000306|0|0|0.0003718|0.00125|0.001447|uncertain_significance&likely_benign||1||||||0.861	T|downstream_gene_variant|MODIFIER|MADD|ENSG00000110514|Transcript|ENST00000395336|protein_coding||||||||||rs199669878|2627|1||HGNC|6766|||||||||||0|0.0007269|4.053e-04|0.0004592|0.0001178|0.000306|0|0|0.0003718|0.00125|0.001447|uncertain_significance&likely_benign||1||||||0.861	T|downstream_gene_variant|MODIFIER|MADD|ENSG00000110514|Transcript|ENST00000395344|protein_coding||||||||||rs199669878|3301|1||HGNC|6766|||||||||||0|0.0007269|4.053e-04|0.0004592|0.0001178|0.000306|0|0|0.0003718|0.00125|0.001447|uncertain_significance&likely_benign||1||||||0.861	T|missense_variant|MODERATE|MYBPC3|ENSG00000134571|Transcript|ENST00000399249|protein_coding|31/34||||3590|3535|1179|E/K|Gag/Aag|rs199669878||-1||HGNC|7551|||tolerated(0.06)|probably_damaging(0.91)|||||||0|0.0007269|4.053e-04|0.0004592|0.0001178|0.000306|0|0|0.0003718|0.00125|0.001447|uncertain_significance&likely_benign||1||||||0.498	T|downstream_gene_variant|MODIFIER|MADD|ENSG00000110514|Transcript|ENST00000402192|protein_coding||||||||||rs199669878|2628|1||HGNC|6766|||||||||||0|0.0007269|4.053e-04|0.0004592|0.0001178|0.000306|0|0|0.0003718|0.00125|0.001447|uncertain_significance&likely_benign||1||||||0.861	T|downstream_gene_variant|MODIFIER|MADD|ENSG00000110514|Transcript|ENST00000402799|protein_coding||||||||||rs199669878|2627|1||HGNC|6766|||||||||||0|0.0007269|4.053e-04|0.0004592|0.0001178|0.000306|0|0|0.0003718|0.00125|0.001447|uncertain_significance&likely_benign||1||||||0.861	T|downstream_gene_variant|MODIFIER|MADD|ENSG00000110514|Transcript|ENST00000406482|protein_coding||||||||||rs199669878|2627|1||HGNC|6766|||||||||||0|0.0007269|4.053e-04|0.0004592|0.0001178|0.000306|0|0|0.0003718|0.00125|0.001447|uncertain_significance&likely_benign||1||||||0.861	T|downstream_gene_variant|MODIFIER|MADD|ENSG00000110514|Transcript|ENST00000407859|protein_coding||||||||||rs199669878|2627|1||HGNC|6766|||||||||||0|0.0007269|4.053e-04|0.0004592|0.0001178|0.000306|0|0|0.0003718|0.00125|0.001447|uncertain_significance&likely_benign||1||||||0.861	T|downstream_gene_variant|MODIFIER|MADD|ENSG00000110514|Transcript|ENST00000469699|retained_intron||||||||||rs199669878|3252|1||HGNC|6766|||||||||||0|0.0007269|4.053e-04|0.0004592|0.0001178|0.000306|0|0|0.0003718|0.00125|0.001447|uncertain_significance&likely_benign||1||||||0.861	T|downstream_gene_variant|MODIFIER|MYBPC3|ENSG00000134571|Transcript|ENST00000544791|nonsense_mediated_decay||||||||||rs199669878|2920|-1||HGNC|7551|||||||||||0|0.0007269|4.053e-04|0.0004592|0.0001178|0.000306|0|0|0.0003718|0.00125|0.001447|uncertain_significance&likely_benign||1||||||0.498	T|missense_variant|MODERATE|MYBPC3|ENSG00000134571|Transcript|ENST00000545968|protein_coding|32/35||||3590|3535|1179|E/K|Gag/Aag|rs199669878||-1||HGNC|7551|||tolerated(0.06)|probably_damaging(0.91)|||||||0|0.0007269|4.053e-04|0.0004592|0.0001178|0.000306|0|0|0.0003718|0.00125|0.001447|uncertain_significance&likely_benign||1||||||0.498
11	47355559	rs730880138	G	A	MYBPC3	CLNSIG=4	Primary_familial_hypertrophic_cardiomyopathy		1.683e-05	0	0	0	0	6.777e-05	0.0001196		CSQ=A|missense_variant&splice_region_variant|MODERATE|MYBPC3|ENSG00000134571|Transcript|ENST00000256993|protein_coding|26/33||||2960|2905|969|R/W|Cgg/Tgg|rs730880138||-1||HGNC|7551|||deleterious(0)|possibly_damaging(0.899)|||||||||1.683e-05|6.633e-05|0|0|0|0|6.777e-05|0|0.0001196|likely_pathogenic||1||||||0.498	A|downstream_gene_variant|MODIFIER|MADD|ENSG00000110514|Transcript|ENST00000311027|protein_coding||||||||||rs730880138|3977|1||HGNC|6766|||||||||||||1.683e-05|6.633e-05|0|0|0|0|6.777e-05|0|0.0001196|likely_pathogenic||1||||||0.861	A|downstream_gene_variant|MODIFIER|MADD|ENSG00000110514|Transcript|ENST00000342922|protein_coding||||||||||rs730880138|3977|1||HGNC|6766|||||||||||||1.683e-05|6.633e-05|0|0|0|0|6.777e-05|0|0.0001196|likely_pathogenic||1||||||0.861	A|downstream_gene_variant|MODIFIER|MADD|ENSG00000110514|Transcript|ENST00000349238|protein_coding||||||||||rs730880138|3977|1||HGNC|6766|||||||||||||1.683e-05|6.633e-05|0|0|0|0|6.777e-05|0|0.0001196|likely_pathogenic||1||||||0.861	A|downstream_gene_variant|MODIFIER|MADD|ENSG00000110514|Transcript|ENST00000395336|protein_coding||||||||||rs730880138|3977|1||HGNC|6766|||||||||||||1.683e-05|6.633e-05|0|0|0|0|6.777e-05|0|0.0001196|likely_pathogenic||1||||||0.861	A|downstream_gene_variant|MODIFIER|MADD|ENSG00000110514|Transcript|ENST00000395344|protein_coding||||||||||rs730880138|4651|1||HGNC|6766|||||||||||||1.683e-05|6.633e-05|0|0|0|0|6.777e-05|0|0.0001196|likely_pathogenic||1||||||0.861	A|missense_variant&splice_region_variant|MODERATE|MYBPC3|ENSG00000134571|Transcript|ENST00000399249|protein_coding|27/34||||2963|2908|970|R/W|Cgg/Tgg|rs730880138||-1||HGNC|7551|||deleterious(0)|probably_damaging(0.995)|||||||||1.683e-05|6.633e-05|0|0|0|0|6.777e-05|0|0.0001196|likely_pathogenic||1||||||0.498	A|downstream_gene_variant|MODIFIER|MADD|ENSG00000110514|Transcript|ENST00000402192|protein_coding||||||||||rs730880138|3978|1||HGNC|6766|||||||||||||1.683e-05|6.633e-05|0|0|0|0|6.777e-05|0|0.0001196|likely_pathogenic||1||||||0.861	A|downstream_gene_variant|MODIFIER|MADD|ENSG00000110514|Transcript|ENST00000402799|protein_coding||||||||||rs730880138|3977|1||HGNC|6766|||||||||||||1.683e-05|6.633e-05|0|0|0|0|6.777e-05|0|0.0001196|likely_pathogenic||1||||||0.861	A|downstream_gene_variant|MODIFIER|MADD|ENSG00000110514|Transcript|ENST00000406482|protein_coding||||||||||rs730880138|3977|1||HGNC|6766|||||||||||||1.683e-05|6.633e-05|0|0|0|0|6.777e-05|0|0.0001196|likely_pathogenic||1||||||0.861	A|downstream_gene_variant|MODIFIER|MADD|ENSG00000110514|Transcript|ENST00000407859|protein_coding||||||||||rs730880138|3977|1||HGNC|6766|||||||||||||1.683e-05|6.633e-05|0|0|0|0|6.777e-05|0|0.0001196|likely_pathogenic||1||||||0.861	A|downstream_gene_variant|MODIFIER|MADD|ENSG00000110514|Transcript|ENST00000469699|retained_intron||||||||||rs730880138|4602|1||HGNC|6766|||||||||||||1.683e-05|6.633e-05|0|0|0|0|6.777e-05|0|0.0001196|likely_pathogenic||1||||||0.861	A|downstream_gene_variant|MODIFIER|MYBPC3|ENSG00000134571|Transcript|ENST00000544791|nonsense_mediated_decay||||||||||rs730880138|1570|-1||HGNC|7551|||||||||||||1.683e-05|6.633e-05|0|0|0|0|6.777e-05|0|0.0001196|likely_pathogenic||1||||||0.498	A|missense_variant&splice_region_variant|MODERATE|MYBPC3|ENSG00000134571|Transcript|ENST00000545968|protein_coding|28/35||||2963|2908|970|R/W|Cgg/Tgg|rs730880138||-1||HGNC|7551|||deleterious(0)|probably_damaging(0.995)|||||||||1.683e-05|6.633e-05|0|0|0|0|6.777e-05|0|0.0001196|likely_pathogenic||1||||||0.498
11	47357493	rs727504378	C	T	MYBPC3	CLNSIG=4	Cardiomyopathy		3.319e-05	0	0	0	0	0.000116	0.0001853		CSQ=T|missense_variant|MODERATE|MYBPC3|ENSG00000134571|Transcript|ENST00000256993|protein_coding|24/33||||2724|2669|890|R/Q|cGg/cAg|rs727504378&COSM1981519&COSM4191884||-1||HGNC|7551|||deleterious(0.02)|probably_damaging(0.992)|||||||||3.319e-05|9.653e-05|0|0|0|0|0.000116|0|0.0001853|uncertain_significance|0&1&1|1&1&1||||||0.498	T|missense_variant|MODERATE|MYBPC3|ENSG00000134571|Transcript|ENST00000399249|protein_coding|25/34||||2727|2672|891|R/Q|cGg/cAg|rs727504378&COSM1981519&COSM4191884||-1||HGNC|7551|||deleterious(0.02)|probably_damaging(0.99)|||||||||3.319e-05|9.653e-05|0|0|0|0|0.000116|0|0.0001853|uncertain_significance|0&1&1|1&1&1||||||0.498	T|3_prime_UTR_variant&NMD_transcript_variant|MODIFIER|MYBPC3|ENSG00000134571|Transcript|ENST00000544791|nonsense_mediated_decay|26/27||||2659|||||rs727504378&COSM1981519&COSM4191884||-1||HGNC|7551|||||||||||||3.319e-05|9.653e-05|0|0|0|0|0.000116|0|0.0001853|uncertain_significance|0&1&1|1&1&1||||||0.498	T|missense_variant|MODERATE|MYBPC3|ENSG00000134571|Transcript|ENST00000545968|protein_coding|26/35||||2727|2672|891|R/Q|cGg/cAg|rs727504378&COSM1981519&COSM4191884||-1||HGNC|7551|||deleterious(0.02)|probably_damaging(0.99)|||||||||3.319e-05|9.653e-05|0|0|0|0|0.000116|0|0.0001853|uncertain_significance|0&1&1|1&1&1||||||0.498
11	47359273	rs730880565	G	A	MYBPC3	CLNSIG=4	Cardiomyopathy		9.377e-05	0	0	0	0	7.816e-05	0.0005928		CSQ=A|missense_variant|MODERATE|MYBPC3|ENSG00000134571|Transcript|ENST00000256993|protein_coding|22/33||||2433|2378|793|P/L|cCg/cTg|rs730880565||-1||HGNC|7551|||deleterious(0)|probably_damaging(0.988)|||||||||9.377e-05|0.0002163|0|0|0|0|7.816e-05|0|0.0005928|likely_pathogenic||1||||||0.498	A|missense_variant|MODERATE|MYBPC3|ENSG00000134571|Transcript|ENST00000399249|protein_coding|23/34||||2436|2381|794|P/L|cCg/cTg|rs730880565||-1||HGNC|7551|||deleterious(0)|probably_damaging(0.988)|||||||||9.377e-05|0.0002163|0|0|0|0|7.816e-05|0|0.0005928|likely_pathogenic||1||||||0.498	A|missense_variant&NMD_transcript_variant|MODERATE|MYBPC3|ENSG00000134571|Transcript|ENST00000544791|nonsense_mediated_decay|24/27||||2436|2381|794|P/L|cCg/cTg|rs730880565||-1||HGNC|7551|||deleterious(0)|probably_damaging(0.951)|||||||||9.377e-05|0.0002163|0|0|0|0|7.816e-05|0|0.0005928|likely_pathogenic||1||||||0.498	A|missense_variant|MODERATE|MYBPC3|ENSG00000134571|Transcript|ENST00000545968|protein_coding|24/35||||2436|2381|794|P/L|cCg/cTg|rs730880565||-1||HGNC|7551|||deleterious(0)|probably_damaging(0.988)|||||||||9.377e-05|0.0002163|0|0|0|0|7.816e-05|0|0.0005928|likely_pathogenic||1||||||0.498
11	47371339	rs769167548	C	T	MYBPC3	CLNSIG=4	Familial_hypertrophic_cardiomyopathy_4		3.305e-05	0.0002465	0	0	0	1.619e-05	6.759e-05		CSQ=T|missense_variant|MODERATE|MYBPC3|ENSG00000134571|Transcript|ENST00000256993|protein_coding|5/33||||695|640|214|D/N|Gac/Aac|rs769167548||-1||HGNC|7551|||deleterious(0.01)|possibly_damaging(0.743)|||||||||3.305e-05|3.634e-05|0.0002465|0|0|0|1.619e-05|0|6.759e-05|uncertain_significance&likely_pathogenic||1||||||0.498	T|missense_variant|MODERATE|MYBPC3|ENSG00000134571|Transcript|ENST00000399249|protein_coding|5/34||||695|640|214|D/N|Gac/Aac|rs769167548||-1||HGNC|7551|||deleterious(0.01)|probably_damaging(1)|||||||||3.305e-05|3.634e-05|0.0002465|0|0|0|1.619e-05|0|6.759e-05|uncertain_significance&likely_pathogenic||1||||||0.498	T|missense_variant&NMD_transcript_variant|MODERATE|MYBPC3|ENSG00000134571|Transcript|ENST00000544791|nonsense_mediated_decay|5/27||||695|640|214|D/N|Gac/Aac|rs769167548||-1||HGNC|7551|||deleterious(0.01)|probably_damaging(0.999)|||||||||3.305e-05|3.634e-05|0.0002465|0|0|0|1.619e-05|0|6.759e-05|uncertain_significance&likely_pathogenic||1||||||0.498	T|missense_variant|MODERATE|MYBPC3|ENSG00000134571|Transcript|ENST00000545968|protein_coding|5/35||||695|640|214|D/N|Gac/Aac|rs769167548||-1||HGNC|7551|||deleterious(0.01)|probably_damaging(1)|||||||||3.305e-05|3.634e-05|0.0002465|0|0|0|1.619e-05|0|6.759e-05|uncertain_significance&likely_pathogenic||1||||||0.498
11	47371575	rs730880619	C	G	MYBPC3	CLNSIG=4	Cardiomyopathy		9.401e-05	0	0	0	0	0.0003672	0.0004985		CSQ=G|downstream_gene_variant|MODIFIER|SPI1|ENSG00000066336|Transcript|ENST00000227163|protein_coding||||||||||rs730880619&CM086864|4889|-1||HGNC|11241|||||||||||||9.401e-05|0.0003362|0|0|0|0|0.0003672|0|0.0004985|likely_pathogenic||1&1||||||0.464	G|missense_variant|MODERATE|MYBPC3|ENSG00000134571|Transcript|ENST00000256993|protein_coding|4/33||||550|495|165|E/D|gaG/gaC|rs730880619&CM086864||-1||HGNC|7551|||tolerated(0.14)|possibly_damaging(0.554)|||||||||9.401e-05|0.0003362|0|0|0|0|0.0003672|0|0.0004985|likely_pathogenic||1&1||||||0.498	G|downstream_gene_variant|MODIFIER|SPI1|ENSG00000066336|Transcript|ENST00000378538|protein_coding||||||||||rs730880619&CM086864|4836|-1||HGNC|11241|||||||||||||9.401e-05|0.0003362|0|0|0|0|0.0003672|0|0.0004985|likely_pathogenic||1&1||||||0.464	G|missense_variant|MODERATE|MYBPC3|ENSG00000134571|Transcript|ENST00000399249|protein_coding|4/34||||550|495|165|E/D|gaG/gaC|rs730880619&CM086864||-1||HGNC|7551|||tolerated(0.14)|probably_damaging(0.996)|||||||||9.401e-05|0.0003362|0|0|0|0|0.0003672|0|0.0004985|likely_pathogenic||1&1||||||0.498	G|missense_variant&NMD_transcript_variant|MODERATE|MYBPC3|ENSG00000134571|Transcript|ENST00000544791|nonsense_mediated_decay|4/27||||550|495|165|E/D|gaG/gaC|rs730880619&CM086864||-1||HGNC|7551|||tolerated(0.09)|possibly_damaging(0.499)|||||||||9.401e-05|0.0003362|0|0|0|0|0.0003672|0|0.0004985|likely_pathogenic||1&1||||||0.498	G|missense_variant|MODERATE|MYBPC3|ENSG00000134571|Transcript|ENST00000545968|protein_coding|4/35||||550|495|165|E/D|gaG/gaC|rs730880619&CM086864||-1||HGNC|7551|||tolerated(0.14)|probably_damaging(0.996)|||||||||9.401e-05|0.0003362|0|0|0|0|0.0003672|0|0.0004985|likely_pathogenic||1&1||||||0.498
12	33003841	rs372827156	G	A	PKP2	CLNSIG=4	Arrhythmogenic_right_ventricular_cardiomyopathy		1.647e-05	9.612e-05	0	0	0	0	6.056e-05		CSQ=A|stop_gained|HIGH|PKP2|ENSG00000057294|Transcript|ENST00000070846|protein_coding|5/14||||1262|1237|413|R/*|Cga/Tga|rs372827156&CM060431||-1||HGNC|9024|||||||||||0.000227|0|1.647e-05|1.647e-05|9.612e-05|0|0|0|0|0|6.056e-05|likely_pathogenic&pathogenic||1&1||||||0.399	A|stop_gained|HIGH|PKP2|ENSG00000057294|Transcript|ENST00000340811|protein_coding|5/13||||1346|1237|413|R/*|Cga/Tga|rs372827156&CM060431||-1||HGNC|9024|||||||||||0.000227|0|1.647e-05|1.647e-05|9.612e-05|0|0|0|0|0|6.056e-05|likely_pathogenic&pathogenic||1&1||||||0.399
14	23866396	rs515726230	T	C	MYH6	CLNSIG=4	Malformation_of_the_heart		8.236e-06	0	0	0	0	0	6.056e-05		CSQ=C|missense_variant|MODERATE|MYH6|ENSG00000197616|Transcript|ENST00000356287|protein_coding|16/38||||2063|2033|678|N/S|aAt/aGt|rs515726230||-1||HGNC|7576|||deleterious(0.01)|probably_damaging(0.999)|||||||||8.236e-06|8.236e-06|0|0|0|0|0|0|6.056e-05|likely_pathogenic||1||||||0.0684	C|missense_variant|MODERATE|MYH6|ENSG00000197616|Transcript|ENST00000405093|protein_coding|17/39||||2104|2033|678|N/S|aAt/aGt|rs515726230||-1||HGNC|7576|||deleterious(0.01)|probably_damaging(0.999)|||||||||8.236e-06|8.236e-06|0|0|0|0|0|0|6.056e-05|likely_pathogenic||1||||||0.0684	C|downstream_gene_variant|MODIFIER|MYH6|ENSG00000197616|Transcript|ENST00000557461|retained_intron||||||||||rs515726230|2525|-1||HGNC|7576|||||||||||||8.236e-06|8.236e-06|0|0|0|0|0|0|6.056e-05|likely_pathogenic||1||||||0.0684
14	23884268	rs730880820	C	T	MYH7	CLNSIG=4	Cardiomyopathy		3.295e-05	0	0	0	0	4.499e-05	6.056e-05		CSQ=T|missense_variant|MODERATE|MYH7|ENSG00000092054|Transcript|ENST00000355349|protein_coding|37/40||||5658|5495|1832|R/H|cGc/cAc|rs730880820||-1||HGNC|7577|||deleterious(0.04)|benign(0.272)|||||||||3.295e-05|3.297e-05|0|0|0|0|4.499e-05|0|6.056e-05|uncertain_significance||1||||||0.0412	T|downstream_gene_variant|MODIFIER|MIR208B|ENSG00000215991|Transcript|ENST00000401172|miRNA||||||||||rs730880820|2928|-1||HGNC|33669|||||||||||||3.295e-05|3.297e-05|0|0|0|0|4.499e-05|0|6.056e-05|uncertain_significance||1||||||	T|upstream_gene_variant|MODIFIER|CTD-2201G16.1|ENSG00000258444|Transcript|ENST00000557368|antisense||||||||||rs730880820|280|1||Clone_based_vega_gene||||||||||||||3.295e-05|3.297e-05|0|0|0|0|4.499e-05|0|6.056e-05|uncertain_significance||1||||||
14	23884341	rs369940645	C	T	MYH7	CLNSIG=4	Familial_hypertrophic_cardiomyopathy_1		3.295e-05	9.612e-05	0	0	0	1.498e-05	0.0001211		CSQ=T|missense_variant|MODERATE|MYH7|ENSG00000092054|Transcript|ENST00000355349|protein_coding|37/40||||5585|5422|1808|G/S|Ggc/Agc|rs369940645||-1||HGNC|7577|||tolerated(0.11)|probably_damaging(0.999)|||||||0.000227|0|3.295e-05|3.295e-05|9.612e-05|0|0|0|1.498e-05|0|0.0001211|likely_pathogenic||1||||||0.0412	T|downstream_gene_variant|MODIFIER|MIR208B|ENSG00000215991|Transcript|ENST00000401172|miRNA||||||||||rs369940645|2855|-1||HGNC|33669|||||||||||0.000227|0|3.295e-05|3.295e-05|9.612e-05|0|0|0|1.498e-05|0|0.0001211|likely_pathogenic||1||||||	T|upstream_gene_variant|MODIFIER|CTD-2201G16.1|ENSG00000258444|Transcript|ENST00000557368|antisense||||||||||rs369940645|207|1||Clone_based_vega_gene||||||||||||0.000227|0|3.295e-05|3.295e-05|9.612e-05|0|0|0|1.498e-05|0|0.0001211|likely_pathogenic||1||||||
14	23886482	rs397516214	G	C	MYH7	CLNSIG=4	Cardiomyopathy		0.0001565	0	0	0	0	0	0.001151		CSQ=C|missense_variant|MODERATE|MYH7|ENSG00000092054|Transcript|ENST00000355349|protein_coding|32/40||||4562|4399|1467|L/V|Ctg/Gtg|rs397516214&CM1211644||-1||HGNC|7577|||deleterious(0.05)|probably_damaging(0.987)|0.0002|0|0|0|0|0.001|||1.565e-04|0.0001567|0|0|0|0|0|0|0.001151|uncertain_significance&likely_pathogenic||1&1||||||0.0412	C|downstream_gene_variant|MODIFIER|MIR208B|ENSG00000215991|Transcript|ENST00000401172|miRNA||||||||||rs397516214&CM1211644|714|-1||HGNC|33669|||||0.0002|0|0|0|0|0.001|||1.565e-04|0.0001567|0|0|0|0|0|0|0.001151|uncertain_significance&likely_pathogenic||1&1||||||	C|downstream_gene_variant|MODIFIER|CTD-2201G16.1|ENSG00000258444|Transcript|ENST00000557368|antisense||||||||||rs397516214&CM1211644|1587|1||Clone_based_vega_gene||||||0.0002|0|0|0|0|0.001|||1.565e-04|0.0001567|0|0|0|0|0|0|0.001151|uncertain_significance&likely_pathogenic||1&1||||||
14	23886827	rs730880796	G	A	MYH7	CLNSIG=4	Cardiomyopathy		1.647e-05	0	0	0	0	1.499e-05	6.057e-05		CSQ=A|missense_variant|MODERATE|MYH7|ENSG00000092054|Transcript|ENST00000355349|protein_coding|31/40||||4401|4238|1413|S/L|tCg/tTg|rs730880796&COSM3495215||-1||HGNC|7577|||deleterious(0)|probably_damaging(0.972)|||||||||1.647e-05|1.648e-05|0|0|0|0|1.499e-05|0|6.057e-05|likely_pathogenic|0&1|1&1||||||0.0412	A|downstream_gene_variant|MODIFIER|MIR208B|ENSG00000215991|Transcript|ENST00000401172|miRNA||||||||||rs730880796&COSM3495215|369|-1||HGNC|33669|||||||||||||1.647e-05|1.648e-05|0|0|0|0|1.499e-05|0|6.057e-05|likely_pathogenic|0&1|1&1||||||	A|downstream_gene_variant|MODIFIER|CTD-2201G16.1|ENSG00000258444|Transcript|ENST00000557368|antisense||||||||||rs730880796&COSM3495215|1932|1||Clone_based_vega_gene||||||||||||||1.647e-05|1.648e-05|0|0|0|0|1.499e-05|0|6.057e-05|likely_pathogenic|0&1|1&1||||||
14	23887447	rs730880909	G	C	MYH7	CLNSIG=4	Cardiomyopathy		8.236e-06	0	0	0	0	0	6.056e-05		CSQ=C|missense_variant|MODERATE|MYH7|ENSG00000092054|Transcript|ENST00000355349|protein_coding|30/40||||4304|4141|1381|Q/E|Cag/Gag|rs730880909||-1||HGNC|7577|||deleterious(0.02)|possibly_damaging(0.899)|||||||||8.236e-06|8.239e-06|0|0|0|0|0|0|6.056e-05|likely_pathogenic||1||||||0.0412	C|upstream_gene_variant|MODIFIER|MIR208B|ENSG00000215991|Transcript|ENST00000401172|miRNA||||||||||rs730880909|175|-1||HGNC|33669|||||||||||||8.236e-06|8.239e-06|0|0|0|0|0|0|6.056e-05|likely_pathogenic||1||||||	C|downstream_gene_variant|MODIFIER|CTD-2201G16.1|ENSG00000258444|Transcript|ENST00000557368|antisense||||||||||rs730880909|2552|1||Clone_based_vega_gene||||||||||||||8.236e-06|8.239e-06|0|0|0|0|0|0|6.056e-05|likely_pathogenic||1||||||
14	23892910	rs145532615	A	G	MYH7	CLNSIG=4	Familial_hypertrophic_cardiomyopathy_1		0.000906	0.0004805	8.637e-05	0	0.0009072	0.001319	0.0005451		CSQ=G|missense_variant|MODERATE|MYH7|ENSG00000092054|Transcript|ENST00000355349|protein_coding|24/40||||3108|2945|982|M/T|aTg/aCg|rs145532615&CM062893||-1||HGNC|7577|||deleterious(0.01)|probably_damaging(0.923)|0.0004|0|0|0|0.002|0|0.0006809|0.002209|9.060e-04|0.000906|0.0004805|8.637e-05|0|0.0009072|0.001319|0.001101|0.0005451|uncertain_significance&likely_benign&likely_pathogenic||1&1||||||0.04…
14	23894554	rs376754645	C	T	MYH7	CLNSIG=4	Familial_hypertrophic_cardiomyopathy_1		0.0002224	0	8.64e-05	0.0002311	0	4.496e-05	0.001272		CSQ=T|missense_variant|MODERATE|MYH7|ENSG00000092054|Transcript|ENST00000355349|protein_coding|21/40||||2523|2360|787|R/H|cGt/cAt|rs376754645&CM031277&FHC0170&COSM3706200||-1||HGNC|7577|||tolerated(0.28)|benign(0.042)|0.0002|0&0|0&0|0&0|0&0|0.001&0.001|0.000227&0.000227|0&0|2.224e-04&2.224e-04|0.0002224&0.0002224|0&0|8.64e-05&8.64e-05|0.0002311&0.0002311|0&0|4.496e-05&4.496e-05|0&0|0.001272&0.001…
14	23896982	rs377491278	C	T	MYH7	CLNSIG=4	Dilated_cardiomyopathy_1S		1.647e-05	0	0	0	0	1.498e-05	6.056e-05		CSQ=T|missense_variant|MODERATE|MYH7|ENSG00000092054|Transcript|ENST00000355349|protein_coding|16/40||||1863|1700|567|R/H|cGc/cAc|rs377491278||-1||HGNC|7577|||deleterious(0)|probably_damaging(0.982)|||||||0|0.0001163|1.647e-05|1.647e-05|0|0|0|0|1.498e-05|0|6.056e-05|likely_pathogenic||1||||||0.0412
14	23902865	rs186964570	G	A	MYH7	CLNSIG=4	Familial_hypertrophic_cardiomyopathy_1		0.0005683	0	0	0.00694	0	0.000105	0.0001211		CSQ=A|missense_variant|MODERATE|MYH7|ENSG00000092054|Transcript|ENST00000355349|protein_coding|3/40||||240|77|26|A/V|gCg/gTg|rs186964570&CM962617&FHC0099||-1||HGNC|7577|||tolerated(0.08)|possibly_damaging(0.828)|0.0016|0&0|0&0|0.0079&0.0079|0&0|0&0|0&0|0.0001163&0.0001163|5.683e-04&5.683e-04|0.0005687&0.0005687|0&0|0&0|0.00694&0.00694|0&0|0.000105&0.000105|0&0|0.0001211&0.0001211|||1&1&0||||||0.0…	A|regulatory_region_variant|MODIFIER|||RegulatoryFeature|ENSR00000363854|CTCF_binding_site||||||||||rs186964570&CM962617&FHC0099||||||||||0.0016|0&0|0&0|0.0079&0.0079|0&0|0&0|0&0|0.0001163&0.0001163|5.683e-04&5.683e-04|0.0005687&0.0005687|0&0|0&0|0.00694&0.00694|0&0|0.000105&0.000105|0&0|0.0001211&0.0001211|||1&1&0||||||
16	15814100	rs34321232	T	G	NDE1	CLNSIG=4	Familial_aortopathy		8.237e-05	0	0	0	0	0.000135	6.06e-05		CSQ=G|missense_variant|MODERATE|MYH11|ENSG00000133392|Transcript|ENST00000300036|protein_coding|34/41||||4971|4861|1621|K/Q|Aag/Cag|rs34321232||-1||HGNC|7569||||possibly_damaging(0.872)|0.0002|0|0|0|0|0.001|0|0.0003488|8.237e-05|8.246e-05|0|0|0|0|0.000135|0|6.06e-05|uncertain_significance&likely_pathogenic||1|20226094|||||0.00613	G|intron_variant|MODIFIER|NDE1|ENSG00000072864|Transcript|ENST00000342673|protein_coding||7/7||||||||rs34321232||1||HGNC|17619|||||0.0002|0|0|0|0|0.001|0|0.0003488|8.237e-05|8.246e-05|0|0|0|0|0.000135|0|6.06e-05|uncertain_significance&likely_pathogenic||1|20226094|||||0.135	G|missense_variant|MODERATE|MYH11|ENSG00000133392|Transcript|ENST00000396324|protein_coding|35/42||||4970|4882|1628|K/Q|Aag/Cag|rs34321232||-1||HGNC|7569||||possibly_damaging(0.903)|0.0002|0|0|0|0|0.001|0|0.0003488|8.237e-05|8.246e-05|0|0|0|0|0.000135|0|6.06e-05|uncertain_significance&likely_pathogenic||1|20226094|||||0.00613	G|intron_variant|MODIFIER|NDE1|ENSG00000072864|Transcript|ENST00000396354|protein_coding||8/8||||||||rs34321232||1||HGNC|17619|||||0.0002|0|0|0|0|0.001|0|0.0003488|8.237e-05|8.246e-05|0|0|0|0|0.000135|0|6.06e-05|uncertain_significance&likely_pathogenic||1|20226094|||||0.135	G|intron_variant|MODIFIER|NDE1|ENSG00000072864|Transcript|ENST00000396355|protein_coding||9/9||||||||rs34321232||1||HGNC|17619|||||0.0002|0|0|0|0|0.001|0|0.0003488|8.237e-05|8.246e-05|0|0|0|0|0.000135|0|6.06e-05|uncertain_significance&likely_pathogenic||1|20226094|||||0.135	G|missense_variant|MODERATE|MYH11|ENSG00000133392|Transcript|ENST00000452625|protein_coding|35/43||||4970|4882|1628|K/Q|Aag/Cag|rs34321232||-1||HGNC|7569||||possibly_damaging(0.903)|0.0002|0|0|0|0|0.001|0|0.0003488|8.237e-05|8.246e-05|0|0|0|0|0.000135|0|6.06e-05|uncertain_significance&likely_pathogenic||1|20226094|||||0.00613	G|non_coding_transcript_exon_variant|MODIFIER|MYH11|ENSG00000133392|Transcript|ENST00000571275|retained_intron|6/12||||1149|||||rs34321232||-1||HGNC|7569|||||0.0002|0|0|0|0|0.001|0|0.0003488|8.237e-05|8.246e-05|0|0|0|0|0.000135|0|6.06e-05|uncertain_significance&likely_pathogenic||1|20226094|||||0.00613	G|upstream_gene_variant|MODIFIER|NDE1|ENSG00000072864|Transcript|ENST00000571896|processed_transcript||||||||||rs34321232|1394|1||HGNC|17619|||||0.0002|0|0|0|0|0.001|0|0.0003488|8.237e-05|8.246e-05|0|0|0|0|0.000135|0|6.06e-05|uncertain_significance&likely_pathogenic||1|20226094|||||0.135	G|upstream_gene_variant|MODIFIER|NDE1|ENSG00000072864|Transcript|ENST00000572503|processed_transcript||||||||||rs34321232|1250|1||HGNC|17619|||||0.0002|0|0|0|0|0.001|0|0.0003488|8.237e-05|8.246e-05|0|0|0|0|0.000135|0|6.06e-05|uncertain_significance&likely_pathogenic||1|20226094|||||0.135	G|intron_variant|MODIFIER|NDE1|ENSG00000072864|Transcript|ENST00000572967|protein_coding||4/4||||||||rs34321232||1|cds_start_NF|HGNC|17619|||||0.0002|0|0|0|0|0.001|0|0.0003488|8.237e-05|8.246e-05|0|0|0|0|0.000135|0|6.06e-05|uncertain_significance&likely_pathogenic||1|20226094|||||0.135	G|intron_variant|MODIFIER|NDE1|ENSG00000072864|Transcript|ENST00000573694|protein_coding||3/3||||||||rs34321232||1|cds_start_NF&cds_end_NF|HGNC|17619|||||0.0002|0|0|0|0|0.001|0|0.0003488|8.237e-05|8.246e-05|0|0|0|0|0.000135|0|6.06e-05|uncertain_significance&likely_pathogenic||1|20226094|||||0.135	G|non_coding_transcript_exon_variant|MODIFIER|MYH11|ENSG00000133392|Transcript|ENST00000576164|retained_intron|3/7||||1034|||||rs34321232||-1||HGNC|7569|||||0.0002|0|0|0|0|0.001|0|0.0003488|8.237e-05|8.246e-05|0|0|0|0|0.000135|0|6.06e-05|uncertain_significance&likely_pathogenic||1|20226094|||||0.00613	G|missense_variant|MODERATE|MYH11|ENSG00000133392|Transcript|ENST00000576790|protein_coding|34/42||||4971|4861|1621|K/Q|Aag/Cag|rs34321232||-1||HGNC|7569||||possibly_damaging(0.872)|0.0002|0|0|0|0|0.001|0|0.0003488|8.237e-05|8.246e-05|0|0|0|0|0.000135|0|6.06e-05|uncertain_significance&likely_pathogenic||1|20226094|||||0.00613
18	3149140	rs77613865	T	G	MYOM1	CLNSIG=4	Hypertrophic_cardiomyopathy		0.003879	0.01616	0.0008655	0	0	8.996e-05	0.01747		CSQ=G|splice_region_variant&intron_variant|LOW|MYOM1|ENSG00000101605|Transcript|ENST00000261606|protein_coding||13/36||||||||rs77613865||-1||HGNC|7613|||||0.0096|0.0219|0.0014|0.001|0|0.0174|0.0171|0|3.879e-03|0.003862|0.01616|0.0008655|0|0|8.996e-05|0.004454|0.01747|benign||1||||||	G|splice_region_variant&intron_variant|LOW|MYOM1|ENSG00000101605|Transcript|ENST00000356443|protein_coding||13/37||||||||rs77613865||-1||HGNC|7613|||||0.0096|0.0219|0.0014|0.001|0|0.0174|0.0171|0|3.879e-03|0.003862|0.01616|0.0008655|0|0|8.996e-05|0.004454|0.01747|benign||1||||||	G|splice_region_variant&intron_variant|LOW|MYOM1|ENSG00000101605|Transcript|ENST00000400569|protein_coding||13/37||||||||rs77613865||-1||HGNC|7613|||||0.0096|0.0219|0.0014|0.001|0|0.0174|0.0171|0|3.879e-03|0.003862|0.01616|0.0008655|0|0|8.996e-05|0.004454|0.01747|benign||1||||||	G|regulatory_region_variant|MODIFIER|||RegulatoryFeature|ENSR00000134056|open_chromatin_region||||||||||rs77613865||||||||||0.0096|0.0219|0.0014|0.001|0|0.0174|0.0171|0|3.879e-03|0.003862|0.01616|0.0008655|0|0|8.996e-05|0.004454|0.01747|benign||1||||||
18	28666646	rs193922708	G	A	DSC2	CLNSIG=4	Cardiomyopathy		7.413e-05	9.61e-05	0	0.0001158	0	7.497e-05	0.0001212		CSQ=A|missense_variant|MODERATE|DSC2|ENSG00000134755|Transcript|ENST00000251081|protein_coding|7/17||||868|835|279|R/C|Cgc/Tgc|rs193922708||-1||HGNC|3036|||deleterious(0)|probably_damaging(0.979)|0.0002|0|0|0|0.001|0|0.000227|0.0001163|7.413e-05|7.42e-05|9.61e-05|0|0.0001158|0|7.497e-05|0|0.0001212|uncertain_significance&likely_pathogenic||1||||||0.741	A|missense_variant|MODERATE|DSC2|ENSG00000134755|Transcript|ENST00000280904|protein_coding|7/16||||1279|835|279|R/C|Cgc/Tgc|rs193922708||-1||HGNC|3036|||deleterious(0)|probably_damaging(0.988)|0.0002|0|0|0|0.001|0|0.000227|0.0001163|7.413e-05|7.42e-05|9.61e-05|0|0.0001158|0|7.497e-05|0|0.0001212|uncertain_significance&likely_pathogenic||1||||||0.741
18	28672114	rs144799937	C	T	DSC2	CLNSIG=4	Cardiomyopathy		0.0007414	0.0001941	0	0	0.0004543	0.001067	0.000789		CSQ=T|missense_variant|MODERATE|DSC2|ENSG00000134755|Transcript|ENST00000251081|protein_coding|3/17||||337|304|102|E/K|Gag/Aag|rs144799937&CM074775||-1||HGNC|3036|||tolerated(0.48)|benign(0.039)|||||||0.0006809|0.0008143|7.414e-04|0.0007352|0.0001941|0|0|0.0004543|0.001067|0|0.000789|uncertain_significance&likely_benign||1&1||||||0.741	T|missense_variant|MODERATE|DSC2|ENSG00000134755|Transcript|ENST00000280904|protein_coding|3/16||||748|304|102|E/K|Gag/Aag|rs144799937&CM074775||-1||HGNC|3036|||tolerated(0.54)|benign(0.065)|||||||0.0006809|0.0008143|7.414e-04|0.0007352|0.0001941|0|0|0.0004543|0.001067|0|0.000789|uncertain_significance&likely_benign||1&1||||||0.741
19	55665519	rs397516348	G	T	TNNI3	CLNSIG=4	Cardiomyopathy		2.481e-05	0	0	0	0	3.006e-05	6.058e-05		CSQ=T|upstream_gene_variant|MODIFIER|TNNT1|ENSG00000105048|Transcript|ENST00000291901|protein_coding||||||||||rs397516348|4945|-1||HGNC|11948|||||||||||||2.481e-05|2.49e-05|0|0|0|0|3.006e-05|0|6.058e-05|uncertain_significance&likely_pathogenic||1||||||0.132	T|missense_variant|MODERATE|TNNI3|ENSG00000129991|Transcript|ENST00000344887|protein_coding|7/8||||571|428|143|T/N|aCc/aAc|rs397516348||-1||HGNC|11947|||tolerated(0.36)|benign(0.007)|||||||||2.481e-05|2.49e-05|0|0|0|0|3.006e-05|0|6.058e-05|uncertain_significance&likely_pathogenic||1||||||	T|upstream_gene_variant|MODIFIER|TNNT1|ENSG00000105048|Transcript|ENST00000356783|protein_coding||||||||||rs397516348|4945|-1||HGNC|11948|||||||||||||2.481e-05|2.49e-05|0|0|0|0|3.006e-05|0|6.058e-05|uncertain_significance&likely_pathogenic||1||||||0.132	T|downstream_gene_variant|MODIFIER|DNAAF3|ENSG00000167646|Transcript|ENST00000391720|protein_coding||||||||||rs397516348|4512|-1||HGNC|30492|||||||||||||2.481e-05|2.49e-05|0|0|0|0|3.006e-05|0|6.058e-05|uncertain_significance&likely_pathogenic||1||||||	T|downstream_gene_variant|MODIFIER|DNAAF3|ENSG00000167646|Transcript|ENST00000455045|protein_coding||||||||||rs397516348|4512|-1||HGNC|30492|||||||||||||2.481e-05|2.49e-05|0|0|0|0|3.006e-05|0|6.058e-05|uncertain_significance&likely_pathogenic||1||||||	T|downstream_gene_variant|MODIFIER|DNAAF3|ENSG00000167646|Transcript|ENST00000524407|protein_coding||||||||||rs397516348|4512|-1||HGNC|30492|||||||||||||2.481e-05|2.49e-05|0|0|0|0|3.006e-05|0|6.058e-05|uncertain_significance&likely_pathogenic||1||||||	T|downstream_gene_variant|MODIFIER|DNAAF3|ENSG00000167646|Transcript|ENST00000527223|protein_coding||||||||||rs397516348|4512|-1||HGNC|30492|||||||||||||2.481e-05|2.49e-05|0|0|0|0|3.006e-05|0|6.058e-05|uncertain_significance&likely_pathogenic||1||||||	T|downstream_gene_variant|MODIFIER|DNAAF3|ENSG00000167646|Transcript|ENST00000528412|nonsense_mediated_decay||||||||||rs397516348|4512|-1||HGNC|30492|||||||||||||2.481e-05|2.49e-05|0|0|0|0|3.006e-05|0|6.058e-05|uncertain_significance&likely_pathogenic||1||||||	T|downstream_gene_variant|MODIFIER|DNAAF3|ENSG00000167646|Transcript|ENST00000533527|retained_intron||||||||||rs397516348|4512|-1||HGNC|30492|||||||||||||2.481e-05|2.49e-05|0|0|0|0|3.006e-05|0|6.058e-05|uncertain_significance&likely_pathogenic||1||||||	T|upstream_gene_variant|MODIFIER|TNNT1|ENSG00000105048|Transcript|ENST00000536926|protein_coding||||||||||rs397516348|4913|-1||HGNC|11948|||||||||||||2.481e-05|2.49e-05|0|0|0|0|3.006e-05|0|6.058e-05|uncertain_significance&likely_pathogenic||1||||||0.132	T|non_coding_transcript_exon_variant|MODIFIER|TNNI3|ENSG00000129991|Transcript|ENST00000585806|retained_intron|3/4||||427|||||rs397516348||-1||HGNC|11947|||||||||||||2.481e-05|2.49e-05|0|0|0|0|3.006e-05|0|6.058e-05|uncertain_significance&likely_pathogenic||1||||||	T|upstream_gene_variant|MODIFIER|TNNT1|ENSG00000105048|Transcript|ENST00000586282|retained_intron||||||||||rs397516348|4945|-1||HGNC|11948|||||||||||||2.481e-05|2.49e-05|0|0|0|0|3.006e-05|0|6.058e-05|uncertain_significance&likely_pathogenic||1||||||0.132	T|downstream_gene_variant|MODIFIER|TNNI3|ENSG00000129991|Transcript|ENST00000586446|retained_intron||||||||||rs397516348|2578|-1||HGNC|11947|||||||||||||2.481e-05|2.49e-05|0|0|0|0|3.006e-05|0|6.058e-05|uncertain_significance&likely_pathogenic||1||||||	T|non_coding_transcript_exon_variant|MODIFIER|TNNI3|ENSG00000129991|Transcript|ENST00000586669|processed_transcript|6/6||||436|||||rs397516348||-1||HGNC|11947|||||||||||||2.481e-05|2.49e-05|0|0|0|0|3.006e-05|0|6.058e-05|uncertain_significance&likely_pathogenic||1||||||	T|downstream_gene_variant|MODIFIER|TNNI3|ENSG00000129991|Transcript|ENST00000586858|protein_coding||||||||||rs397516348|2124|-1|cds_end_NF|HGNC|11947|||||||||||||2.481e-05|2.49e-05|0|0|0|0|3.006e-05|0|6.058e-05|uncertain_significance&likely_pathogenic||1||||||	T|downstream_gene_variant|MODIFIER|TNNI3|ENSG00000129991|Transcript|ENST00000587176|retained_intron||||||||||rs397516348|154|-1||HGNC|11947|||||||||||||2.481e-05|2.49e-05|0|0|0|0|3.006e-05|0|6.058e-05|uncertain_significance&likely_pathogenic||1||||||	T|upstream_gene_variant|MODIFIER|TNNT1|ENSG00000105048|Transcript|ENST00000587758|protein_coding||||||||||rs397516348|4958|-1||HGNC|11948|||||||||||||2.481e-05|2.49e-05|0|0|0|0|3.006e-05|0|6.058e-05|uncertain_significance&likely_pathogenic||1||||||0.132	T|downstream_gene_variant|MODIFIER|DNAAF3|ENSG00000167646|Transcript|ENST00000587789|processed_transcript||||||||||rs397516348|4602|-1||HGNC|30492|||||||||||||2.481e-05|2.49e-05|0|0|0|0|3.006e-05|0|6.058e-05|uncertain_significance&likely_pathogenic||1||||||	T|downstream_gene_variant|MODIFIER|CTD-2587H24.4|ENSG00000267110|Transcript|ENST00000587871|nonsense_mediated_decay||||||||||rs397516348|606|-1|cds_start_NF|Clone_based_vega_gene||||||||||||||2.481e-05|2.49e-05|0|0|0|0|3.006e-05|0|6.058e-05|uncertain_significance&likely_pathogenic||1||||||	T|downstream_gene_variant|MODIFIER|DNAAF3|ENSG00000167646|Transcript|ENST00000588076|protein_coding||||||||||rs397516348|4643|-1|cds_start_NF|HGNC|30492|||||||||||||2.481e-05|2.49e-05|0|0|0|0|3.006e-05|0|6.058e-05|uncertain_significance&likely_pathogenic||1||||||	T|upstream_gene_variant|MODIFIER|TNNT1|ENSG00000105048|Transcript|ENST00000588147|protein_coding||||||||||rs397516348|4945|-1|cds_end_NF|HGNC|11948|||||||||||||2.481e-05|2.49e-05|0|0|0|0|3.006e-05|0|6.058e-05|uncertain_significance&likely_pathogenic||1||||||0.132	T|upstream_gene_variant|MODIFIER|TNNT1|ENSG00000105048|Transcript|ENST00000588426|protein_coding||||||||||rs397516348|4945|-1||HGNC|11948|||||||||||||2.481e-05|2.49e-05|0|0|0|0|3.006e-05|0|6.058e-05|uncertain_significance&likely_pathogenic||1||||||0.132	T|missense_variant|MODERATE|TNNI3|ENSG00000129991|Transcript|ENST00000588882|protein_coding|4/5||||401|353|118|T/N|aCc/aAc|rs397516348||-1||HGNC|11947|||tolerated(0.38)|benign(0.001)|||||||||2.481e-05|2.49e-05|0|0|0|0|3.006e-05|0|6.058e-05|uncertain_significance&likely_pathogenic||1||||||	T|upstream_gene_variant|MODIFIER|TNNT1|ENSG00000105048|Transcript|ENST00000588981|protein_coding||||||||||rs397516348|4797|-1||HGNC|11948|||||||||||||2.481e-05|2.49e-05|0|0|0|0|3.006e-05|0|6.058e-05|uncertain_significance&likely_pathogenic||1||||||0.132	T|non_coding_transcript_exon_variant|MODIFIER|TNNI3|ENSG00000129991|Transcript|ENST00000589864|retained_intron|1/2||||256|||||rs397516348||-1||HGNC|11947|||||||||||||2.481e-05|2.49e-05|0|0|0|0|3.006e-05|0|6.058e-05|uncertain_significance&likely_pathogenic||1||||||	T|downstream_gene_variant|MODIFIER|TNNI3|ENSG00000129991|Transcript|ENST00000590463|processed_transcript||||||||||rs397516348|595|-1||HGNC|11947|||||||||||||2.481e-05|2.49e-05|0|0|0|0|3.006e-05|0|6.058e-05|uncertain_significance&likely_pathogenic||1||||||	T|upstream_gene_variant|MODIFIER|CTD-2587H24.5|ENSG00000267577|Transcript|ENST00000591665|antisense||||||||||rs397516348|4788|1||Clone_based_vega_gene||||||||||||||2.481e-05|2.49e-05|0|0|0|0|3.006e-05|0|6.058e-05|uncertain_significance&likely_pathogenic||1||||||	T|upstream_gene_variant|MODIFIER|TNNT1|ENSG00000105048|Transcript|ENST00000592920|processed_transcript||||||||||rs397516348|4945|-1||HGNC|11948|||||||||||||2.481e-05|2.49e-05|0|0|0|0|3.006e-05|0|6.058e-05|uncertain_significance&likely_pathogenic||1||||||0.132
19	55668953	rs397516359	G	A	TNNI3	CLNSIG=4	Dilated_cardiomyopathy_1FF		3.308e-05	0	0	0	0	0	0.0002434		CSQ=A|missense_variant|MODERATE|TNNI3|ENSG00000129991|Transcript|ENST00000344887|protein_coding|1/8||||148|5|2|A/V|gCg/gTg|rs397516359&CM040497||-1||HGNC|11947|||deleterious_low_confidence(0.02)|possibly_damaging(0.488)|||||||||3.308e-05|3.325e-05|0|0|0|0|0|0|0.0002434|uncertain_significance||1&1||||||	A|downstream_gene_variant|MODIFIER|DNAAF3|ENSG00000167646|Transcript|ENST00000391720|protein_coding||||||||||rs397516359&CM040497|1078|-1||HGNC|30492|||||||||||||3.308e-05|3.325e-05|0|0|0|0|0|0|0.0002434|uncertain_significance||1&1||||||	A|downstream_gene_variant|MODIFIER|DNAAF3|ENSG00000167646|Transcript|ENST00000455045|protein_coding||||||||||rs397516359&CM040497|1078|-1||HGNC|30492|||||||||||||3.308e-05|3.325e-05|0|0|0|0|0|0|0.0002434|uncertain_significance||1&1||||||	A|downstream_gene_variant|MODIFIER|DNAAF3|ENSG00000167646|Transcript|ENST00000524407|protein_coding||||||||||rs397516359&CM040497|1078|-1||HGNC|30492|||||||||||||3.308e-05|3.325e-05|0|0|0|0|0|0|0.0002434|uncertain_significance||1&1||||||	A|downstream_gene_variant|MODIFIER|DNAAF3|ENSG00000167646|Transcript|ENST00000526003|protein_coding||||||||||rs397516359&CM040497|4548|-1|cds_end_NF|HGNC|30492|||||||||||||3.308e-05|3.325e-05|0|0|0|0|0|0|0.0002434|uncertain_significance||1&1||||||	A|downstream_gene_variant|MODIFIER|DNAAF3|ENSG00000167646|Transcript|ENST00000526959|retained_intron||||||||||rs397516359&CM040497|3542|-1||HGNC|30492|||||||||||||3.308e-05|3.325e-05|0|0|0|0|0|0|0.0002434|uncertain_significance||1&1||||||	A|downstream_gene_variant|MODIFIER|DNAAF3|ENSG00000167646|Transcript|ENST00000527166|processed_transcript||||||||||rs397516359&CM040497|3749|-1||HGNC|30492|||||||||||||3.308e-05|3.325e-05|0|0|0|0|0|0|0.0002434|uncertain_significance||1&1||||||	A|downstream_gene_variant|MODIFIER|DNAAF3|ENSG00000167646|Transcript|ENST00000527223|protein_coding||||||||||rs397516359&CM040497|1078|-1||HGNC|30492|||||||||||||3.308e-05|3.325e-05|0|0|0|0|0|0|0.0002434|uncertain_significance||1&1||||||	A|downstream_gene_variant|MODIFIER|DNAAF3|ENSG00000167646|Transcript|ENST00000527292|processed_transcript||||||||||rs397516359&CM040497|3425|-1||HGNC|30492|||||||||||||3.308e-05|3.325e-05|0|0|0|0|0|0|0.0002434|uncertain_significance||1&1||||||	A|downstream_gene_variant|MODIFIER|DNAAF3|ENSG00000167646|Transcript|ENST00000528412|nonsense_mediated_decay||||||||||rs397516359&CM040497|1078|-1||HGNC|30492|||||||||||||3.308e-05|3.325e-05|0|0|0|0|0|0|0.0002434|uncertain_significance||1&1||||||	A|downstream_gene_variant|MODIFIER|DNAAF3|ENSG00000167646|Transcript|ENST00000532817|protein_coding||||||||||rs397516359&CM040497|4657|-1|cds_end_NF|HGNC|30492|||||||||||||3.308e-05|3.325e-05|0|0|0|0|0|0|0.0002434|uncertain_significance||1&1||||||	A|downstream_gene_variant|MODIFIER|DNAAF3|ENSG00000167646|Transcript|ENST00000533527|retained_intron||||||||||rs397516359&CM040497|1078|-1||HGNC|30492|||||||||||||3.308e-05|3.325e-05|0|0|0|0|0|0|0.0002434|uncertain_significance||1&1||||||	A|downstream_gene_variant|MODIFIER|DNAAF3|ENSG00000167646|Transcript|ENST00000534170|protein_coding||||||||||rs397516359&CM040497|4637|-1|cds_end_NF|HGNC|30492|||||||||||||3.308e-05|3.325e-05|0|0|0|0|0|0|0.0002434|uncertain_significance||1&1||||||	A|downstream_gene_variant|MODIFIER|DNAAF3|ENSG00000167646|Transcript|ENST00000534214|nonsense_mediated_decay||||||||||rs397516359&CM040497|4677|-1||HGNC|30492|||||||||||||3.308e-05|3.325e-05|0|0|0|0|0|0|0.0002434|uncertain_significance||1&1||||||	A|upstream_gene_variant|MODIFIER|TNNI3|ENSG00000129991|Transcript|ENST00000585806|retained_intron||||||||||rs397516359&CM040497|1104|-1||HGNC|11947|||||||||||||3.308e-05|3.325e-05|0|0|0|0|0|0|0.0002434|uncertain_significance||1&1||||||	A|non_coding_transcript_exon_variant|MODIFIER|TNNI3|ENSG00000129991|Transcript|ENST00000586446|retained_intron|1/2||||148|||||rs397516359&CM040497||-1||HGNC|11947|||||||||||||3.308e-05|3.325e-05|0|0|0|0|0|0|0.0002434|uncertain_significance||1&1||||||	A|upstream_gene_variant|MODIFIER|TNNI3|ENSG00000129991|Transcript|ENST00000586669|processed_transcript||||||||||rs397516359&CM040497|303|-1||HGNC|11947|||||||||||||3.308e-05|3.325e-05|0|0|0|0|0|0|0.0002434|uncertain_significance||1&1||||||	A|upstream_gene_variant|MODIFIER|TNNI3|ENSG00000129991|Transcript|ENST00000586858|protein_coding||||||||||rs397516359&CM040497|793|-1|cds_end_NF|HGNC|11947|||||||||||||3.308e-05|3.325e-05|0|0|0|0|0|0|0.0002434|uncertain_significance||1&1||||||	A|non_coding_transcript_exon_variant|MODIFIER|TNNI3|ENSG00000129991|Transcript|ENST00000587176|retained_intron|1/6||||189|||||rs397516359&CM040497||-1||HGNC|11947|||||||||||||3.308e-05|3.325e-05|0|0|0|0|0|0|0.0002434|uncertain_significance||1&1||||||	A|downstream_gene_variant|MODIFIER|DNAAF3|ENSG00000167646|Transcript|ENST00000587789|processed_transcript||||||||||rs397516359&CM040497|1168|-1||HGNC|30492|||||||||||||3.308e-05|3.325e-05|0|0|0|0|0|0|0.0002434|uncertain_significance||1&1||||||	A|3_prime_UTR_variant&NMD_transcript_variant|MODIFIER|CTD-2587H24.4|ENSG00000267110|Transcript|ENST00000587871|nonsense_mediated_decay|5/9||||625|||||rs397516359&CM040497||-1|cds_start_NF|Clone_based_vega_gene||||||||||||||3.308e-05|3.325e-05|0|0|0|0|0|0|0.0002434|uncertain_significance||1&1||||||	A|downstream_gene_variant|MODIFIER|DNAAF3|ENSG00000167646|Transcript|ENST00000588076|protein_coding||||||||||rs397516359&CM040497|1209|-1|cds_start_NF|HGNC|30492|||||||||||||3.308e-05|3.325e-05|0|0|0|0|0|0|0.0002434|uncertain_significance||1&1||||||	A|upstream_gene_variant|MODIFIER|TNNI3|ENSG00000129991|Transcript|ENST00000588882|protein_coding||||||||||rs397516359&CM040497|860|-1||HGNC|11947|||||||||||||3.308e-05|3.325e-05|0|0|0|0|0|0|0.0002434|uncertain_significance||1&1||||||	A|upstream_gene_variant|MODIFIER|TNNI3|ENSG00000129991|Transcript|ENST00000589864|retained_intron||||||||||rs397516359&CM040497|3179|-1||HGNC|11947|||||||||||||3.308e-05|3.325e-05|0|0|0|0|0|0|0.0002434|uncertain_significance||1&1||||||	A|non_coding_transcript_exon_variant|MODIFIER|TNNI3|ENSG00000129991|Transcript|ENST00000590463|processed_transcript|1/6||||132|||||rs397516359&CM040497||-1||HGNC|11947|||||||||||||3.308e-05|3.325e-05|0|0|0|0|0|0|0.0002434|uncertain_significance||1&1||||||	A|upstream_gene_variant|MODIFIER|CTD-2587H24.5|ENSG00000267577|Transcript|ENST00000591665|antisense||||||||||rs397516359&CM040497|1354|1||Clone_based_vega_gene||||||||||||||3.308e-05|3.325e-05|0|0|0|0|0|0|0.0002434|uncertain_significance||1&1||||||	A|regulatory_region_variant|MODIFIER|||RegulatoryFeature|ENSR00000380566|CTCF_binding_site||||||||||rs397516359&CM040497||||||||||||||||||3.308e-05|3.325e-05|0|0|0|0|0|0|0.0002434|uncertain_significance||1&1||||||
20	42788855	rs554853074	G	C	JPH2	CLNSIG=4	Cardiomyopathy		0.0002465	0	0	0	0	0.01183	0.001441		CSQ=C|missense_variant|MODERATE|JPH2|ENSG00000149596|Transcript|ENST00000372980|protein_coding|2/6||||1445|572|191|P/R|cCc/cGc|rs554853074||-1||HGNC|14202|||tolerated(0.26)|benign(0.021)|0.0002|0|0|0|0|0.001|||2.465e-04|0.002778|0|0|0||0.01183|0|0.001441|uncertain_significance&benign||1||||||
21	35821838	rs17857111	C	T	KCNE1	CLNSIG=4	Congenital_long_QT_syndrome		4.942e-05	0	0	0	0	6.019e-05	0.0001211		CSQ=T|missense_variant|MODERATE|KCNE1|ENSG00000180509|Transcript|ENST00000337385|protein_coding|3/3||||471|95|32|R/H|cGc/cAc|rs17857111&CM002282&LQTS_4557686:c.95G>A&COSM4409001||-1||HGNC|6240|||tolerated(0.22)|benign(0.036)|||||||||4.942e-05&4.942e-05|4.958e-05&4.958e-05|0&0|0&0|0&0|0&0|6.019e-05&6.019e-05|0&0|0.0001211&0.0001211|likely_pathogenic|0&0&0&1|1&1&0&1|19214780&19716085&10973849&24710…	T|missense_variant|MODERATE|KCNE1|ENSG00000180509|Transcript|ENST00000399284|protein_coding|3/3||||371|95|32|R/H|cGc/cAc|rs17857111&CM002282&LQTS_4557686:c.95G>A&COSM4409001||-1||HGNC|6240|||tolerated(0.22)|benign(0.036)|||||||||4.942e-05&4.942e-05|4.958e-05&4.958e-05|0&0|0&0|0&0|0&0|6.019e-05&6.019e-05|0&0|0.0001211&0.0001211|likely_pathogenic|0&0&0&1|1&1&0&1|19214780&19716085&10973849&24710009&…	T|missense_variant|MODERATE|KCNE1|ENSG00000180509|Transcript|ENST00000399286|protein_coding|4/4||||720|95|32|R/H|cGc/cAc|rs17857111&CM002282&LQTS_4557686:c.95G>A&COSM4409001||-1||HGNC|6240|||tolerated(0.22)|benign(0.036)|||||||||4.942e-05&4.942e-05|4.958e-05&4.958e-05|0&0|0&0|0&0|0&0|6.019e-05&6.019e-05|0&0|0.0001211&0.0001211|likely_pathogenic|0&0&0&1|1&1&0&1|19214780&19716085&10973849&24710009&…	T|missense_variant|MODERATE|KCNE1|ENSG00000180509|Transcript|ENST00000399289|protein_coding|3/3||||304|95|32|R/H|cGc/cAc|rs17857111&CM002282&LQTS_4557686:c.95G>A&COSM4409001||-1||HGNC|6240|||tolerated(0.22)|benign(0.036)|||||||||4.942e-05&4.942e-05|4.958e-05&4.958e-05|0&0|0&0|0&0|0&0|6.019e-05&6.019e-05|0&0|0.0001211&0.0001211|likely_pathogenic|0&0&0&1|1&1&0&1|19214780&19716085&10973849&24710009&…	T|missense_variant|MODERATE|KCNE1|ENSG00000180509|Transcript|ENST00000416357|protein_coding|2/2||||501|95|32|R/H|cGc/cAc|rs17857111&CM002282&LQTS_4557686:c.95G>A&COSM4409001||-1||HGNC|6240|||tolerated(0.22)|benign(0.036)|||||||||4.942e-05&4.942e-05|4.958e-05&4.958e-05|0&0|0&0|0&0|0&0|6.019e-05&6.019e-05|0&0|0.0001211&0.0001211|likely_pathogenic|0&0&0&1|1&1&0&1|19214780&19716085&10973849&24710009&…	T|missense_variant|MODERATE|KCNE1|ENSG00000180509|Transcript|ENST00000432085|protein_coding|3/3||||332|95|32|R/H|cGc/cAc|rs17857111&CM002282&LQTS_4557686:c.95G>A&COSM4409001||-1||HGNC|6240|||tolerated(0.22)|benign(0.036)|||||||||4.942e-05&4.942e-05|4.958e-05&4.958e-05|0&0|0&0|0&0|0&0|6.019e-05&6.019e-05|0&0|0.0001211&0.0001211|likely_pathogenic|0&0&0&1|1&1&0&1|19214780&19716085&10973849&24710009&…
X	153609167	rs370840449	G	A	EMD	CLNSIG=4	Cardiomyopathy		1.647e-05	0	0	0	0	0	9.879e-05		CSQ=A|splice_region_variant&intron_variant|LOW|EMD|ENSG00000102119|Transcript|ENST00000369835|protein_coding||4/4||||||||rs370840449||1||HGNC|3331|||||||||||0.0002608|0|1.647e-05|1.145e-05|0|0|0|0|0|0|9.879e-05|likely_pathogenic||1||||||	A|splice_region_variant&intron_variant|LOW|EMD|ENSG00000102119|Transcript|ENST00000369842|protein_coding||5/5||||||||rs370840449||1||HGNC|3331|||||||||||0.0002608|0|1.647e-05|1.145e-05|0|0|0|0|0|0|9.879e-05|likely_pathogenic||1||||||	A|splice_region_variant&intron_variant&NMD_transcript_variant|LOW|EMD|ENSG00000102119|Transcript|ENST00000428228|nonsense_mediated_decay||5/5||||||||rs370840449||1||HGNC|3331|||||||||||0.0002608|0|1.647e-05|1.145e-05|0|0|0|0|0|0|9.879e-05|likely_pathogenic||1||||||	A|non_coding_transcript_exon_variant|MODIFIER|EMD|ENSG00000102119|Transcript|ENST00000468294|retained_intron|5/5||||414|||||rs370840449||1||HGNC|3331|||||||||||0.0002608|0|1.647e-05|1.145e-05|0|0|0|0|0|0|9.879e-05|likely_pathogenic||1||||||	A|splice_region_variant&intron_variant&non_coding_transcript_variant|LOW|EMD|ENSG00000102119|Transcript|ENST00000471965|retained_intron||1/1||||||||rs370840449||1||HGNC|3331|||||||||||0.0002608|0|1.647e-05|1.145e-05|0|0|0|0|0|0|9.879e-05|likely_pathogenic||1||||||	A|non_coding_transcript_exon_variant|MODIFIER|EMD|ENSG00000102119|Transcript|ENST00000485261|retained_intron|3/3||||644|||||rs370840449||1||HGNC|3331|||||||||||0.0002608|0|1.647e-05|1.145e-05|0|0|0|0|0|0|9.879e-05|likely_pathogenic||1||||||	A|non_coding_transcript_exon_variant|MODIFIER|EMD|ENSG00000102119|Transcript|ENST00000486738|retained_intron|4/4||||812|||||rs370840449||1||HGNC|3331|||||||||||0.0002608|0|1.647e-05|1.145e-05|0|0|0|0|0|0|9.879e-05|likely_pathogenic||1||||||	A|splice_region_variant&intron_variant&non_coding_transcript_variant|LOW|EMD|ENSG00000102119|Transcript|ENST00000492448|processed_transcript||4/4||||||||rs370840449||1||HGNC|3331|||||||||||0.0002608|0|1.647e-05|1.145e-05|0|0|0|0|0|0|9.879e-05|likely_pathogenic||1||||||	A|downstream_gene_variant|MODIFIER|EMD|ENSG00000102119|Transcript|ENST00000494443|retained_intron||||||||||rs370840449|345|1||HGNC|3331|||||||||||0.0002608|0|1.647e-05|1.145e-05|0|0|0|0|0|0|9.879e-05|likely_pathogenic||1||||||
14	23893148	rs45496496	C	G	MYH7	CLNSIG=4|4	Cardiomyopathy|Primary_dilated_cardiomyopathy		0.0004201	0	0	0	0	0.0006443	0.0004845		CSQ=G|missense_variant|MODERATE|MYH7|ENSG00000092054|Transcript|ENST00000355349|protein_coding|23/40||||3053|2890|964|V/L|Gtg/Ctg|rs45496496&CM087588||-1||HGNC|7577|||deleterious(0.04)|probably_damaging(0.954)|0.0002|0|0|0|0|0.001|0|0.0006977|4.201e-04|0.0004201|0|0|0|0|0.0006443|0|0.0004845|uncertain_significance&likely_pathogenic||1&1|22337857|||||0.0412
1	3329208	rs397514743	A	G	PRDM16	CLNSIG=5	Left_ventricular_noncompaction_8		0.0002638	0	0	0.0003754	0	0	0.003118		CSQ=G|missense_variant|MODERATE|PRDM16|ENSG00000142611|Transcript|ENST00000270722|protein_coding|9/17||||2496|2447|816|N/S|aAc/aGc|rs397514743&COSM1645228||1||HGNC|14000|||tolerated(0.16)|benign(0.15)|||||||||2.638e-04|0.0005815|0|0|0.0003754|0|0|0.003165|0.003118|pathogenic|0&1|1&1||||||0.101	G|missense_variant|MODERATE|PRDM16|ENSG00000142611|Transcript|ENST00000378391|protein_coding|9/17||||2510|2447|816|N/S|aAc/aGc|rs397514743&COSM1645228||1||HGNC|14000|||tolerated(0.14)|possibly_damaging(0.486)|||||||||2.638e-04|0.0005815|0|0|0.0003754|0|0|0.003165|0.003118|pathogenic|0&1|1&1||||||0.101	G|missense_variant|MODERATE|PRDM16|ENSG00000142611|Transcript|ENST00000378398|protein_coding|10/18||||2532|2450|817|N/S|aAc/aGc|rs397514743&COSM1645228||1||HGNC|14000||||benign(0.164)|||||||||2.638e-04|0.0005815|0|0|0.0003754|0|0|0.003165|0.003118|pathogenic|0&1|1&1||||||0.101	G|missense_variant|MODERATE|PRDM16|ENSG00000142611|Transcript|ENST00000441472|protein_coding|9/17||||2529|2447|816|N/S|aAc/aGc|rs397514743&COSM1645228||1||HGNC|14000|||tolerated(0.15)|possibly_damaging(0.476)|||||||||2.638e-04|0.0005815|0|0|0.0003754|0|0|0.003165|0.003118|pathogenic|0&1|1&1||||||0.101	G|missense_variant|MODERATE|PRDM16|ENSG00000142611|Transcript|ENST00000442529|protein_coding|9/17||||2529|2447|816|N/S|aAc/aGc|rs397514743&COSM1645228||1||HGNC|14000|||tolerated(0.14)|possibly_damaging(0.507)|||||||||2.638e-04|0.0005815|0|0|0.0003754|0|0|0.003165|0.003118|pathogenic|0&1|1&1||||||0.101	G|missense_variant|MODERATE|PRDM16|ENSG00000142611|Transcript|ENST00000509860|protein_coding|5/13||||1874|1874|625|N/S|aAc/aGc|rs397514743&COSM1645228||1|cds_start_NF|HGNC|14000|||tolerated(0.21)|possibly_damaging(0.476)|||||||||2.638e-04|0.0005815|0|0|0.0003754|0|0|0.003165|0.003118|pathogenic|0&1|1&1||||||0.101	G|missense_variant|MODERATE|PRDM16|ENSG00000142611|Transcript|ENST00000511072|protein_coding|9/16||||2542|2450|817|N/S|aAc/aGc|rs397514743&COSM1645228||1||HGNC|14000|||tolerated(0.14)|benign(0.146)|||||||||2.638e-04|0.0005815|0|0|0.0003754|0|0|0.003165|0.003118|pathogenic|0&1|1&1||||||0.101	G|non_coding_transcript_exon_variant|MODIFIER|PRDM16|ENSG00000142611|Transcript|ENST00000512462|processed_transcript|8/16||||2225|||||rs397514743&COSM1645228||1||HGNC|14000|||||||||||||2.638e-04|0.0005815|0|0|0.0003754|0|0|0.003165|0.003118|pathogenic|0&1|1&1||||||0.101	G|missense_variant|MODERATE|PRDM16|ENSG00000142611|Transcript|ENST00000514189|protein_coding|9/16||||2499|2450|817|N/S|aAc/aGc|rs397514743&COSM1645228||1||HGNC|14000|||tolerated(0.13)|benign(0.407)|||||||||2.638e-04|0.0005815|0|0|0.0003754|0|0|0.003165|0.003118|pathogenic|0&1|1&1||||||0.101	G|regulatory_region_variant|MODIFIER|||RegulatoryFeature|ENSR00000000591|open_chromatin_region||||||||||rs397514743&COSM1645228||||||||||||||||||2.638e-04|0.0005815|0|0|0.0003754|0|0|0.003165|0.003118|pathogenic|0&1|1&1||||||
1	3347452	rs201654872	G	A	PRDM16	CLNSIG=5	Dilated_cardiomyopathy_1LL		0.003529	0.000103	8.676e-05	0.0001164	0	3.018e-05	0.02563		CSQ=A|missense_variant|MODERATE|PRDM16|ENSG00000142611|Transcript|ENST00000270722|protein_coding|15/17||||3350|3301|1101|V/M|Gtg/Atg|rs201654872||1||HGNC|14000|||tolerated(0.1)|benign(0.004)|0.0030|0|0|0|0|0.0153|||3.529e-03|0.003567|0.000103|8.676e-05|0.0001164|0|3.018e-05|0.001126|0.02563|benign&pathogenic||1|24387995|||||0.101	A|non_coding_transcript_exon_variant|MODIFIER|PRDM16|ENSG00000142611|Transcript|ENST00000378389|processed_transcript|4/5||||503|||||rs201654872||1||HGNC|14000|||||0.0030|0|0|0|0|0.0153|||3.529e-03|0.003567|0.000103|8.676e-05|0.0001164|0|3.018e-05|0.001126|0.02563|benign&pathogenic||1|24387995|||||0.101	A|missense_variant|MODERATE|PRDM16|ENSG00000142611|Transcript|ENST00000378391|protein_coding|15/17||||3364|3301|1101|V/M|Gtg/Atg|rs201654872||1||HGNC|14000|||tolerated(0.09)|possibly_damaging(0.533)|0.0030|0|0|0|0|0.0153|||3.529e-03|0.003567|0.000103|8.676e-05|0.0001164|0|3.018e-05|0.001126|0.02563|benign&pathogenic||1|24387995|||||0.101	A|missense_variant|MODERATE|PRDM16|ENSG00000142611|Transcript|ENST00000378398|protein_coding|16/18||||3383|3301|1101|V/M|Gtg/Atg|rs201654872||1||HGNC|14000||||benign(0.157)|0.0030|0|0|0|0|0.0153|||3.529e-03|0.003567|0.000103|8.676e-05|0.0001164|0|3.018e-05|0.001126|0.02563|benign&pathogenic||1|24387995|||||0.101	A|missense_variant|MODERATE|PRDM16|ENSG00000142611|Transcript|ENST00000441472|protein_coding|15/17||||3380|3298|1100|V/M|Gtg/Atg|rs201654872||1||HGNC|14000|||tolerated(0.1)|benign(0.01)|0.0030|0|0|0|0|0.0153|||3.529e-03|0.003567|0.000103|8.676e-05|0.0001164|0|3.018e-05|0.001126|0.02563|benign&pathogenic||1|24387995|||||0.101	A|missense_variant|MODERATE|PRDM16|ENSG00000142611|Transcript|ENST00000442529|protein_coding|15/17||||3380|3298|1100|V/M|Gtg/Atg|rs201654872||1||HGNC|14000|||tolerated(0.09)|benign(0.004)|0.0030|0|0|0|0|0.0153|||3.529e-03|0.003567|0.000103|8.676e-05|0.0001164|0|3.018e-05|0.001126|0.02563|benign&pathogenic||1|24387995|||||0.101	A|missense_variant|MODERATE|PRDM16|ENSG00000142611|Transcript|ENST00000509860|protein_coding|11/13||||2725|2725|909|V/M|Gtg/Atg|rs201654872||1|cds_start_NF|HGNC|14000|||tolerated(0.12)|benign(0.01)|0.0030|0|0|0|0|0.0153|||3.529e-03|0.003567|0.000103|8.676e-05|0.0001164|0|3.018e-05|0.001126|0.02563|benign&pathogenic||1|24387995|||||0.101	A|missense_variant|MODERATE|PRDM16|ENSG00000142611|Transcript|ENST00000511072|protein_coding|15/16||||3396|3304|1102|V/M|Gtg/Atg|rs201654872||1||HGNC|14000|||tolerated(0.07)|benign(0.007)|0.0030|0|0|0|0|0.0153|||3.529e-03|0.003567|0.000103|8.676e-05|0.0001164|0|3.018e-05|0.001126|0.02563|benign&pathogenic||1|24387995|||||0.101	A|non_coding_transcript_exon_variant|MODIFIER|PRDM16|ENSG00000142611|Transcript|ENST00000512462|processed_transcript|14/16||||3079|||||rs201654872||1||HGNC|14000|||||0.0030|0|0|0|0|0.0153|||3.529e-03|0.003567|0.000103|8.676e-05|0.0001164|0|3.018e-05|0.001126|0.02563|benign&pathogenic||1|24387995|||||0.101	A|missense_variant|MODERATE|PRDM16|ENSG00000142611|Transcript|ENST00000514189|protein_coding|15/16||||3350|3301|1101|V/M|Gtg/Atg|rs201654872||1||HGNC|14000|||tolerated(0.07)|benign(0.007)|0.0030|0|0|0|0|0.0153|||3.529e-03|0.003567|0.000103|8.676e-05|0.0001164|0|3.018e-05|0.001126|0.02563|benign&pathogenic||1|24387995|||||0.101	A|downstream_gene_variant|MODIFIER|PRDM16|ENSG00000142611|Transcript|ENST00000606170|retained_intron||||||||||rs201654872|4816|1||HGNC|14000|||||0.0030|0|0|0|0|0.0153|||3.529e-03|0.003567|0.000103|8.676e-05|0.0001164|0|3.018e-05|0.001126|0.02563|benign&pathogenic||1|24387995|||||0.101	A|regulatory_region_variant|MODIFIER|||RegulatoryFeature|ENSR00000000598|CTCF_binding_site||||||||||rs201654872||||||||||0.0030|0|0|0|0|0.0153|||3.529e-03|0.003567|0.000103|8.676e-05|0.0001164|0|3.018e-05|0.001126|0.02563|benign&pathogenic||1|24387995|||||
1	11907430	rs61757261	T	G	NPPA	CLNSIG=5	Atrial_fibrillation\x2c_familial\x2c_6		0.001894	0.0005088	0.001556	0	0.0001512	0.002805	0.001151		CSQ=G|downstream_gene_variant|MODIFIER|CLCN6|ENSG00000011021|Transcript|ENST00000312413|protein_coding||||||||||rs61757261&CM109498|4229|1||HGNC|2024|||||0.0006|0|0.0014|0|0.001|0.001|0.0004541|0.002791|1.894e-03|0.001911|0.0005088|0.001556|0|0.0001512|0.002805|0.001114|0.001151|||1&1||||||0.0974	G|downstream_gene_variant|MODIFIER|CLCN6|ENSG00000011021|Transcript|ENST00000346436|protein_coding||||||||||rs61757261&CM109498|4229|1||HGNC|2024|||||0.0006|0|0.0014|0|0.001|0.001|0.0004541|0.002791|1.894e-03|0.001911|0.0005088|0.001556|0|0.0001512|0.002805|0.001114|0.001151|||1&1||||||0.0974	G|missense_variant|MODERATE|NPPA|ENSG00000175206|Transcript|ENST00000376476|protein_coding|2/3||||332|40|14|S/R|Agt/Cgt|rs61757261&CM109498||-1||HGNC|7939|||tolerated(0.2)|benign(0.004)|0.0006|0|0.0014|0|0.001|0.001|0.0004541|0.002791|1.894e-03|0.001911|0.0005088|0.001556|0|0.0001512|0.002805|0.001114|0.001151|||1&1||||||0.64	G|missense_variant|MODERATE|NPPA|ENSG00000175206|Transcript|ENST00000376480|protein_coding|2/3||||289|190|64|S/R|Agt/Cgt|rs61757261&CM109498||-1||HGNC|7939|||tolerated(0.38)|benign(0.004)|0.0006|0|0.0014|0|0.001|0.001|0.0004541|0.002791|1.894e-03|0.001911|0.0005088|0.001556|0|0.0001512|0.002805|0.001114|0.001151|||1&1||||||0.64	G|intron_variant&non_coding_transcript_variant|MODIFIER|NPPA-AS1|ENSG00000242349|Transcript|ENST00000400892|antisense||2/2||||||||rs61757261&CM109498||1||HGNC|37635|||||0.0006|0|0.0014|0|0.001|0.001|0.0004541|0.002791|1.894e-03|0.001911|0.0005088|0.001556|0|0.0001512|0.002805|0.001114|0.001151|||1&1||||||	G|intron_variant&non_coding_transcript_variant|MODIFIER|NPPA-AS1|ENSG00000242349|Transcript|ENST00000446542|antisense||3/3||||||||rs61757261&CM109498||1||HGNC|37635|||||0.0006|0|0.0014|0|0.001|0.001|0.0004541|0.002791|1.894e-03|0.001911|0.0005088|0.001556|0|0.0001512|0.002805|0.001114|0.001151|||1&1||||||
1	156108298	rs60890628	C	T	LMNA	CLNSIG=5	Dilated_cardiomyopathy_1A		9.091e-05	0	9.386e-05	0	0	0.0001567	6.624e-05		CSQ=T|missense_variant|MODERATE|LMNA|ENSG00000160789|Transcript|ENST00000347559|protein_coding|10/11||||1877|1628|543|S/L|tCg/tTg|rs60890628&CM033087&HIFD_LMNA:c.1718C>T&COSM4698227||1||HGNC|6636|||deleterious_low_confidence(0.02)|benign(0.331)|||||||||9.091e-05&9.091e-05|0.0001055&0.0001055|0&0|9.386e-05&9.386e-05|0&0|0&0|0.0001567&0.0001567|0&0|6.624e-05&6.624e-05|uncertain_significance&not_pro…	T|downstream_gene_variant|MODIFIER|LMNA|ENSG00000160789|Transcript|ENST00000361308|protein_coding||||||||||rs60890628&CM033087&HIFD_LMNA:c.1718C>T&COSM4698227|642|1||HGNC|6636|||||||||||||9.091e-05&9.091e-05|0.0001055&0.0001055|0&0|9.386e-05&9.386e-05|0&0|0&0|0.0001567&0.0001567|0&0|6.624e-05&6.624e-05|uncertain_significance&not_provided&pathogenic|0&0&0&1|1&1&0&1||||||0.00103	T|downstream_gene_variant|MODIFIER|LMNA|ENSG00000160789|Transcript|ENST00000368297|protein_coding||||||||||rs60890628&CM033087&HIFD_LMNA:c.1718C>T&COSM4698227|642|1||HGNC|6636|||||||||||||9.091e-05&9.091e-05|0.0001055&0.0001055|0&0|9.386e-05&9.386e-05|0&0|0&0|0.0001567&0.0001567|0&0|6.624e-05&6.624e-05|uncertain_significance&not_provided&pathogenic|0&0&0&1|1&1&0&1||||||0.00103	T|downstream_gene_variant|MODIFIER|LMNA|ENSG00000160789|Transcript|ENST00000368298|retained_intron||||||||||rs60890628&CM033087&HIFD_LMNA:c.1718C>T&COSM4698227|1240|1||HGNC|6636|||||||||||||9.091e-05&9.091e-05|0.0001055&0.0001055|0&0|9.386e-05&9.386e-05|0&0|0&0|0.0001567&0.0001567|0&0|6.624e-05&6.624e-05|uncertain_significance&not_provided&pathogenic|0&0&0&1|1&1&0&1||||||0.00103	T|missense_variant|MODERATE|LMNA|ENSG00000160789|Transcript|ENST00000368299|protein_coding|11/12||||1915|1718|573|S/L|tCg/tTg|rs60890628&CM033087&HIFD_LMNA:c.1718C>T&COSM4698227||1||HGNC|6636|||deleterious_low_confidence(0.05)|benign(0.178)|||||||||9.091e-05&9.091e-05|0.0001055&0.0001055|0&0|9.386e-05&9.386e-05|0&0|0&0|0.0001567&0.0001567|0&0|6.624e-05&6.624e-05|uncertain_significance&not_provide…	T|missense_variant|MODERATE|LMNA|ENSG00000160789|Transcript|ENST00000368300|protein_coding|11/12||||1930|1718|573|S/L|tCg/tTg|rs60890628&CM033087&HIFD_LMNA:c.1718C>T&COSM4698227||1||HGNC|6636|||deleterious_low_confidence(0.04)|benign(0.124)|||||||||9.091e-05&9.091e-05|0.0001055&0.0001055|0&0|9.386e-05&9.386e-05|0&0|0&0|0.0001567&0.0001567|0&0|6.624e-05&6.624e-05|uncertain_significance&not_provide…	T|downstream_gene_variant|MODIFIER|LMNA|ENSG00000160789|Transcript|ENST00000368301|protein_coding||||||||||rs60890628&CM033087&HIFD_LMNA:c.1718C>T&COSM4698227|642|1||HGNC|6636|||||||||||||9.091e-05&9.091e-05|0.0001055&0.0001055|0&0|9.386e-05&9.386e-05|0&0|0&0|0.0001567&0.0001567|0&0|6.624e-05&6.624e-05|uncertain_significance&not_provided&pathogenic|0&0&0&1|1&1&0&1||||||0.00103	T|downstream_gene_variant|MODIFIER|LMNA|ENSG00000160789|Transcript|ENST00000392353|protein_coding||||||||||rs60890628&CM033087&HIFD_LMNA:c.1718C>T&COSM4698227|642|1||HGNC|6636|||||||||||||9.091e-05&9.091e-05|0.0001055&0.0001055|0&0|9.386e-05&9.386e-05|0&0|0&0|0.0001567&0.0001567|0&0|6.624e-05&6.624e-05|uncertain_significance&not_provided&pathogenic|0&0&0&1|1&1&0&1||||||0.00103	T|missense_variant|MODERATE|LMNA|ENSG00000160789|Transcript|ENST00000448611|protein_coding|11/13||||1426|1382|461|S/L|tCg/tTg|rs60890628&CM033087&HIFD_LMNA:c.1718C>T&COSM4698227||1||HGNC|6636|||deleterious(0.01)|benign(0.242)|||||||||9.091e-05&9.091e-05|0.0001055&0.0001055|0&0|9.386e-05&9.386e-05|0&0|0&0|0.0001567&0.0001567|0&0|6.624e-05&6.624e-05|uncertain_significance&not_provided&pathogenic|0&…	T|downstream_gene_variant|MODIFIER|LMNA|ENSG00000160789|Transcript|ENST00000459904|processed_transcript||||||||||rs60890628&CM033087&HIFD_LMNA:c.1718C>T&COSM4698227|1215|1||HGNC|6636|||||||||||||9.091e-05&9.091e-05|0.0001055&0.0001055|0&0|9.386e-05&9.386e-05|0&0|0&0|0.0001567&0.0001567|0&0|6.624e-05&6.624e-05|uncertain_significance&not_provided&pathogenic|0&0&0&1|1&1&0&1||||||0.00103	T|downstream_gene_variant|MODIFIER|LMNA|ENSG00000160789|Transcript|ENST00000469565|processed_transcript||||||||||rs60890628&CM033087&HIFD_LMNA:c.1718C>T&COSM4698227|4061|1||HGNC|6636|||||||||||||9.091e-05&9.091e-05|0.0001055&0.0001055|0&0|9.386e-05&9.386e-05|0&0|0&0|0.0001567&0.0001567|0&0|6.624e-05&6.624e-05|uncertain_significance&not_provided&pathogenic|0&0&0&1|1&1&0&1||||||0.00103	T|downstream_gene_variant|MODIFIER|LMNA|ENSG00000160789|Transcript|ENST00000470199|processed_transcript||||||||||rs60890628&CM033087&HIFD_LMNA:c.1718C>T&COSM4698227|4009|1||HGNC|6636|||||||||||||9.091e-05&9.091e-05|0.0001055&0.0001055|0&0|9.386e-05&9.386e-05|0&0|0&0|0.0001567&0.0001567|0&0|6.624e-05&6.624e-05|uncertain_significance&not_provided&pathogenic|0&0&0&1|1&1&0&1||||||0.00103	T|missense_variant|MODERATE|LMNA|ENSG00000160789|Transcript|ENST00000473598|protein_coding|12/13||||1541|1421|474|S/L|tCg/tTg|rs60890628&CM033087&HIFD_LMNA:c.1718C>T&COSM4698227||1||HGNC|6636|||deleterious(0.03)|benign(0.242)|||||||||9.091e-05&9.091e-05|0.0001055&0.0001055|0&0|9.386e-05&9.386e-05|0&0|0&0|0.0001567&0.0001567|0&0|6.624e-05&6.624e-05|uncertain_significance&not_provided&pathogenic|0&…	T|non_coding_transcript_exon_variant|MODIFIER|LMNA|ENSG00000160789|Transcript|ENST00000496738|processed_transcript|6/7||||1931|||||rs60890628&CM033087&HIFD_LMNA:c.1718C>T&COSM4698227||1||HGNC|6636|||||||||||||9.091e-05&9.091e-05|0.0001055&0.0001055|0&0|9.386e-05&9.386e-05|0&0|0&0|0.0001567&0.0001567|0&0|6.624e-05&6.624e-05|uncertain_significance&not_provided&pathogenic|0&0&0&1|1&1&0&1||||||0.00103	T|downstream_gene_variant|MODIFIER|LMNA|ENSG00000160789|Transcript|ENST00000498722|retained_intron||||||||||rs60890628&CM033087&HIFD_LMNA:c.1718C>T&COSM4698227|346|1||HGNC|6636|||||||||||||9.091e-05&9.091e-05|0.0001055&0.0001055|0&0|9.386e-05&9.386e-05|0&0|0&0|0.0001567&0.0001567|0&0|6.624e-05&6.624e-05|uncertain_significance&not_provided&pathogenic|0&0&0&1|1&1&0&1||||||0.00103	T|downstream_gene_variant|MODIFIER|LMNA|ENSG00000160789|Transcript|ENST00000502357|processed_transcript||||||||||rs60890628&CM033087&HIFD_LMNA:c.1718C>T&COSM4698227|3979|1||HGNC|6636|||||||||||||9.091e-05&9.091e-05|0.0001055&0.0001055|0&0|9.386e-05&9.386e-05|0&0|0&0|0.0001567&0.0001567|0&0|6.624e-05&6.624e-05|uncertain_significance&not_provided&pathogenic|0&0&0&1|1&1&0&1||||||0.00103	T|downstream_gene_variant|MODIFIER|LMNA|ENSG00000160789|Transcript|ENST00000502751|processed_transcript||||||||||rs60890628&CM033087&HIFD_LMNA:c.1718C>T&COSM4698227|4020|1||HGNC|6636|||||||||||||9.091e-05&9.091e-05|0.0001055&0.0001055|0&0|9.386e-05&9.386e-05|0&0|0&0|0.0001567&0.0001567|0&0|6.624e-05&6.624e-05|uncertain_significance&not_provided&pathogenic|0&0&0&1|1&1&0&1||||||0.00103	T|downstream_gene_variant|MODIFIER|LMNA|ENSG00000160789|Transcript|ENST00000504687|protein_coding||||||||||rs60890628&CM033087&HIFD_LMNA:c.1718C>T&COSM4698227|3547|1|cds_start_NF&cds_end_NF|HGNC|6636|||||||||||||9.091e-05&9.091e-05|0.0001055&0.0001055|0&0|9.386e-05&9.386e-05|0&0|0&0|0.0001567&0.0001567|0&0|6.624e-05&6.624e-05|uncertain_significance&not_provided&pathogenic|0&0&0&1|1&1&0&1||||||0.0…	T|non_coding_transcript_exon_variant|MODIFIER|LMNA|ENSG00000160789|Transcript|ENST00000506981|retained_intron|2/3||||302|||||rs60890628&CM033087&HIFD_LMNA:c.1718C>T&COSM4698227||1||HGNC|6636|||||||||||||9.091e-05&9.091e-05|0.0001055&0.0001055|0&0|9.386e-05&9.386e-05|0&0|0&0|0.0001567&0.0001567|0&0|6.624e-05&6.624e-05|uncertain_significance&not_provided&pathogenic|0&0&0&1|1&1&0&1||||||0.00103	T|missense_variant|MODERATE|LMNA|ENSG00000160789|Transcript|ENST00000508500|protein_coding|5/6||||506|506|169|S/L|tCg/tTg|rs60890628&CM033087&HIFD_LMNA:c.1718C>T&COSM4698227||1|cds_start_NF|HGNC|6636|||deleterious(0.01)|benign(0.331)|||||||||9.091e-05&9.091e-05|0.0001055&0.0001055|0&0|9.386e-05&9.386e-05|0&0|0&0|0.0001567&0.0001567|0&0|6.624e-05&6.624e-05|uncertain_significance&not_provided&patho…	T|downstream_gene_variant|MODIFIER|LMNA|ENSG00000160789|Transcript|ENST00000515459|nonsense_mediated_decay||||||||||rs60890628&CM033087&HIFD_LMNA:c.1718C>T&COSM4698227|3282|1||HGNC|6636|||||||||||||9.091e-05&9.091e-05|0.0001055&0.0001055|0&0|9.386e-05&9.386e-05|0&0|0&0|0.0001567&0.0001567|0&0|6.624e-05&6.624e-05|uncertain_significance&not_provided&pathogenic|0&0&0&1|1&1&0&1||||||0.00103	T|downstream_gene_variant|MODIFIER|LMNA|ENSG00000160789|Transcript|ENST00000515824|retained_intron||||||||||rs60890628&CM033087&HIFD_LMNA:c.1718C>T&COSM4698227|3099|1||HGNC|6636|||||||||||||9.091e-05&9.091e-05|0.0001055&0.0001055|0&0|9.386e-05&9.386e-05|0&0|0&0|0.0001567&0.0001567|0&0|6.624e-05&6.624e-05|uncertain_significance&not_provided&pathogenic|0&0&0&1|1&1&0&1||||||0.00103
1	169524537	rs118203906	C	G	F5	CLNSIG=5	Thrombophilia_due_to_activated_protein_C_resistance		0.0001647	0	0.0004322	0	0	0.0001649	0.0002423		CSQ=G|missense_variant|MODERATE|F5|ENSG00000198734|Transcript|ENST00000367796|protein_coding|7/25||||1203|1001|334|R/T|aGg/aCg|rs118203906&CM980658||-1||HGNC|3542||||probably_damaging(0.999)|0.0002|0|0.0014|0|0|0|||1.647e-04|0.0001649|0|0.0004322|0|0|0.0001649|0|0.0002423|pathogenic||1&1||||||0.0863	G|missense_variant|MODERATE|F5|ENSG00000198734|Transcript|ENST00000367797|protein_coding|7/25||||1203|1001|334|R/T|aGg/aCg|rs118203906&CM980658||-1||HGNC|3542|||tolerated(0.2)|probably_damaging(0.999)|0.0002|0|0.0014|0|0|0|||1.647e-04|0.0001649|0|0.0004322|0|0|0.0001649|0|0.0002423|pathogenic||1&1||||||0.0863	G|missense_variant|MODERATE|F5|ENSG00000198734|Transcript|ENST00000546081|protein_coding|6/10||||1004|590|197|R/T|aGg/aCg|rs118203906&CM980658||-1||HGNC|3542|||tolerated(0.43)|benign(0.061)|0.0002|0|0.0014|0|0|0|||1.647e-04|0.0001649|0|0.0004322|0|0|0.0001649|0|0.0002423|pathogenic||1&1||||||0.0863
1	201333455	rs483352832	G	A	TNNT2	CLNSIG=5	Dilated_cardiomyopathy_1DD		3.295e-05	0	0	0	0	4.706e-05	6.489e-05		CSQ=A|missense_variant|MODERATE|TNNT2|ENSG00000118194|Transcript|ENST00000236918|protein_coding|9/15||||445|445|149|R/W|Cgg/Tgg|rs483352832&CM087867||-1||HGNC|11949|||deleterious(0)|probably_damaging(0.997)|0.0002|0|0|0|0|0.001|||3.295e-05|3.481e-05|0|0|0|0|4.706e-05|0|6.489e-05|uncertain_significance&pathogenic||1&1|24992688|||||0.0823	A|missense_variant|MODERATE|TNNT2|ENSG00000118194|Transcript|ENST00000360372|protein_coding|8/14||||415|415|139|R/W|Cgg/Tgg|rs483352832&CM087867||-1||HGNC|11949|||deleterious(0)|probably_damaging(0.998)|0.0002|0|0|0|0|0.001|||3.295e-05|3.481e-05|0|0|0|0|4.706e-05|0|6.489e-05|uncertain_significance&pathogenic||1&1|24992688|||||0.0823	A|missense_variant|MODERATE|TNNT2|ENSG00000118194|Transcript|ENST00000367315|protein_coding|9/14||||430|430|144|R/W|Cgg/Tgg|rs483352832&CM087867||-1||HGNC|11949|||deleterious(0)|probably_damaging(0.998)|0.0002|0|0|0|0|0.001|||3.295e-05|3.481e-05|0|0|0|0|4.706e-05|0|6.489e-05|uncertain_significance&pathogenic||1&1|24992688|||||0.0823	A|missense_variant|MODERATE|TNNT2|ENSG00000118194|Transcript|ENST00000367317|protein_coding|9/15||||430|430|144|R/W|Cgg/Tgg|rs483352832&CM087867||-1||HGNC|11949|||deleterious(0)|probably_damaging(0.998)|0.0002|0|0|0|0|0.001|||3.295e-05|3.481e-05|0|0|0|0|4.706e-05|0|6.489e-05|uncertain_significance&pathogenic||1&1|24992688|||||0.0823	A|missense_variant|MODERATE|TNNT2|ENSG00000118194|Transcript|ENST00000367318|protein_coding|10/16||||483|430|144|R/W|Cgg/Tgg|rs483352832&CM087867||-1||HGNC|11949|||deleterious(0)|probably_damaging(0.998)|0.0002|0|0|0|0|0.001|||3.295e-05|3.481e-05|0|0|0|0|4.706e-05|0|6.489e-05|uncertain_significance&pathogenic||1&1|24992688|||||0.0823	A|missense_variant|MODERATE|TNNT2|ENSG00000118194|Transcript|ENST00000367320|protein_coding|10/15||||393|340|114|R/W|Cgg/Tgg|rs483352832&CM087867||-1||HGNC|11949|||deleterious(0)|unknown(0)|0.0002|0|0|0|0|0.001|||3.295e-05|3.481e-05|0|0|0|0|4.706e-05|0|6.489e-05|uncertain_significance&pathogenic||1&1|24992688|||||0.0823	A|missense_variant|MODERATE|TNNT2|ENSG00000118194|Transcript|ENST00000367322|protein_coding|10/15||||502|430|144|R/W|Cgg/Tgg|rs483352832&CM087867||-1||HGNC|11949|||deleterious(0)|probably_damaging(0.998)|0.0002|0|0|0|0|0.001|||3.295e-05|3.481e-05|0|0|0|0|4.706e-05|0|6.489e-05|uncertain_significance&pathogenic||1&1|24992688|||||0.0823	A|downstream_gene_variant|MODIFIER|TNNT2|ENSG00000118194|Transcript|ENST00000412633|protein_coding||||||||||rs483352832&CM087867|949|-1|cds_end_NF|HGNC|11949|||||0.0002|0|0|0|0|0.001|||3.295e-05|3.481e-05|0|0|0|0|4.706e-05|0|6.489e-05|uncertain_significance&pathogenic||1&1|24992688|||||0.0823	A|missense_variant|MODERATE|TNNT2|ENSG00000118194|Transcript|ENST00000421663|protein_coding|10/15||||505|436|146|R/W|Cgg/Tgg|rs483352832&CM087867||-1||HGNC|11949|||deleterious(0)|probably_damaging(0.997)|0.0002|0|0|0|0|0.001|||3.295e-05|3.481e-05|0|0|0|0|4.706e-05|0|6.489e-05|uncertain_significance&pathogenic||1&1|24992688|||||0.0823	A|downstream_gene_variant|MODIFIER|TNNT2|ENSG00000118194|Transcript|ENST00000422165|protein_coding||||||||||rs483352832&CM087867|918|-1|cds_end_NF|HGNC|11949|||||0.0002|0|0|0|0|0.001|||3.295e-05|3.481e-05|0|0|0|0|4.706e-05|0|6.489e-05|uncertain_significance&pathogenic||1&1|24992688|||||0.0823	A|missense_variant|MODERATE|TNNT2|ENSG00000118194|Transcript|ENST00000438742|protein_coding|9/15||||471|415|139|R/W|Cgg/Tgg|rs483352832&CM087867||-1|cds_end_NF|HGNC|11949|||deleterious(0)|probably_damaging(1)|0.0002|0|0|0|0|0.001|||3.295e-05|3.481e-05|0|0|0|0|4.706e-05|0|6.489e-05|uncertain_significance&pathogenic||1&1|24992688|||||0.0823	A|downstream_gene_variant|MODIFIER|TNNT2|ENSG00000118194|Transcript|ENST00000445079|retained_intron||||||||||rs483352832&CM087867|2068|-1||HGNC|11949|||||0.0002|0|0|0|0|0.001|||3.295e-05|3.481e-05|0|0|0|0|4.706e-05|0|6.489e-05|uncertain_significance&pathogenic||1&1|24992688|||||0.0823	A|missense_variant|MODERATE|TNNT2|ENSG00000118194|Transcript|ENST00000455702|protein_coding|11/12||||485|460|154|R/W|Cgg/Tgg|rs483352832&CM087867||-1|cds_end_NF|HGNC|11949|||deleterious(0)|probably_damaging(0.998)|0.0002|0|0|0|0|0.001|||3.295e-05|3.481e-05|0|0|0|0|4.706e-05|0|6.489e-05|uncertain_significance&pathogenic||1&1|24992688|||||0.0823	A|missense_variant|MODERATE|TNNT2|ENSG00000118194|Transcript|ENST00000458432|protein_coding|11/16||||535|466|156|R/W|Cgg/Tgg|rs483352832&CM087867||-1||HGNC|11949|||deleterious(0)|probably_damaging(0.997)|0.0002|0|0|0|0|0.001|||3.295e-05|3.481e-05|0|0|0|0|4.706e-05|0|6.489e-05|uncertain_significance&pathogenic||1&1|24992688|||||0.0823	A|upstream_gene_variant|MODIFIER|TNNT2|ENSG00000118194|Transcript|ENST00000460780|processed_transcript||||||||||rs483352832&CM087867|139|-1||HGNC|11949|||||0.0002|0|0|0|0|0.001|||3.295e-05|3.481e-05|0|0|0|0|4.706e-05|0|6.489e-05|uncertain_significance&pathogenic||1&1|24992688|||||0.0823	A|non_coding_transcript_exon_variant|MODIFIER|TNNT2|ENSG00000118194|Transcript|ENST00000466570|processed_transcript|8/9||||686|||||rs483352832&CM087867||-1||HGNC|11949|||||0.0002|0|0|0|0|0.001|||3.295e-05|3.481e-05|0|0|0|0|4.706e-05|0|6.489e-05|uncertain_significance&pathogenic||1&1|24992688|||||0.0823	A|downstream_gene_variant|MODIFIER|TNNT2|ENSG00000118194|Transcript|ENST00000472177|retained_intron||||||||||rs483352832&CM087867|3126|-1||HGNC|11949|||||0.0002|0|0|0|0|0.001|||3.295e-05|3.481e-05|0|0|0|0|4.706e-05|0|6.489e-05|uncertain_significance&pathogenic||1&1|24992688|||||0.0823	A|downstream_gene_variant|MODIFIER|TNNT2|ENSG00000118194|Transcript|ENST00000475686|processed_transcript||||||||||rs483352832&CM087867|2516|-1||HGNC|11949|||||0.0002|0|0|0|0|0.001|||3.295e-05|3.481e-05|0|0|0|0|4.706e-05|0|6.489e-05|uncertain_significance&pathogenic||1&1|24992688|||||0.0823	A|upstream_gene_variant|MODIFIER|TNNT2|ENSG00000118194|Transcript|ENST00000476888|processed_transcript||||||||||rs483352832&CM087867|977|-1||HGNC|11949|||||0.0002|0|0|0|0|0.001|||3.295e-05|3.481e-05|0|0|0|0|4.706e-05|0|6.489e-05|uncertain_significance&pathogenic||1&1|24992688|||||0.0823	A|upstream_gene_variant|MODIFIER|TNNT2|ENSG00000118194|Transcript|ENST00000477035|processed_transcript||||||||||rs483352832&CM087867|2970|-1||HGNC|11949|||||0.0002|0|0|0|0|0.001|||3.295e-05|3.481e-05|0|0|0|0|4.706e-05|0|6.489e-05|uncertain_significance&pathogenic||1&1|24992688|||||0.0823	A|non_coding_transcript_exon_variant|MODIFIER|TNNT2|ENSG00000118194|Transcript|ENST00000479297|processed_transcript|2/8||||85|||||rs483352832&CM087867||-1||HGNC|11949|||||0.0002|0|0|0|0|0.001|||3.295e-05|3.481e-05|0|0|0|0|4.706e-05|0|6.489e-05|uncertain_significance&pathogenic||1&1|24992688|||||0.0823	A|non_coding_transcript_exon_variant|MODIFIER|TNNT2|ENSG00000118194|Transcript|ENST00000491504|retained_intron|9/15||||1669|||||rs483352832&CM087867||-1||HGNC|11949|||||0.0002|0|0|0|0|0.001|||3.295e-05|3.481e-05|0|0|0|0|4.706e-05|0|6.489e-05|uncertain_significance&pathogenic||1&1|24992688|||||0.0823	A|downstream_gene_variant|MODIFIER|TNNT2|ENSG00000118194|Transcript|ENST00000494095|retained_intron||||||||||rs483352832&CM087867|2816|-1||HGNC|11949|||||0.0002|0|0|0|0|0.001|||3.295e-05|3.481e-05|0|0|0|0|4.706e-05|0|6.489e-05|uncertain_significance&pathogenic||1&1|24992688|||||0.0823	A|non_coding_transcript_exon_variant|MODIFIER|TNNT2|ENSG00000118194|Transcript|ENST00000503459|retained_intron|5/5||||299|||||rs483352832&CM087867||-1||HGNC|11949|||||0.0002|0|0|0|0|0.001|||3.295e-05|3.481e-05|0|0|0|0|4.706e-05|0|6.489e-05|uncertain_significance&pathogenic||1&1|24992688|||||0.0823	A|missense_variant|MODERATE|TNNT2|ENSG00000118194|Transcript|ENST00000509001|protein_coding|10/16||||717|430|144|R/W|Cgg/Tgg|rs483352832&CM087867||-1||HGNC|11949|||deleterious(0)|probably_damaging(0.998)|0.0002|0|0|0|0|0.001|||3.295e-05|3.481e-05|0|0|0|0|4.706e-05|0|6.489e-05|uncertain_significance&pathogenic||1&1|24992688|||||0.0823	A|non_coding_transcript_exon_variant|MODIFIER|TNNT2|ENSG00000118194|Transcript|ENST00000515042|retained_intron|4/8||||356|||||rs483352832&CM087867||-1||HGNC|11949|||||0.0002|0|0|0|0|0.001|||3.295e-05|3.481e-05|0|0|0|0|4.706e-05|0|6.489e-05|uncertain_significance&pathogenic||1&1|24992688|||||0.0823
1	227073271	rs63750197	C	T	PSEN2	CLNSIG=5	Dilated_cardiomyopathy_1V		0.0006342	0	0.0008732	0	0.0001649	0.0009829	6.158e-05		CSQ=T|missense_variant|MODERATE|PSEN2|ENSG00000143801|Transcript|ENST00000340188|protein_coding|6/12||||816|389|130|S/L|tCg/tTg|rs63750197&CM032996||1||HGNC|9509|||tolerated(0.05)|possibly_damaging(0.747)|0.0010|0|0.0014|0|0.004|0|||6.342e-04|0.0006438|0|0.0008732|0|0.0001649|0.0009829|0|6.158e-05|not_provided&likely_benign&pathogenic||1&1|25104557&22337857|||||0.0232	T|missense_variant|MODERATE|PSEN2|ENSG00000143801|Transcript|ENST00000366782|protein_coding|6/13||||988|488|163|S/L|tCg/tTg|rs63750197&CM032996||1||HGNC|9509|||deleterious(0.04)|possibly_damaging(0.605)|0.0010|0|0.0014|0|0.004|0|||6.342e-04|0.0006438|0|0.0008732|0|0.0001649|0.0009829|0|6.158e-05|not_provided&likely_benign&pathogenic||1&1|25104557&22337857|||||0.0232	T|missense_variant|MODERATE|PSEN2|ENSG00000143801|Transcript|ENST00000366783|protein_coding|6/13||||825|389|130|S/L|tCg/tTg|rs63750197&CM032996||1||HGNC|9509|||tolerated(0.05)|possibly_damaging(0.7)|0.0010|0|0.0014|0|0.004|0|||6.342e-04|0.0006438|0|0.0008732|0|0.0001649|0.0009829|0|6.158e-05|not_provided&likely_benign&pathogenic||1&1|25104557&22337857|||||0.0232	T|missense_variant|MODERATE|PSEN2|ENSG00000143801|Transcript|ENST00000391872|protein_coding|4/11||||488|488|163|S/L|tCg/tTg|rs63750197&CM032996||1||HGNC|9509|||deleterious(0.04)|possibly_damaging(0.605)|0.0010|0|0.0014|0|0.004|0|||6.342e-04|0.0006438|0|0.0008732|0|0.0001649|0.0009829|0|6.158e-05|not_provided&likely_benign&pathogenic||1&1|25104557&22337857|||||0.0232	T|missense_variant|MODERATE|PSEN2|ENSG00000143801|Transcript|ENST00000422240|protein_coding|6/13||||768|389|130|S/L|tCg/tTg|rs63750197&CM032996||1||HGNC|9509|||tolerated(0.05)|possibly_damaging(0.754)|0.0010|0|0.0014|0|0.004|0|||6.342e-04|0.0006438|0|0.0008732|0|0.0001649|0.0009829|0|6.158e-05|not_provided&likely_benign&pathogenic||1&1|25104557&22337857|||||0.0232	T|intron_variant|MODIFIER|PSEN2|ENSG00000143801|Transcript|ENST00000460775|protein_coding||2/5||||||||rs63750197&CM032996||1|cds_end_NF|HGNC|9509|||||0.0010|0|0.0014|0|0.004|0|||6.342e-04|0.0006438|0|0.0008732|0|0.0001649|0.0009829|0|6.158e-05|not_provided&likely_benign&pathogenic||1&1|25104557&22337857|||||0.0232	T|5_prime_UTR_variant|MODIFIER|PSEN2|ENSG00000143801|Transcript|ENST00000472139|protein_coding|2/9||||93|||||rs63750197&CM032996||1||HGNC|9509|||||0.0010|0|0.0014|0|0.004|0|||6.342e-04|0.0006438|0|0.0008732|0|0.0001649|0.0009829|0|6.158e-05|not_provided&likely_benign&pathogenic||1&1|25104557&22337857|||||0.0232	T|upstream_gene_variant|MODIFIER|PSEN2|ENSG00000143801|Transcript|ENST00000487450|processed_transcript||||||||||rs63750197&CM032996|4996|1||HGNC|9509|||||0.0010|0|0.0014|0|0.004|0|||6.342e-04|0.0006438|0|0.0008732|0|0.0001649|0.0009829|0|6.158e-05|not_provided&likely_benign&pathogenic||1&1|25104557&22337857|||||0.0232	T|downstream_gene_variant|MODIFIER|PSEN2|ENSG00000143801|Transcript|ENST00000495488|protein_coding||||||||||rs63750197&CM032996|2|1|cds_end_NF|HGNC|9509|||||0.0010|0|0.0014|0|0.004|0|||6.342e-04|0.0006438|0|0.0008732|0|0.0001649|0.0009829|0|6.158e-05|not_provided&likely_benign&pathogenic||1&1|25104557&22337857|||||0.0232	T|missense_variant&NMD_transcript_variant|MODERATE|PSEN2|ENSG00000143801|Transcript|ENST00000496965|nonsense_mediated_decay|3/11||||409|389|130|S/L|tCg/tTg|rs63750197&CM032996||1||HGNC|9509|||tolerated(0.08)|possibly_damaging(0.794)|0.0010|0|0.0014|0|0.004|0|||6.342e-04|0.0006438|0|0.0008732|0|0.0001649|0.0009829|0|6.158e-05|not_provided&likely_benign&pathogenic||1&1|25104557&22337857|||||0.0232	T|downstream_gene_variant|MODIFIER|PSEN2|ENSG00000143801|Transcript|ENST00000524196|protein_coding||||||||||rs63750197&CM032996|3600|1|cds_end_NF|HGNC|9509|||||0.0010|0|0.0014|0|0.004|0|||6.342e-04|0.0006438|0|0.0008732|0|0.0001649|0.0009829|0|6.158e-05|not_provided&likely_benign&pathogenic||1&1|25104557&22337857|||||0.0232
3	9979308	rs28941780	G	A	CRELD1	CLNSIG=5	Atrioventricular_septal_defect\x2c_partial\x2c_with_heterotaxy_syndrome		0.0004698	0.005927	0.0002657	0	0	3.525e-05	7.688e-05		CSQ=A|downstream_gene_variant|MODIFIER|IL17RC|ENSG00000163702|Transcript|ENST00000295981|protein_coding||||||||||rs28941780&CM031152&COSM1049356&COSM1154264|4004|1||HGNC|18358|||||0.0016|0.0061|0|0|0|0|||4.698e-04|0.0005813|0.005927|0.0002657|0|0|3.525e-05|0|7.688e-05|pathogenic|0&0&1&1|1&1&1&1||||||0.931	A|missense_variant|MODERATE|CRELD1|ENSG00000163703|Transcript|ENST00000326434|protein_coding|4/12||||404|320|107|R/H|cGc/cAc|rs28941780&CM031152&COSM1049356&COSM1154264||1||HGNC|14630|||tolerated(0.29)|probably_damaging(0.956)|0.0016|0.0061|0|0|0|0|||4.698e-04|0.0005813|0.005927|0.0002657|0|0|3.525e-05|0|7.688e-05|pathogenic|0&0&1&1|1&1&1&1||||||0.424	A|missense_variant|MODERATE|CRELD1|ENSG00000163703|Transcript|ENST00000383811|protein_coding|3/10||||919|320|107|R/H|cGc/cAc|rs28941780&CM031152&COSM1049356&COSM1154264||1||HGNC|14630|||tolerated(0.22)|probably_damaging(0.998)|0.0016|0.0061|0|0|0|0|||4.698e-04|0.0005813|0.005927|0.0002657|0|0|3.525e-05|0|7.688e-05|pathogenic|0&0&1&1|1&1&1&1||||||0.424	A|downstream_gene_variant|MODIFIER|IL17RC|ENSG00000163702|Transcript|ENST00000383812|protein_coding||||||||||rs28941780&CM031152&COSM1049356&COSM1154264|4007|1||HGNC|18358|||||0.0016|0.0061|0|0|0|0|||4.698e-04|0.0005813|0.005927|0.0002657|0|0|3.525e-05|0|7.688e-05|pathogenic|0&0&1&1|1&1&1&1||||||0.931	A|missense_variant|MODERATE|CRELD1|ENSG00000163703|Transcript|ENST00000397170|protein_coding|4/11||||370|320|107|R/H|cGc/cAc|rs28941780&CM031152&COSM1049356&COSM1154264||1||HGNC|14630|||tolerated(0.22)|probably_damaging(0.998)|0.0016|0.0061|0|0|0|0|||4.698e-04|0.0005813|0.005927|0.0002657|0|0|3.525e-05|0|7.688e-05|pathogenic|0&0&1&1|1&1&1&1||||||0.424	A|downstream_gene_variant|MODIFIER|IL17RC|ENSG00000163702|Transcript|ENST00000403601|protein_coding||||||||||rs28941780&CM031152&COSM1049356&COSM1154264|4003|1||HGNC|18358|||||0.0016|0.0061|0|0|0|0|||4.698e-04|0.0005813|0.005927|0.0002657|0|0|3.525e-05|0|7.688e-05|pathogenic|0&0&1&1|1&1&1&1||||||0.931	A|downstream_gene_variant|MODIFIER|IL17RC|ENSG00000163702|Transcript|ENST00000413608|protein_coding||||||||||rs28941780&CM031152&COSM1049356&COSM1154264|4008|1||HGNC|18358|||||0.0016|0.0061|0|0|0|0|||4.698e-04|0.0005813|0.005927|0.0002657|0|0|3.525e-05|0|7.688e-05|pathogenic|0&0&1&1|1&1&1&1||||||0.931	A|intron_variant&NMD_transcript_variant|MODIFIER|CRELD1|ENSG00000163703|Transcript|ENST00000414117|nonsense_mediated_decay||2/5||||||||rs28941780&CM031152&COSM1049356&COSM1154264||1||HGNC|14630|||||0.0016|0.0061|0|0|0|0|||4.698e-04|0.0005813|0.005927|0.0002657|0|0|3.525e-05|0|7.688e-05|pathogenic|0&0&1&1|1&1&1&1||||||0.424	A|downstream_gene_variant|MODIFIER|IL17RC|ENSG00000163702|Transcript|ENST00000416074|protein_coding||||||||||rs28941780&CM031152&COSM1049356&COSM1154264|4004|1||HGNC|18358|||||0.0016|0.0061|0|0|0|0|||4.698e-04|0.0005813|0.005927|0.0002657|0|0|3.525e-05|0|7.688e-05|pathogenic|0&0&1&1|1&1&1&1||||||0.931	A|downstream_gene_variant|MODIFIER|IL17RC|ENSG00000163702|Transcript|ENST00000451231|nonsense_mediated_decay||||||||||rs28941780&CM031152&COSM1049356&COSM1154264|4004|1||HGNC|18358|||||0.0016|0.0061|0|0|0|0|||4.698e-04|0.0005813|0.005927|0.0002657|0|0|3.525e-05|0|7.688e-05|pathogenic|0&0&1&1|1&1&1&1||||||0.931	A|downstream_gene_variant|MODIFIER|IL17RC|ENSG00000163702|Transcript|ENST00000451271|nonsense_mediated_decay||||||||||rs28941780&CM031152&COSM1049356&COSM1154264|4007|1||HGNC|18358|||||0.0016|0.0061|0|0|0|0|||4.698e-04|0.0005813|0.005927|0.0002657|0|0|3.525e-05|0|7.688e-05|pathogenic|0&0&1&1|1&1&1&1||||||0.931	A|missense_variant|MODERATE|CRELD1|ENSG00000163703|Transcript|ENST00000452070|protein_coding|4/11||||415|320|107|R/H|cGc/cAc|rs28941780&CM031152&COSM1049356&COSM1154264||1||HGNC|14630|||tolerated(0.22)|probably_damaging(0.998)|0.0016|0.0061|0|0|0|0|||4.698e-04|0.0005813|0.005927|0.0002657|0|0|3.525e-05|0|7.688e-05|pathogenic|0&0&1&1|1&1&1&1||||||0.424	A|downstream_gene_variant|MODIFIER|IL17RC|ENSG00000163702|Transcript|ENST00000455057|protein_coding||||||||||rs28941780&CM031152&COSM1049356&COSM1154264|4007|1||HGNC|18358|||||0.0016|0.0061|0|0|0|0|||4.698e-04|0.0005813|0.005927|0.0002657|0|0|3.525e-05|0|7.688e-05|pathogenic|0&0&1&1|1&1&1&1||||||0.931	A|downstream_gene_variant|MODIFIER|IL17RC|ENSG00000163702|Transcript|ENST00000461995|retained_intron||||||||||rs28941780&CM031152&COSM1049356&COSM1154264|4476|1||HGNC|18358|||||0.0016|0.0061|0|0|0|0|||4.698e-04|0.0005813|0.005927|0.0002657|0|0|3.525e-05|0|7.688e-05|pathogenic|0&0&1&1|1&1&1&1||||||0.931	A|downstream_gene_variant|MODIFIER|IL17RC|ENSG00000163702|Transcript|ENST00000464406|retained_intron||||||||||rs28941780&CM031152&COSM1049356&COSM1154264|4923|1||HGNC|18358|||||0.0016|0.0061|0|0|0|0|||4.698e-04|0.0005813|0.005927|0.0002657|0|0|3.525e-05|0|7.688e-05|pathogenic|0&0&1&1|1&1&1&1||||||0.931	A|non_coding_transcript_exon_variant|MODIFIER|CRELD1|ENSG00000163703|Transcript|ENST00000465716|retained_intron|3/4||||276|||||rs28941780&CM031152&COSM1049356&COSM1154264||1||HGNC|14630|||||0.0016|0.0061|0|0|0|0|||4.698e-04|0.0005813|0.005927|0.0002657|0|0|3.525e-05|0|7.688e-05|pathogenic|0&0&1&1|1&1&1&1||||||0.424	A|downstream_gene_variant|MODIFIER|IL17RC|ENSG00000163702|Transcript|ENST00000465794|retained_intron||||||||||rs28941780&CM031152&COSM1049356&COSM1154264|4666|1||HGNC|18358|||||0.0016|0.0061|0|0|0|0|||4.698e-04|0.0005813|0.005927|0.0002657|0|0|3.525e-05|0|7.688e-05|pathogenic|0&0&1&1|1&1&1&1||||||0.931	A|downstream_gene_variant|MODIFIER|IL17RC|ENSG00000163702|Transcript|ENST00000466046|retained_intron||||||||||rs28941780&CM031152&COSM1049356&COSM1154264|4031|1||HGNC|18358|||||0.0016|0.0061|0|0|0|0|||4.698e-04|0.0005813|0.005927|0.0002657|0|0|3.525e-05|0|7.688e-05|pathogenic|0&0&1&1|1&1&1&1||||||0.931	A|downstream_gene_variant|MODIFIER|IL17RC|ENSG00000163702|Transcript|ENST00000466712|retained_intron||||||||||rs28941780&CM031152&COSM1049356&COSM1154264|4921|1||HGNC|18358|||||0.0016|0.0061|0|0|0|0|||4.698e-04|0.0005813|0.005927|0.0002657|0|0|3.525e-05|0|7.688e-05|pathogenic|0&0&1&1|1&1&1&1||||||0.931	A|upstream_gene_variant|MODIFIER|CRELD1|ENSG00000163703|Transcript|ENST00000467713|retained_intron||||||||||rs28941780&CM031152&COSM1049356&COSM1154264|3531|1||HGNC|14630|||||0.0016|0.0061|0|0|0|0|||4.698e-04|0.0005813|0.005927|0.0002657|0|0|3.525e-05|0|7.688e-05|pathogenic|0&0&1&1|1&1&1&1||||||0.424	A|downstream_gene_variant|MODIFIER|IL17RC|ENSG00000163702|Transcript|ENST00000483582|retained_intron||||||||||rs28941780&CM031152&COSM1049356&COSM1154264|3994|1||HGNC|18358|||||0.0016|0.0061|0|0|0|0|||4.698e-04|0.0005813|0.005927|0.0002657|0|0|3.525e-05|0|7.688e-05|pathogenic|0&0&1&1|1&1&1&1||||||0.931	A|upstream_gene_variant|MODIFIER|CRELD1|ENSG00000163703|Transcript|ENST00000489674|processed_transcript||||||||||rs28941780&CM031152&COSM1049356&COSM1154264|3500|1||HGNC|14630|||||0.0016|0.0061|0|0|0|0|||4.698e-04|0.0005813|0.005927|0.0002657|0|0|3.525e-05|0|7.688e-05|pathogenic|0&0&1&1|1&1&1&1||||||0.424	A|downstream_gene_variant|MODIFIER|CRELD1|ENSG00000163703|Transcript|ENST00000491527|retained_intron||||||||||rs28941780&CM031152&COSM1049356&COSM1154264|2538|1||HGNC|14630|||||0.0016|0.0061|0|0|0|0|||4.698e-04|0.0005813|0.005927|0.0002657|0|0|3.525e-05|0|7.688e-05|pathogenic|0&0&1&1|1&1&1&1||||||0.424	A|downstream_gene_variant|MODIFIER|IL17RC|ENSG00000163702|Transcript|ENST00000494365|retained_intron||||||||||rs28941780&CM031152&COSM1049356&COSM1154264|4008|1||HGNC|18358|||||0.0016|0.0061|0|0|0|0|||4.698e-04|0.0005813|0.005927|0.0002657|0|0|3.525e-05|0|7.688e-05|pathogenic|0&0&1&1|1&1&1&1||||||0.931	A|downstream_gene_variant|MODIFIER|IL17RC|ENSG00000163702|Transcript|ENST00000497387|retained_intron||||||||||rs28941780&CM031152&COSM1049356&COSM1154264|4004|1||HGNC|18358|||||0.0016|0.0061|0|0|0|0|||4.698e-04|0.0005813|0.005927|0.0002657|0|0|3.525e-05|0|7.688e-05|pathogenic|0&0&1&1|1&1&1&1||||||0.931	A|downstream_gene_variant|MODIFIER|IL17RC|ENSG00000163702|Transcript|ENST00000498214|processed_transcript||||||||||rs28941780&CM031152&COSM1049356&COSM1154264|4007|1||HGNC|18358|||||0.0016|0.0061|0|0|0|0|||4.698e-04|0.0005813|0.005927|0.0002657|0|0|3.525e-05|0|7.688e-05|pathogenic|0&0&1&1|1&1&1&1||||||0.931	A|downstream_gene_variant|MODIFIER|RP11-1020A11.1|ENSG00000269894|Transcript|ENST00000602411|sense_intronic||||||||||rs28941780&CM031152&COSM1049356&COSM1154264|1366|1||Clone_based_vega_gene||||||0.0016|0.0061|0|0|0|0|||4.698e-04|0.0005813|0.005927|0.0002657|0|0|3.525e-05|0|7.688e-05|pathogenic|0&0&1&1|1&1&1&1||||||
3	20225453	rs199815268	T	C	SGOL1	CLNSIG=5	Chronic_atrial_and_intestinal_dysrhythmia		0.0001812	0	0.0006918	0	0	0.00018	0.0001212		CSQ=C|missense_variant|MODERATE|SGOL1|ENSG00000129810|Transcript|ENST00000263753|protein_coding|2/9||||207|67|23|K/E|Aaa/Gaa|rs199815268||-1||HGNC|25088|||deleterious(0)|probably_damaging(1)|||||||0|0.0001163|1.812e-04|0.0001814|0|0.0006918|0|0|0.00018|0|0.0001212|pathogenic||1||||||0.383	C|missense_variant|MODERATE|SGOL1|ENSG00000129810|Transcript|ENST00000306698|protein_coding|2/8||||207|67|23|K/E|Aaa/Gaa|rs199815268||-1||HGNC|25088|||deleterious(0)|probably_damaging(0.981)|||||||0|0.0001163|1.812e-04|0.0001814|0|0.0006918|0|0|0.00018|0|0.0001212|pathogenic||1||||||0.383	C|missense_variant|MODERATE|SGOL1|ENSG00000129810|Transcript|ENST00000383774|protein_coding|2/7||||207|67|23|K/E|Aaa/Gaa|rs199815268||-1||HGNC|25088|||deleterious(0)|probably_damaging(0.999)|||||||0|0.0001163|1.812e-04|0.0001814|0|0.0006918|0|0|0.00018|0|0.0001212|pathogenic||1||||||0.383	C|missense_variant|MODERATE|SGOL1|ENSG00000129810|Transcript|ENST00000412868|protein_coding|2/8||||207|67|23|K/E|Aaa/Gaa|rs199815268||-1||HGNC|25088|||deleterious(0)|probably_damaging(1)|||||||0|0.0001163|1.812e-04|0.0001814|0|0.0006918|0|0|0.00018|0|0.0001212|pathogenic||1||||||0.383	C|missense_variant|MODERATE|SGOL1|ENSG00000129810|Transcript|ENST00000412997|protein_coding|2/8||||419|67|23|K/E|Aaa/Gaa|rs199815268||-1||HGNC|25088|||deleterious(0)|probably_damaging(1)|||||||0|0.0001163|1.812e-04|0.0001814|0|0.0006918|0|0|0.00018|0|0.0001212|pathogenic||1||||||0.383	C|missense_variant|MODERATE|SGOL1|ENSG00000129810|Transcript|ENST00000417364|protein_coding|2/8||||254|67|23|K/E|Aaa/Gaa|rs199815268||-1||HGNC|25088|||deleterious(0)|probably_damaging(0.999)|||||||0|0.0001163|1.812e-04|0.0001814|0|0.0006918|0|0|0.00018|0|0.0001212|pathogenic||1||||||0.383	C|missense_variant|MODERATE|SGOL1|ENSG00000129810|Transcript|ENST00000419233|protein_coding|2/9||||207|67|23|K/E|Aaa/Gaa|rs199815268||-1||HGNC|25088|||deleterious(0)|probably_damaging(0.999)|||||||0|0.0001163|1.812e-04|0.0001814|0|0.0006918|0|0|0.00018|0|0.0001212|pathogenic||1||||||0.383	C|missense_variant|MODERATE|SGOL1|ENSG00000129810|Transcript|ENST00000421451|protein_coding|2/9||||254|67|23|K/E|Aaa/Gaa|rs199815268||-1||HGNC|25088|||deleterious(0)|probably_damaging(1)|||||||0|0.0001163|1.812e-04|0.0001814|0|0.0006918|0|0|0.00018|0|0.0001212|pathogenic||1||||||0.383	C|missense_variant|MODERATE|SGOL1|ENSG00000129810|Transcript|ENST00000425061|protein_coding|2/9||||254|67|23|K/E|Aaa/Gaa|rs199815268||-1||HGNC|25088|||deleterious(0)|probably_damaging(0.999)|||||||0|0.0001163|1.812e-04|0.0001814|0|0.0006918|0|0|0.00018|0|0.0001212|pathogenic||1||||||0.383	C|missense_variant|MODERATE|SGOL1|ENSG00000129810|Transcript|ENST00000429446|protein_coding|2/7||||207|67|23|K/E|Aaa/Gaa|rs199815268||-1||HGNC|25088|||deleterious(0)|probably_damaging(0.994)|||||||0|0.0001163|1.812e-04|0.0001814|0|0.0006918|0|0|0.00018|0|0.0001212|pathogenic||1||||||0.383	C|missense_variant|MODERATE|SGOL1|ENSG00000129810|Transcript|ENST00000437051|protein_coding|2/8||||207|67|23|K/E|Aaa/Gaa|rs199815268||-1||HGNC|25088|||deleterious(0)|probably_damaging(0.999)|||||||0|0.0001163|1.812e-04|0.0001814|0|0.0006918|0|0|0.00018|0|0.0001212|pathogenic||1||||||0.383	C|intron_variant&non_coding_transcript_variant|MODIFIER|SGOL1-AS1|ENSG00000237485|Transcript|ENST00000441442|antisense||3/3||||||||rs199815268||1||HGNC|41081|||||||||||0|0.0001163|1.812e-04|0.0001814|0|0.0006918|0|0|0.00018|0|0.0001212|pathogenic||1||||||	C|missense_variant|MODERATE|SGOL1|ENSG00000129810|Transcript|ENST00000442720|protein_coding|2/7||||333|67|23|K/E|Aaa/Gaa|rs199815268||-1||HGNC|25088|||deleterious(0)|probably_damaging(0.994)|||||||0|0.0001163|1.812e-04|0.0001814|0|0.0006918|0|0|0.00018|0|0.0001212|pathogenic||1||||||0.383	C|missense_variant|MODERATE|SGOL1|ENSG00000129810|Transcript|ENST00000443724|protein_coding|2/7||||254|67|23|K/E|Aaa/Gaa|rs199815268||-1||HGNC|25088|||deleterious(0)|probably_damaging(0.999)|||||||0|0.0001163|1.812e-04|0.0001814|0|0.0006918|0|0|0.00018|0|0.0001212|pathogenic||1||||||0.383	C|intron_variant&non_coding_transcript_variant|MODIFIER|SGOL1-AS1|ENSG00000237485|Transcript|ENST00000448208|antisense||2/2||||||||rs199815268||1||HGNC|41081|||||||||||0|0.0001163|1.812e-04|0.0001814|0|0.0006918|0|0|0.00018|0|0.0001212|pathogenic||1||||||	C|missense_variant|MODERATE|SGOL1|ENSG00000129810|Transcript|ENST00000452020|protein_coding|2/8||||254|67|23|K/E|Aaa/Gaa|rs199815268||-1||HGNC|25088|||deleterious(0)|probably_damaging(0.981)|||||||0|0.0001163|1.812e-04|0.0001814|0|0.0006918|0|0|0.00018|0|0.0001212|pathogenic||1||||||0.383	C|missense_variant&NMD_transcript_variant|MODERATE|SGOL1|ENSG00000129810|Transcript|ENST00000456624|nonsense_mediated_decay|1/5||||72|67|23|K/E|Aaa/Gaa|rs199815268||-1||HGNC|25088|||deleterious_low_confidence(0)|probably_damaging(0.997)|||||||0|0.0001163|1.812e-04|0.0001814|0|0.0006918|0|0|0.00018|0|0.0001212|pathogenic||1||||||0.383
3	32200588	rs72552291	C	T	GPD1L	CLNSIG=5	Cardiomyopathy		9.885e-05	0	8.702e-05	0	0	0.0001394	0.0001215		CSQ=T|missense_variant|MODERATE|GPD1L|ENSG00000152642|Transcript|ENST00000282541|protein_coding|6/8||||1040|839|280|A/V|gCc/gTc|rs72552291&CM074892||1||HGNC|28956|||tolerated(0.73)|benign(0.014)|0.0004|0|0|0|0.002|0|||9.885e-05|0.0001014|0|8.702e-05|0|0|0.0001394|0|0.0001215|likely_pathogenic&pathogenic||1&1|17967977|||||0.504	T|downstream_gene_variant|MODIFIER|GPD1L|ENSG00000152642|Transcript|ENST00000425459|protein_coding||||||||||rs72552291&CM074892|178|1|cds_end_NF|HGNC|28956|||||0.0004|0|0|0|0.002|0|||9.885e-05|0.0001014|0|8.702e-05|0|0|0.0001394|0|0.0001215|likely_pathogenic&pathogenic||1&1|17967977|||||0.504	T|3_prime_UTR_variant&NMD_transcript_variant|MODIFIER|GPD1L|ENSG00000152642|Transcript|ENST00000428684|nonsense_mediated_decay|5/6||||761|||||rs72552291&CM074892||1||HGNC|28956|||||0.0004|0|0|0|0.002|0|||9.885e-05|0.0001014|0|8.702e-05|0|0|0.0001394|0|0.0001215|likely_pathogenic&pathogenic||1&1|17967977|||||0.504	T|non_coding_transcript_exon_variant|MODIFIER|GPD1L|ENSG00000152642|Transcript|ENST00000474846|retained_intron|1/3||||763|||||rs72552291&CM074892||1||HGNC|28956|||||0.0004|0|0|0|0.002|0|||9.885e-05|0.0001014|0|8.702e-05|0|0|0.0001394|0|0.0001215|likely_pathogenic&pathogenic||1&1|17967977|||||0.504	T|non_coding_transcript_exon_variant|MODIFIER|GPD1L|ENSG00000152642|Transcript|ENST00000496151|retained_intron|1/3||||340|||||rs72552291&CM074892||1||HGNC|28956|||||0.0004|0|0|0|0.002|0|||9.885e-05|0.0001014|0|8.702e-05|0|0|0.0001394|0|0.0001215|likely_pathogenic&pathogenic||1&1|17967977|||||0.504
3	33114105	rs72555392	C	T	GLB1	CLNSIG=5	GM1-GANGLIOSIDOSIS\x2c_TYPE_I\x2c_WITH_CARDIAC_INVOLVEMENT		4.134e-05	0	8.645e-05	0	0	4.495e-05	6.057e-05		CSQ=T|missense_variant|MODERATE|GLB1|ENSG00000170266|Transcript|ENST00000307363|protein_coding|2/16||||321|176|59|R/H|cGt/cAt|rs72555392&CM990696||-1||HGNC|4298|||deleterious(0)|probably_damaging(1)|||||||||4.134e-05|4.141e-05|0|8.645e-05|0|0|4.495e-05|0|6.057e-05|pathogenic||1&1|10737981&17309650|||||0.0464	T|missense_variant|MODERATE|GLB1|ENSG00000170266|Transcript|ENST00000307377|protein_coding|2/13||||237|176|59|R/H|cGt/cAt|rs72555392&CM990696||-1||HGNC|4298|||deleterious(0)|unknown(0)|||||||||4.134e-05|4.141e-05|0|8.645e-05|0|0|4.495e-05|0|6.057e-05|pathogenic||1&1|10737981&17309650|||||0.0464	T|missense_variant|MODERATE|GLB1|ENSG00000170266|Transcript|ENST00000399402|protein_coding|2/16||||218|86|29|R/H|cGt/cAt|rs72555392&CM990696||-1||HGNC|4298|||deleterious(0)|probably_damaging(1)|||||||||4.134e-05|4.141e-05|0|8.645e-05|0|0|4.495e-05|0|6.057e-05|pathogenic||1&1|10737981&17309650|||||0.0464	T|intron_variant|MODIFIER|GLB1|ENSG00000170266|Transcript|ENST00000415454|protein_coding||1/5||||||||rs72555392&CM990696||-1|cds_end_NF|HGNC|4298|||||||||||||4.134e-05|4.141e-05|0|8.645e-05|0|0|4.495e-05|0|6.057e-05|pathogenic||1&1|10737981&17309650|||||0.0464	T|missense_variant|MODERATE|GLB1|ENSG00000170266|Transcript|ENST00000436768|protein_coding|3/4||||437|320|107|R/H|cGt/cAt|rs72555392&CM990696||-1|cds_end_NF|HGNC|4298|||deleterious_low_confidence(0)|probably_damaging(1)|||||||||4.134e-05|4.141e-05|0|8.645e-05|0|0|4.495e-05|0|6.057e-05|pathogenic||1&1|10737981&17309650|||||0.0464	T|intron_variant&NMD_transcript_variant|MODIFIER|GLB1|ENSG00000170266|Transcript|ENST00000438227|nonsense_mediated_decay||1/4||||||||rs72555392&CM990696||-1||HGNC|4298|||||||||||||4.134e-05|4.141e-05|0|8.645e-05|0|0|4.495e-05|0|6.057e-05|pathogenic||1&1|10737981&17309650|||||0.0464	T|intron_variant|MODIFIER|GLB1|ENSG00000170266|Transcript|ENST00000440656|protein_coding||1/4||||||||rs72555392&CM990696||-1|cds_end_NF|HGNC|4298|||||||||||||4.134e-05|4.141e-05|0|8.645e-05|0|0|4.495e-05|0|6.057e-05|pathogenic||1&1|10737981&17309650|||||0.0464	T|missense_variant|MODERATE|GLB1|ENSG00000170266|Transcript|ENST00000445488|protein_coding|3/17||||381|320|107|R/H|cGt/cAt|rs72555392&CM990696||-1||HGNC|4298|||deleterious(0)|probably_damaging(1)|||||||||4.134e-05|4.141e-05|0|8.645e-05|0|0|4.495e-05|0|6.057e-05|pathogenic||1&1|10737981&17309650|||||0.0464	T|missense_variant&NMD_transcript_variant|MODERATE|GLB1|ENSG00000170266|Transcript|ENST00000446732|nonsense_mediated_decay|1/5||||103|86|29|R/H|cGt/cAt|rs72555392&CM990696||-1||HGNC|4298|||deleterious_low_confidence(0)|benign(0.025)|||||||||4.134e-05|4.141e-05|0|8.645e-05|0|0|4.495e-05|0|6.057e-05|pathogenic||1&1|10737981&17309650|||||0.0464	T|missense_variant|MODERATE|GLB1|ENSG00000170266|Transcript|ENST00000450835|protein_coding|3/4||||319|86|29|R/H|cGt/cAt|rs72555392&CM990696||-1|cds_end_NF|HGNC|4298|||deleterious(0)|probably_damaging(1)|||||||||4.134e-05|4.141e-05|0|8.645e-05|0|0|4.495e-05|0|6.057e-05|pathogenic||1&1|10737981&17309650|||||0.0464	T|upstream_gene_variant|MODIFIER|SUMO2P10|ENSG00000235424|Transcript|ENST00000452006|processed_pseudogene||||||||||rs72555392&CM990696|4591|1||HGNC|49348|||||||||||||4.134e-05|4.141e-05|0|8.645e-05|0|0|4.495e-05|0|6.057e-05|pathogenic||1&1|10737981&17309650|||||	T|non_coding_transcript_exon_variant|MODIFIER|GLB1|ENSG00000170266|Transcript|ENST00000464355|processed_transcript|2/6||||134|||||rs72555392&CM990696||-1||HGNC|4298|||||||||||||4.134e-05|4.141e-05|0|8.645e-05|0|0|4.495e-05|0|6.057e-05|pathogenic||1&1|10737981&17309650|||||0.0464	T|intron_variant&non_coding_transcript_variant|MODIFIER|GLB1|ENSG00000170266|Transcript|ENST00000482097|processed_transcript||1/6||||||||rs72555392&CM990696||-1||HGNC|4298|||||||||||||4.134e-05|4.141e-05|0|8.645e-05|0|0|4.495e-05|0|6.057e-05|pathogenic||1&1|10737981&17309650|||||0.0464	T|intron_variant&non_coding_transcript_variant|MODIFIER|GLB1|ENSG00000170266|Transcript|ENST00000485698|processed_transcript||1/5||||||||rs72555392&CM990696||-1||HGNC|4298|||||||||||||4.134e-05|4.141e-05|0|8.645e-05|0|0|4.495e-05|0|6.057e-05|pathogenic||1&1|10737981&17309650|||||0.0464	T|intron_variant&non_coding_transcript_variant|MODIFIER|GLB1|ENSG00000170266|Transcript|ENST00000498537|processed_transcript||1/5||||||||rs72555392&CM990696||-1||HGNC|4298|||||||||||||4.134e-05|4.141e-05|0|8.645e-05|0|0|4.495e-05|0|6.057e-05|pathogenic||1&1|10737981&17309650|||||0.0464
3	38592356	rs45563942	A	G	SCN5A	CLNSIG=5	Dilated_cardiomyopathy_1E		0.000231	0.002753	0	0	0	0	6.056e-05		CSQ=G|missense_variant|MODERATE|SCN5A|ENSG00000183873|Transcript|ENST00000333535|protein_coding|28/28||||5657|5507|1836|I/T|aTc/aCc|rs45563942&CM088419||-1||HGNC|10593|||deleterious(0.03)|possibly_damaging(0.703)|0.0016|0.0061|0|0|0|0|0.002582|0|2.310e-04|0.0002318|0.002753|0|0|0|0|0|6.056e-05|uncertain_significance&benign&pathogenic||1&1|19214780&22337857&19841300|||||0.000413	G|missense_variant|MODERATE|SCN5A|ENSG00000183873|Transcript|ENST00000413689|protein_coding|28/28||||5701|5507|1836|I/T|aTc/aCc|rs45563942&CM088419||-1||HGNC|10593|||deleterious(0.03)|probably_damaging(0.997)|0.0016|0.0061|0|0|0|0|0.002582|0|2.310e-04|0.0002318|0.002753|0|0|0|0|0|6.056e-05|uncertain_significance&benign&pathogenic||1&1|19214780&22337857&19841300|||||0.000413	G|missense_variant|MODERATE|SCN5A|ENSG00000183873|Transcript|ENST00000414099|protein_coding|26/26||||5495|5453|1818|I/T|aTc/aCc|rs45563942&CM088419||-1||HGNC|10593|||deleterious(0.03)|probably_damaging(0.993)|0.0016|0.0061|0|0|0|0|0.002582|0|2.310e-04|0.0002318|0.002753|0|0|0|0|0|6.056e-05|uncertain_significance&benign&pathogenic||1&1|19214780&22337857&19841300|||||0.000413	G|missense_variant|MODERATE|SCN5A|ENSG00000183873|Transcript|ENST00000423572|protein_coding|27/27||||5559|5504|1835|I/T|aTc/aCc|rs45563942&CM088419||-1||HGNC|10593|||deleterious(0.03)|possibly_damaging(0.651)|0.0016|0.0061|0|0|0|0|0.002582|0|2.310e-04|0.0002318|0.002753|0|0|0|0|0|6.056e-05|uncertain_significance&benign&pathogenic||1&1|19214780&22337857&19841300|||||0.000413	G|missense_variant|MODERATE|SCN5A|ENSG00000183873|Transcript|ENST00000425664|protein_coding|27/27||||5647|5453|1818|I/T|aTc/aCc|rs45563942&CM088419||-1||HGNC|10593|||deleterious(0.03)|probably_damaging(0.993)|0.0016|0.0061|0|0|0|0|0.002582|0|2.310e-04|0.0002318|0.002753|0|0|0|0|0|6.056e-05|uncertain_significance&benign&pathogenic||1&1|19214780&22337857&19841300|||||0.000413	G|missense_variant|MODERATE|SCN5A|ENSG00000183873|Transcript|ENST00000443581|protein_coding|28/28||||5698|5504|1835|I/T|aTc/aCc|rs45563942&CM088419||-1||HGNC|10593|||deleterious(0.03)|possibly_damaging(0.651)|0.0016|0.0061|0|0|0|0|0.002582|0|2.310e-04|0.0002318|0.002753|0|0|0|0|0|6.056e-05|uncertain_significance&benign&pathogenic||1&1|19214780&22337857&19841300|||||0.000413	G|missense_variant|MODERATE|SCN5A|ENSG00000183873|Transcript|ENST00000449557|protein_coding|26/26||||5354|5345|1782|I/T|aTc/aCc|rs45563942&CM088419||-1||HGNC|10593|||deleterious(0.03)|probably_damaging(0.967)|0.0016|0.0061|0|0|0|0|0.002582|0|2.310e-04|0.0002318|0.002753|0|0|0|0|0|6.056e-05|uncertain_significance&benign&pathogenic||1&1|19214780&22337857&19841300|||||0.000413	G|missense_variant|MODERATE|SCN5A|ENSG00000183873|Transcript|ENST00000450102|protein_coding|26/26||||5387|5345|1782|I/T|aTc/aCc|rs45563942&CM088419||-1||HGNC|10593|||deleterious(0.03)|probably_damaging(0.954)|0.0016|0.0061|0|0|0|0|0.002582|0|2.310e-04|0.0002318|0.002753|0|0|0|0|0|6.056e-05|uncertain_significance&benign&pathogenic||1&1|19214780&22337857&19841300|||||0.000413	G|missense_variant|MODERATE|SCN5A|ENSG00000183873|Transcript|ENST00000451551|protein_coding|27/27||||5540|5345|1782|I/T|aTc/aCc|rs45563942&CM088419||-1||HGNC|10593|||deleterious(0.03)|probably_damaging(0.954)|0.0016|0.0061|0|0|0|0|0.002582|0|2.310e-04|0.0002318|0.002753|0|0|0|0|0|6.056e-05|uncertain_significance&benign&pathogenic||1&1|19214780&22337857&19841300|||||0.000413	G|missense_variant|MODERATE|SCN5A|ENSG00000183873|Transcript|ENST00000455624|protein_coding|27/27||||5433|5408|1803|I/T|aTc/aCc|rs45563942&CM088419||-1||HGNC|10593|||deleterious(0.03)|probably_damaging(0.997)|0.0016|0.0061|0|0|0|0|0.002582|0|2.310e-04|0.0002318|0.002753|0|0|0|0|0|6.056e-05|uncertain_significance&benign&pathogenic||1&1|19214780&22337857&19841300|||||0.000413	G|downstream_gene_variant|MODIFIER|SCN5A|ENSG00000183873|Transcript|ENST00000464652|processed_transcript||||||||||rs45563942&CM088419|2116|-1||HGNC|10593|||||0.0016|0.0061|0|0|0|0|0.002582|0|2.310e-04|0.0002318|0.002753|0|0|0|0|0|6.056e-05|uncertain_significance&benign&pathogenic||1&1|19214780&22337857&19841300|||||0.000413
3	38592534	rs199473314	C	T	SCN5A	CLNSIG=5	Congenital_long_QT_syndrome		2.471e-05	0	0	0.0001156	0	1.498e-05	6.056e-05		CSQ=T|missense_variant|MODERATE|SCN5A|ENSG00000183873|Transcript|ENST00000333535|protein_coding|28/28||||5479|5329|1777|V/M|Gtg/Atg|rs199473314&CM012465&COSM2986423&COSM2986424&COSM2986425&COSM5570827&COSM5570828&COSM5570829||-1||HGNC|10593|||deleterious(0)|probably_damaging(0.996)|||||||||2.471e-05|2.478e-05|0|0|0.0001156|0|1.498e-05|0|6.056e-05|likely_pathogenic&pathogenic|0&0&1&1&1&1&1&1|1&1&1…	T|missense_variant|MODERATE|SCN5A|ENSG00000183873|Transcript|ENST00000413689|protein_coding|28/28||||5523|5329|1777|V/M|Gtg/Atg|rs199473314&CM012465&COSM2986423&COSM2986424&COSM2986425&COSM5570827&COSM5570828&COSM5570829||-1||HGNC|10593|||deleterious(0)|probably_damaging(0.998)|||||||||2.471e-05|2.478e-05|0|0|0.0001156|0|1.498e-05|0|6.056e-05|likely_pathogenic&pathogenic|0&0&1&1&1&1&1&1|1&1&1&1&1…	T|missense_variant|MODERATE|SCN5A|ENSG00000183873|Transcript|ENST00000414099|protein_coding|26/26||||5317|5275|1759|V/M|Gtg/Atg|rs199473314&CM012465&COSM2986423&COSM2986424&COSM2986425&COSM5570827&COSM5570828&COSM5570829||-1||HGNC|10593|||deleterious(0)|probably_damaging(0.996)|||||||||2.471e-05|2.478e-05|0|0|0.0001156|0|1.498e-05|0|6.056e-05|likely_pathogenic&pathogenic|0&0&1&1&1&1&1&1|1&1&1&1&1…	T|missense_variant|MODERATE|SCN5A|ENSG00000183873|Transcript|ENST00000423572|protein_coding|27/27||||5381|5326|1776|V/M|Gtg/Atg|rs199473314&CM012465&COSM2986423&COSM2986424&COSM2986425&COSM5570827&COSM5570828&COSM5570829||-1||HGNC|10593|||deleterious(0)|probably_damaging(0.988)|||||||||2.471e-05|2.478e-05|0|0|0.0001156|0|1.498e-05|0|6.056e-05|likely_pathogenic&pathogenic|0&0&1&1&1&1&1&1|1&1&1&1&1…	T|missense_variant|MODERATE|SCN5A|ENSG00000183873|Transcript|ENST00000425664|protein_coding|27/27||||5469|5275|1759|V/M|Gtg/Atg|rs199473314&CM012465&COSM2986423&COSM2986424&COSM2986425&COSM5570827&COSM5570828&COSM5570829||-1||HGNC|10593|||deleterious(0)|probably_damaging(0.996)|||||||||2.471e-05|2.478e-05|0|0|0.0001156|0|1.498e-05|0|6.056e-05|likely_pathogenic&pathogenic|0&0&1&1&1&1&1&1|1&1&1&1&1…	T|missense_variant|MODERATE|SCN5A|ENSG00000183873|Transcript|ENST00000443581|protein_coding|28/28||||5520|5326|1776|V/M|Gtg/Atg|rs199473314&CM012465&COSM2986423&COSM2986424&COSM2986425&COSM5570827&COSM5570828&COSM5570829||-1||HGNC|10593|||deleterious(0)|probably_damaging(0.988)|||||||||2.471e-05|2.478e-05|0|0|0.0001156|0|1.498e-05|0|6.056e-05|likely_pathogenic&pathogenic|0&0&1&1&1&1&1&1|1&1&1&1&1…	T|missense_variant|MODERATE|SCN5A|ENSG00000183873|Transcript|ENST00000449557|protein_coding|26/26||||5176|5167|1723|V/M|Gtg/Atg|rs199473314&CM012465&COSM2986423&COSM2986424&COSM2986425&COSM5570827&COSM5570828&COSM5570829||-1||HGNC|10593|||deleterious(0)|probably_damaging(0.988)|||||||||2.471e-05|2.478e-05|0|0|0.0001156|0|1.498e-05|0|6.056e-05|likely_pathogenic&pathogenic|0&0&1&1&1&1&1&1|1&1&1&1&1…	T|missense_variant|MODERATE|SCN5A|ENSG00000183873|Transcript|ENST00000450102|protein_coding|26/26||||5209|5167|1723|V/M|Gtg/Atg|rs199473314&CM012465&COSM2986423&COSM2986424&COSM2986425&COSM5570827&COSM5570828&COSM5570829||-1||HGNC|10593|||deleterious(0)|probably_damaging(0.996)|||||||||2.471e-05|2.478e-05|0|0|0.0001156|0|1.498e-05|0|6.056e-05|likely_pathogenic&pathogenic|0&0&1&1&1&1&1&1|1&1&1&1&1…	T|missense_variant|MODERATE|SCN5A|ENSG00000183873|Transcript|ENST00000451551|protein_coding|27/27||||5362|5167|1723|V/M|Gtg/Atg|rs199473314&CM012465&COSM2986423&COSM2986424&COSM2986425&COSM5570827&COSM5570828&COSM5570829||-1||HGNC|10593|||deleterious(0)|probably_damaging(0.996)|||||||||2.471e-05|2.478e-05|0|0|0.0001156|0|1.498e-05|0|6.056e-05|likely_pathogenic&pathogenic|0&0&1&1&1&1&1&1|1&1&1&1&1…	T|missense_variant|MODERATE|SCN5A|ENSG00000183873|Transcript|ENST00000455624|protein_coding|27/27||||5255|5230|1744|V/M|Gtg/Atg|rs199473314&CM012465&COSM2986423&COSM2986424&COSM2986425&COSM5570827&COSM5570828&COSM5570829||-1||HGNC|10593|||deleterious(0)|probably_damaging(0.949)|||||||||2.471e-05|2.478e-05|0|0|0.0001156|0|1.498e-05|0|6.056e-05|likely_pathogenic&pathogenic|0&0&1&1&1&1&1&1|1&1&1&1&1…	T|downstream_gene_variant|MODIFIER|SCN5A|ENSG00000183873|Transcript|ENST00000464652|processed_transcript||||||||||rs199473314&CM012465&COSM2986423&COSM2986424&COSM2986425&COSM5570827&COSM5570828&COSM5570829|1938|-1||HGNC|10593|||||||||||||2.471e-05|2.478e-05|0|0|0.0001156|0|1.498e-05|0|6.056e-05|likely_pathogenic&pathogenic|0&0&1&1&1&1&1&1|1&1&1&1&1&1&1&1|19716085&11463728&19841300&15840476|||||0…
3	38595794	rs199473279	C	T	SCN5A	CLNSIG=5	Congenital_long_QT_syndrome		1.652e-05	0	0	0	0	1.504e-05	6.252e-05		CSQ=T|missense_variant|MODERATE|SCN5A|ENSG00000183873|Transcript|ENST00000333535|protein_coding|27/28||||4939|4789|1597|V/M|Gtg/Atg|rs199473279&CM097851||-1||HGNC|10593|||deleterious(0.03)|probably_damaging(1)|||||||||1.652e-05|1.667e-05|0|0|0|0|1.504e-05|0|6.252e-05|pathogenic||1&1|19862833|||||0.000413	T|missense_variant|MODERATE|SCN5A|ENSG00000183873|Transcript|ENST00000413689|protein_coding|27/28||||4983|4789|1597|V/M|Gtg/Atg|rs199473279&CM097851||-1||HGNC|10593|||deleterious(0.03)|probably_damaging(0.94)|||||||||1.652e-05|1.667e-05|0|0|0|0|1.504e-05|0|6.252e-05|pathogenic||1&1|19862833|||||0.000413	T|missense_variant|MODERATE|SCN5A|ENSG00000183873|Transcript|ENST00000414099|protein_coding|25/26||||4777|4735|1579|V/M|Gtg/Atg|rs199473279&CM097851||-1||HGNC|10593|||deleterious(0.03)|probably_damaging(0.939)|||||||||1.652e-05|1.667e-05|0|0|0|0|1.504e-05|0|6.252e-05|pathogenic||1&1|19862833|||||0.000413	T|missense_variant|MODERATE|SCN5A|ENSG00000183873|Transcript|ENST00000423572|protein_coding|26/27||||4841|4786|1596|V/M|Gtg/Atg|rs199473279&CM097851||-1||HGNC|10593|||deleterious(0.03)|probably_damaging(0.91)|||||||||1.652e-05|1.667e-05|0|0|0|0|1.504e-05|0|6.252e-05|pathogenic||1&1|19862833|||||0.000413	T|missense_variant|MODERATE|SCN5A|ENSG00000183873|Transcript|ENST00000425664|protein_coding|26/27||||4929|4735|1579|V/M|Gtg/Atg|rs199473279&CM097851||-1||HGNC|10593|||deleterious(0.03)|probably_damaging(0.939)|||||||||1.652e-05|1.667e-05|0|0|0|0|1.504e-05|0|6.252e-05|pathogenic||1&1|19862833|||||0.000413	T|missense_variant|MODERATE|SCN5A|ENSG00000183873|Transcript|ENST00000443581|protein_coding|27/28||||4980|4786|1596|V/M|Gtg/Atg|rs199473279&CM097851||-1||HGNC|10593|||deleterious(0.03)|probably_damaging(0.91)|||||||||1.652e-05|1.667e-05|0|0|0|0|1.504e-05|0|6.252e-05|pathogenic||1&1|19862833|||||0.000413	T|missense_variant|MODERATE|SCN5A|ENSG00000183873|Transcript|ENST00000449557|protein_coding|25/26||||4636|4627|1543|V/M|Gtg/Atg|rs199473279&CM097851||-1||HGNC|10593|||deleterious(0)|probably_damaging(0.922)|||||||||1.652e-05|1.667e-05|0|0|0|0|1.504e-05|0|6.252e-05|pathogenic||1&1|19862833|||||0.000413	T|missense_variant|MODERATE|SCN5A|ENSG00000183873|Transcript|ENST00000450102|protein_coding|25/26||||4669|4627|1543|V/M|Gtg/Atg|rs199473279&CM097851||-1||HGNC|10593|||deleterious(0)|possibly_damaging(0.87)|||||||||1.652e-05|1.667e-05|0|0|0|0|1.504e-05|0|6.252e-05|pathogenic||1&1|19862833|||||0.000413	T|missense_variant|MODERATE|SCN5A|ENSG00000183873|Transcript|ENST00000451551|protein_coding|26/27||||4822|4627|1543|V/M|Gtg/Atg|rs199473279&CM097851||-1||HGNC|10593|||deleterious(0)|possibly_damaging(0.87)|||||||||1.652e-05|1.667e-05|0|0|0|0|1.504e-05|0|6.252e-05|pathogenic||1&1|19862833|||||0.000413	T|intron_variant|MODIFIER|SCN5A|ENSG00000183873|Transcript|ENST00000455624|protein_coding||26/26||||||||rs199473279&CM097851||-1||HGNC|10593|||||||||||||1.652e-05|1.667e-05|0|0|0|0|1.504e-05|0|6.252e-05|pathogenic||1&1|19862833|||||0.000413	T|non_coding_transcript_exon_variant|MODIFIER|SCN5A|ENSG00000183873|Transcript|ENST00000464652|processed_transcript|1/2||||247|||||rs199473279&CM097851||-1||HGNC|10593|||||||||||||1.652e-05|1.667e-05|0|0|0|0|1.504e-05|0|6.252e-05|pathogenic||1&1|19862833|||||0.000413
3	38607905	rs199473341	C	T	SCN5A	CLNSIG=5	Dilated_cardiomyopathy		0.0001647	9.714e-05	0	0	0	0.0002551	0.0001219		CSQ=T|missense_variant|MODERATE|SCN5A|ENSG00000183873|Transcript|ENST00000333535|protein_coding|21/28||||3985|3835|1279|V/I|Gta/Ata|rs199473341&CM113113&COSM357881||-1||HGNC|10593|||deleterious(0.02)|probably_damaging(0.997)|||||||0|0.0001163|1.647e-04|0.0001652|9.714e-05|0|0|0|0.0002551|0|0.0001219|uncertain_significance&likely_benign&pathogenic|0&0&1|1&1&1|21596231|||||0.000413	T|missense_variant|MODERATE|SCN5A|ENSG00000183873|Transcript|ENST00000413689|protein_coding|21/28||||4029|3835|1279|V/I|Gta/Ata|rs199473341&CM113113&COSM357881||-1||HGNC|10593|||deleterious(0.02)|probably_damaging(0.996)|||||||0|0.0001163|1.647e-04|0.0001652|9.714e-05|0|0|0|0.0002551|0|0.0001219|uncertain_significance&likely_benign&pathogenic|0&0&1|1&1&1|21596231|||||0.000413	T|missense_variant|MODERATE|SCN5A|ENSG00000183873|Transcript|ENST00000414099|protein_coding|20/26||||3877|3835|1279|V/I|Gta/Ata|rs199473341&CM113113&COSM357881||-1||HGNC|10593|||deleterious(0.02)|probably_damaging(0.997)|||||||0|0.0001163|1.647e-04|0.0001652|9.714e-05|0|0|0|0.0002551|0|0.0001219|uncertain_significance&likely_benign&pathogenic|0&0&1|1&1&1|21596231|||||0.000413	T|missense_variant|MODERATE|SCN5A|ENSG00000183873|Transcript|ENST00000423572|protein_coding|20/27||||3887|3832|1278|V/I|Gta/Ata|rs199473341&CM113113&COSM357881||-1||HGNC|10593|||deleterious(0.02)|probably_damaging(0.984)|||||||0|0.0001163|1.647e-04|0.0001652|9.714e-05|0|0|0|0.0002551|0|0.0001219|uncertain_significance&likely_benign&pathogenic|0&0&1|1&1&1|21596231|||||0.000413	T|missense_variant|MODERATE|SCN5A|ENSG00000183873|Transcript|ENST00000425664|protein_coding|21/27||||4029|3835|1279|V/I|Gta/Ata|rs199473341&CM113113&COSM357881||-1||HGNC|10593|||deleterious(0.02)|probably_damaging(0.997)|||||||0|0.0001163|1.647e-04|0.0001652|9.714e-05|0|0|0|0.0002551|0|0.0001219|uncertain_significance&likely_benign&pathogenic|0&0&1|1&1&1|21596231|||||0.000413	T|missense_variant|MODERATE|SCN5A|ENSG00000183873|Transcript|ENST00000443581|protein_coding|21/28||||4026|3832|1278|V/I|Gta/Ata|rs199473341&CM113113&COSM357881||-1||HGNC|10593|||deleterious(0.02)|probably_damaging(0.984)|||||||0|0.0001163|1.647e-04|0.0001652|9.714e-05|0|0|0|0.0002551|0|0.0001219|uncertain_significance&likely_benign&pathogenic|0&0&1|1&1&1|21596231|||||0.000413	T|missense_variant|MODERATE|SCN5A|ENSG00000183873|Transcript|ENST00000449557|protein_coding|19/26||||3682|3673|1225|V/I|Gta/Ata|rs199473341&CM113113&COSM357881||-1||HGNC|10593|||deleterious(0.02)|probably_damaging(0.987)|||||||0|0.0001163|1.647e-04|0.0001652|9.714e-05|0|0|0|0.0002551|0|0.0001219|uncertain_significance&likely_benign&pathogenic|0&0&1|1&1&1|21596231|||||0.000413	T|missense_variant|MODERATE|SCN5A|ENSG00000183873|Transcript|ENST00000450102|protein_coding|19/26||||3715|3673|1225|V/I|Gta/Ata|rs199473341&CM113113&COSM357881||-1||HGNC|10593|||deleterious(0.02)|probably_damaging(0.997)|||||||0|0.0001163|1.647e-04|0.0001652|9.714e-05|0|0|0|0.0002551|0|0.0001219|uncertain_significance&likely_benign&pathogenic|0&0&1|1&1&1|21596231|||||0.000413	T|missense_variant|MODERATE|SCN5A|ENSG00000183873|Transcript|ENST00000451551|protein_coding|20/27||||3868|3673|1225|V/I|Gta/Ata|rs199473341&CM113113&COSM357881||-1||HGNC|10593|||deleterious(0.02)|probably_damaging(0.997)|||||||0|0.0001163|1.647e-04|0.0001652|9.714e-05|0|0|0|0.0002551|0|0.0001219|uncertain_significance&likely_benign&pathogenic|0&0&1|1&1&1|21596231|||||0.000413	T|missense_variant|MODERATE|SCN5A|ENSG00000183873|Transcript|ENST00000455624|protein_coding|20/27||||3857|3832|1278|V/I|Gta/Ata|rs199473341&CM113113&COSM357881||-1||HGNC|10593|||deleterious(0.02)|probably_damaging(0.961)|||||||0|0.0001163|1.647e-04|0.0001652|9.714e-05|0|0|0|0.0002551|0|0.0001219|uncertain_significance&likely_benign&pathogenic|0&0&1|1&1&1|21596231|||||0.000413
3	38622444	rs199473187	G	A	SCN5A	CLNSIG=5	Congenital_long_QT_syndrome		0.0001155	0	0.0009567	0	0	3.09e-05	7.537e-05		CSQ=A|missense_variant|MODERATE|SCN5A|ENSG00000183873|Transcript|ENST00000333535|protein_coding|17/28||||3356|3206|1069|T/M|aCg/aTg|rs199473187&CM055518&COSM1422790&COSM1422791&COSM1422792||-1||HGNC|10593|||deleterious(0.02)|possibly_damaging(0.876)|0.0002|0|0.0014|0|0|0|||1.155e-04|0.0001218|0|0.0009567|0|0|3.09e-05|0|7.537e-05|uncertain_significance&pathogenic|0&0&1&1&1|1&1&1&1&1|19716085&19841…	A|missense_variant|MODERATE|SCN5A|ENSG00000183873|Transcript|ENST00000413689|protein_coding|17/28||||3400|3206|1069|T/M|aCg/aTg|rs199473187&CM055518&COSM1422790&COSM1422791&COSM1422792||-1||HGNC|10593|||deleterious(0.02)|possibly_damaging(0.804)|0.0002|0|0.0014|0|0|0|||1.155e-04|0.0001218|0|0.0009567|0|0|3.09e-05|0|7.537e-05|uncertain_significance&pathogenic|0&0&1&1&1|1&1&1&1&1|19716085&19841300&…	A|missense_variant|MODERATE|SCN5A|ENSG00000183873|Transcript|ENST00000414099|protein_coding|16/26||||3248|3206|1069|T/M|aCg/aTg|rs199473187&CM055518&COSM1422790&COSM1422791&COSM1422792||-1||HGNC|10593|||deleterious(0.02)|possibly_damaging(0.836)|0.0002|0|0.0014|0|0|0|||1.155e-04|0.0001218|0|0.0009567|0|0|3.09e-05|0|7.537e-05|uncertain_significance&pathogenic|0&0&1&1&1|1&1&1&1&1|19716085&19841300&…	A|missense_variant|MODERATE|SCN5A|ENSG00000183873|Transcript|ENST00000423572|protein_coding|16/27||||3261|3206|1069|T/M|aCg/aTg|rs199473187&CM055518&COSM1422790&COSM1422791&COSM1422792||-1||HGNC|10593|||deleterious(0.02)|benign(0.42)|0.0002|0|0.0014|0|0|0|||1.155e-04|0.0001218|0|0.0009567|0|0|3.09e-05|0|7.537e-05|uncertain_significance&pathogenic|0&0&1&1&1|1&1&1&1&1|19716085&19841300&15840476||||…	A|missense_variant|MODERATE|SCN5A|ENSG00000183873|Transcript|ENST00000425664|protein_coding|17/27||||3400|3206|1069|T/M|aCg/aTg|rs199473187&CM055518&COSM1422790&COSM1422791&COSM1422792||-1||HGNC|10593|||deleterious(0.02)|possibly_damaging(0.836)|0.0002|0|0.0014|0|0|0|||1.155e-04|0.0001218|0|0.0009567|0|0|3.09e-05|0|7.537e-05|uncertain_significance&pathogenic|0&0&1&1&1|1&1&1&1&1|19716085&19841300&…	A|missense_variant|MODERATE|SCN5A|ENSG00000183873|Transcript|ENST00000443581|protein_coding|17/28||||3400|3206|1069|T/M|aCg/aTg|rs199473187&CM055518&COSM1422790&COSM1422791&COSM1422792||-1||HGNC|10593|||deleterious(0.02)|benign(0.42)|0.0002|0|0.0014|0|0|0|||1.155e-04|0.0001218|0|0.0009567|0|0|3.09e-05|0|7.537e-05|uncertain_significance&pathogenic|0&0&1&1&1|1&1&1&1&1|19716085&19841300&15840476||||…	A|missense_variant|MODERATE|SCN5A|ENSG00000183873|Transcript|ENST00000449557|protein_coding|16/26||||3215|3206|1069|T/M|aCg/aTg|rs199473187&CM055518&COSM1422790&COSM1422791&COSM1422792||-1||HGNC|10593|||tolerated(0.08)|possibly_damaging(0.795)|0.0002|0|0.0014|0|0|0|||1.155e-04|0.0001218|0|0.0009567|0|0|3.09e-05|0|7.537e-05|uncertain_significance&pathogenic|0&0&1&1&1|1&1&1&1&1|19716085&19841300&15…	A|missense_variant|MODERATE|SCN5A|ENSG00000183873|Transcript|ENST00000450102|protein_coding|16/26||||3248|3206|1069|T/M|aCg/aTg|rs199473187&CM055518&COSM1422790&COSM1422791&COSM1422792||-1||HGNC|10593|||tolerated(0.08)|possibly_damaging(0.544)|0.0002|0|0.0014|0|0|0|||1.155e-04|0.0001218|0|0.0009567|0|0|3.09e-05|0|7.537e-05|uncertain_significance&pathogenic|0&0&1&1&1|1&1&1&1&1|19716085&19841300&15…	A|missense_variant|MODERATE|SCN5A|ENSG00000183873|Transcript|ENST00000451551|protein_coding|17/27||||3401|3206|1069|T/M|aCg/aTg|rs199473187&CM055518&COSM1422790&COSM1422791&COSM1422792||-1||HGNC|10593|||tolerated(0.08)|possibly_damaging(0.544)|0.0002|0|0.0014|0|0|0|||1.155e-04|0.0001218|0|0.0009567|0|0|3.09e-05|0|7.537e-05|uncertain_significance&pathogenic|0&0&1&1&1|1&1&1&1&1|19716085&19841300&15…	A|missense_variant|MODERATE|SCN5A|ENSG00000183873|Transcript|ENST00000455624|protein_coding|16/27||||3231|3206|1069|T/M|aCg/aTg|rs199473187&CM055518&COSM1422790&COSM1422791&COSM1422792||-1||HGNC|10593|||deleterious(0.02)|possibly_damaging(0.714)|0.0002|0|0.0014|0|0|0|||1.155e-04|0.0001218|0|0.0009567|0|0|3.09e-05|0|7.537e-05|uncertain_significance&pathogenic|0&0&1&1&1|1&1&1&1&1|19716085&19841300&…
3	38622640	rs199473183	A	G	SCN5A	CLNSIG=5	Congenital_long_QT_syndrome		0.0002816	0	0	0	0	0	0.002183		CSQ=G|missense_variant|MODERATE|SCN5A|ENSG00000183873|Transcript|ENST00000333535|protein_coding|17/28||||3160|3010|1004|C/R|Tgc/Cgc|rs199473183&CM097658||-1||HGNC|10593|||tolerated(0.15)|possibly_damaging(0.718)|0.0006|0|0|0|0|0.0031|||2.816e-04|0.0003145|0|0|0|0|0|0|0.002183|uncertain_significance&pathogenic||1&1|19716085|||||0.000413	G|missense_variant|MODERATE|SCN5A|ENSG00000183873|Transcript|ENST00000413689|protein_coding|17/28||||3204|3010|1004|C/R|Tgc/Cgc|rs199473183&CM097658||-1||HGNC|10593|||tolerated(0.14)|possibly_damaging(0.889)|0.0006|0|0|0|0|0.0031|||2.816e-04|0.0003145|0|0|0|0|0|0|0.002183|uncertain_significance&pathogenic||1&1|19716085|||||0.000413	G|missense_variant|MODERATE|SCN5A|ENSG00000183873|Transcript|ENST00000414099|protein_coding|16/26||||3052|3010|1004|C/R|Tgc/Cgc|rs199473183&CM097658||-1||HGNC|10593|||tolerated(0.15)|probably_damaging(0.999)|0.0006|0|0|0|0|0.0031|||2.816e-04|0.0003145|0|0|0|0|0|0|0.002183|uncertain_significance&pathogenic||1&1|19716085|||||0.000413	G|missense_variant|MODERATE|SCN5A|ENSG00000183873|Transcript|ENST00000423572|protein_coding|16/27||||3065|3010|1004|C/R|Tgc/Cgc|rs199473183&CM097658||-1||HGNC|10593|||tolerated(0.14)|benign(0.009)|0.0006|0|0|0|0|0.0031|||2.816e-04|0.0003145|0|0|0|0|0|0|0.002183|uncertain_significance&pathogenic||1&1|19716085|||||0.000413	G|missense_variant|MODERATE|SCN5A|ENSG00000183873|Transcript|ENST00000425664|protein_coding|17/27||||3204|3010|1004|C/R|Tgc/Cgc|rs199473183&CM097658||-1||HGNC|10593|||tolerated(0.15)|probably_damaging(0.999)|0.0006|0|0|0|0|0.0031|||2.816e-04|0.0003145|0|0|0|0|0|0|0.002183|uncertain_significance&pathogenic||1&1|19716085|||||0.000413	G|missense_variant|MODERATE|SCN5A|ENSG00000183873|Transcript|ENST00000443581|protein_coding|17/28||||3204|3010|1004|C/R|Tgc/Cgc|rs199473183&CM097658||-1||HGNC|10593|||tolerated(0.14)|benign(0.009)|0.0006|0|0|0|0|0.0031|||2.816e-04|0.0003145|0|0|0|0|0|0|0.002183|uncertain_significance&pathogenic||1&1|19716085|||||0.000413	G|missense_variant|MODERATE|SCN5A|ENSG00000183873|Transcript|ENST00000449557|protein_coding|16/26||||3019|3010|1004|C/R|Tgc/Cgc|rs199473183&CM097658||-1||HGNC|10593|||tolerated(0.11)|probably_damaging(0.998)|0.0006|0|0|0|0|0.0031|||2.816e-04|0.0003145|0|0|0|0|0|0|0.002183|uncertain_significance&pathogenic||1&1|19716085|||||0.000413	G|missense_variant|MODERATE|SCN5A|ENSG00000183873|Transcript|ENST00000450102|protein_coding|16/26||||3052|3010|1004|C/R|Tgc/Cgc|rs199473183&CM097658||-1||HGNC|10593|||tolerated(0.11)|benign(0.179)|0.0006|0|0|0|0|0.0031|||2.816e-04|0.0003145|0|0|0|0|0|0|0.002183|uncertain_significance&pathogenic||1&1|19716085|||||0.000413	G|missense_variant|MODERATE|SCN5A|ENSG00000183873|Transcript|ENST00000451551|protein_coding|17/27||||3205|3010|1004|C/R|Tgc/Cgc|rs199473183&CM097658||-1||HGNC|10593|||tolerated(0.11)|benign(0.179)|0.0006|0|0|0|0|0.0031|||2.816e-04|0.0003145|0|0|0|0|0|0|0.002183|uncertain_significance&pathogenic||1&1|19716085|||||0.000413	G|missense_variant|MODERATE|SCN5A|ENSG00000183873|Transcript|ENST00000455624|protein_coding|16/27||||3035|3010|1004|C/R|Tgc/Cgc|rs199473183&CM097658||-1||HGNC|10593|||tolerated(0.16)|probably_damaging(0.962)|0.0006|0|0|0|0|0.0031|||2.816e-04|0.0003145|0|0|0|0|0|0|0.002183|uncertain_significance&pathogenic||1&1|19716085|||||0.000413
3	38629013	rs199473157	C	T	SCN5A	CLNSIG=5	Congenital_long_QT_syndrome		1.652e-05	0	0	0	0	1.499e-05	6.069e-05		CSQ=T|missense_variant|MODERATE|SCN5A|ENSG00000183873|Transcript|ENST00000333535|protein_coding|15/28||||2464|2314|772|D/N|Gac/Aac|rs199473157&CM097652&COSM5593002&COSM5593003&COSM5593004||-1||HGNC|10593|||deleterious(0.01)|benign(0.306)|||||||||1.652e-05|1.658e-05|0|0|0|0|1.499e-05|0|6.069e-05|uncertain_significance&pathogenic|0&0&1&1&1|1&1&1&1&1|19716085&20129283|||||0.000413	T|missense_variant|MODERATE|SCN5A|ENSG00000183873|Transcript|ENST00000413689|protein_coding|15/28||||2508|2314|772|D/N|Gac/Aac|rs199473157&CM097652&COSM5593002&COSM5593003&COSM5593004||-1||HGNC|10593|||deleterious(0.01)|possibly_damaging(0.559)|||||||||1.652e-05|1.658e-05|0|0|0|0|1.499e-05|0|6.069e-05|uncertain_significance&pathogenic|0&0&1&1&1|1&1&1&1&1|19716085&20129283|||||0.000413	T|missense_variant|MODERATE|SCN5A|ENSG00000183873|Transcript|ENST00000414099|protein_coding|14/26||||2356|2314|772|D/N|Gac/Aac|rs199473157&CM097652&COSM5593002&COSM5593003&COSM5593004||-1||HGNC|10593|||deleterious(0.01)|possibly_damaging(0.686)|||||||||1.652e-05|1.658e-05|0|0|0|0|1.499e-05|0|6.069e-05|uncertain_significance&pathogenic|0&0&1&1&1|1&1&1&1&1|19716085&20129283|||||0.000413	T|missense_variant|MODERATE|SCN5A|ENSG00000183873|Transcript|ENST00000423572|protein_coding|14/27||||2369|2314|772|D/N|Gac/Aac|rs199473157&CM097652&COSM5593002&COSM5593003&COSM5593004||-1||HGNC|10593|||deleterious(0.01)|possibly_damaging(0.793)|||||||||1.652e-05|1.658e-05|0|0|0|0|1.499e-05|0|6.069e-05|uncertain_significance&pathogenic|0&0&1&1&1|1&1&1&1&1|19716085&20129283|||||0.000413	T|missense_variant|MODERATE|SCN5A|ENSG00000183873|Transcript|ENST00000425664|protein_coding|15/27||||2508|2314|772|D/N|Gac/Aac|rs199473157&CM097652&COSM5593002&COSM5593003&COSM5593004||-1||HGNC|10593|||deleterious(0.01)|possibly_damaging(0.686)|||||||||1.652e-05|1.658e-05|0|0|0|0|1.499e-05|0|6.069e-05|uncertain_significance&pathogenic|0&0&1&1&1|1&1&1&1&1|19716085&20129283|||||0.000413	T|missense_variant|MODERATE|SCN5A|ENSG00000183873|Transcript|ENST00000443581|protein_coding|15/28||||2508|2314|772|D/N|Gac/Aac|rs199473157&CM097652&COSM5593002&COSM5593003&COSM5593004||-1||HGNC|10593|||deleterious(0.01)|possibly_damaging(0.793)|||||||||1.652e-05|1.658e-05|0|0|0|0|1.499e-05|0|6.069e-05|uncertain_significance&pathogenic|0&0&1&1&1|1&1&1&1&1|19716085&20129283|||||0.000413	T|missense_variant|MODERATE|SCN5A|ENSG00000183873|Transcript|ENST00000449557|protein_coding|14/26||||2323|2314|772|D/N|Gac/Aac|rs199473157&CM097652&COSM5593002&COSM5593003&COSM5593004||-1||HGNC|10593|||deleterious(0.01)|possibly_damaging(0.678)|||||||||1.652e-05|1.658e-05|0|0|0|0|1.499e-05|0|6.069e-05|uncertain_significance&pathogenic|0&0&1&1&1|1&1&1&1&1|19716085&20129283|||||0.000413	T|missense_variant|MODERATE|SCN5A|ENSG00000183873|Transcript|ENST00000450102|protein_coding|14/26||||2356|2314|772|D/N|Gac/Aac|rs199473157&CM097652&COSM5593002&COSM5593003&COSM5593004||-1||HGNC|10593|||deleterious(0.01)|possibly_damaging(0.865)|||||||||1.652e-05|1.658e-05|0|0|0|0|1.499e-05|0|6.069e-05|uncertain_significance&pathogenic|0&0&1&1&1|1&1&1&1&1|19716085&20129283|||||0.000413	T|missense_variant|MODERATE|SCN5A|ENSG00000183873|Transcript|ENST00000451551|protein_coding|15/27||||2509|2314|772|D/N|Gac/Aac|rs199473157&CM097652&COSM5593002&COSM5593003&COSM5593004||-1||HGNC|10593|||deleterious(0.01)|possibly_damaging(0.865)|||||||||1.652e-05|1.658e-05|0|0|0|0|1.499e-05|0|6.069e-05|uncertain_significance&pathogenic|0&0&1&1&1|1&1&1&1&1|19716085&20129283|||||0.000413	T|missense_variant|MODERATE|SCN5A|ENSG00000183873|Transcript|ENST00000455624|protein_coding|14/27||||2339|2314|772|D/N|Gac/Aac|rs199473157&CM097652&COSM5593002&COSM5593003&COSM5593004||-1||HGNC|10593|||deleterious(0.01)|probably_damaging(0.968)|||||||||1.652e-05|1.658e-05|0|0|0|0|1.499e-05|0|6.069e-05|uncertain_significance&pathogenic|0&0&1&1&1|1&1&1&1&1|19716085&20129283|||||0.000413
3	38639417	rs199473580	G	A	SCN5A	CLNSIG=5	Congenital_long_QT_syndrome		1.651e-05	0	0	0	0	1.502e-05	6.212e-05		CSQ=A|missense_variant|MODERATE|SCN5A|ENSG00000183873|Transcript|ENST00000333535|protein_coding|14/28||||2215|2065|689|R/C|Cgt/Tgt|rs199473580&CM097648&COSM5005105&COSM5005106&COSM5005107||-1||HGNC|10593|||deleterious(0)|benign(0.101)|||||||||1.651e-05|1.664e-05|0|0|0|0|1.502e-05|0|6.212e-05|pathogenic|0&0&1&1&1|1&1&1&1&1|19716085|||||0.000413	A|missense_variant|MODERATE|SCN5A|ENSG00000183873|Transcript|ENST00000413689|protein_coding|14/28||||2259|2065|689|R/C|Cgt/Tgt|rs199473580&CM097648&COSM5005105&COSM5005106&COSM5005107||-1||HGNC|10593|||deleterious(0)|possibly_damaging(0.655)|||||||||1.651e-05|1.664e-05|0|0|0|0|1.502e-05|0|6.212e-05|pathogenic|0&0&1&1&1|1&1&1&1&1|19716085|||||0.000413	A|missense_variant|MODERATE|SCN5A|ENSG00000183873|Transcript|ENST00000414099|protein_coding|13/26||||2107|2065|689|R/C|Cgt/Tgt|rs199473580&CM097648&COSM5005105&COSM5005106&COSM5005107||-1||HGNC|10593|||deleterious(0)|possibly_damaging(0.453)|||||||||1.651e-05|1.664e-05|0|0|0|0|1.502e-05|0|6.212e-05|pathogenic|0&0&1&1&1|1&1&1&1&1|19716085|||||0.000413	A|missense_variant|MODERATE|SCN5A|ENSG00000183873|Transcript|ENST00000423572|protein_coding|13/27||||2120|2065|689|R/C|Cgt/Tgt|rs199473580&CM097648&COSM5005105&COSM5005106&COSM5005107||-1||HGNC|10593|||deleterious(0)|benign(0.002)|||||||||1.651e-05|1.664e-05|0|0|0|0|1.502e-05|0|6.212e-05|pathogenic|0&0&1&1&1|1&1&1&1&1|19716085|||||0.000413	A|missense_variant|MODERATE|SCN5A|ENSG00000183873|Transcript|ENST00000425664|protein_coding|14/27||||2259|2065|689|R/C|Cgt/Tgt|rs199473580&CM097648&COSM5005105&COSM5005106&COSM5005107||-1||HGNC|10593|||deleterious(0)|possibly_damaging(0.453)|||||||||1.651e-05|1.664e-05|0|0|0|0|1.502e-05|0|6.212e-05|pathogenic|0&0&1&1&1|1&1&1&1&1|19716085|||||0.000413	A|missense_variant|MODERATE|SCN5A|ENSG00000183873|Transcript|ENST00000443581|protein_coding|14/28||||2259|2065|689|R/C|Cgt/Tgt|rs199473580&CM097648&COSM5005105&COSM5005106&COSM5005107||-1||HGNC|10593|||deleterious(0)|benign(0.002)|||||||||1.651e-05|1.664e-05|0|0|0|0|1.502e-05|0|6.212e-05|pathogenic|0&0&1&1&1|1&1&1&1&1|19716085|||||0.000413	A|missense_variant|MODERATE|SCN5A|ENSG00000183873|Transcript|ENST00000449557|protein_coding|13/26||||2074|2065|689|R/C|Cgt/Tgt|rs199473580&CM097648&COSM5005105&COSM5005106&COSM5005107||-1||HGNC|10593|||deleterious(0)|possibly_damaging(0.487)|||||||||1.651e-05|1.664e-05|0|0|0|0|1.502e-05|0|6.212e-05|pathogenic|0&0&1&1&1|1&1&1&1&1|19716085|||||0.000413	A|missense_variant|MODERATE|SCN5A|ENSG00000183873|Transcript|ENST00000450102|protein_coding|13/26||||2107|2065|689|R/C|Cgt/Tgt|rs199473580&CM097648&COSM5005105&COSM5005106&COSM5005107||-1||HGNC|10593|||deleterious(0)|possibly_damaging(0.556)|||||||||1.651e-05|1.664e-05|0|0|0|0|1.502e-05|0|6.212e-05|pathogenic|0&0&1&1&1|1&1&1&1&1|19716085|||||0.000413	A|missense_variant|MODERATE|SCN5A|ENSG00000183873|Transcript|ENST00000451551|protein_coding|14/27||||2260|2065|689|R/C|Cgt/Tgt|rs199473580&CM097648&COSM5005105&COSM5005106&COSM5005107||-1||HGNC|10593|||deleterious(0)|possibly_damaging(0.556)|||||||||1.651e-05|1.664e-05|0|0|0|0|1.502e-05|0|6.212e-05|pathogenic|0&0&1&1&1|1&1&1&1&1|19716085|||||0.000413	A|missense_variant|MODERATE|SCN5A|ENSG00000183873|Transcript|ENST00000455624|protein_coding|13/27||||2090|2065|689|R/C|Cgt/Tgt|rs199473580&CM097648&COSM5005105&COSM5005106&COSM5005107||-1||HGNC|10593|||deleterious(0)|possibly_damaging(0.623)|||||||||1.651e-05|1.664e-05|0|0|0|0|1.502e-05|0|6.212e-05|pathogenic|0&0&1&1&1|1&1&1&1&1|19716085|||||0.000413
3	38645249	rs12720452	C	T	SCN5A	CLNSIG=5	Congenital_long_QT_syndrome		0.0002074	0.0001078	0	0	0.0003026	0.0003332	0.0001104		CSQ=T|missense_variant|MODERATE|SCN5A|ENSG00000183873|Transcript|ENST00000333535|protein_coding|12/28||||1994|1844|615|G/E|gGa/gAa|rs12720452&CM022061||-1||HGNC|10593|||tolerated(0.73)|benign(0.02)|||||||0|0.0005948|2.074e-04|0.00023|0.0001078|0|0|0.0003026|0.0003332|0|0.0001104|uncertain_significance&pathogenic||1&1|19716085&11997281&14760488&15840476&19841&18071069|||||0.000413	T|missense_variant|MODERATE|SCN5A|ENSG00000183873|Transcript|ENST00000413689|protein_coding|12/28||||2038|1844|615|G/E|gGa/gAa|rs12720452&CM022061||-1||HGNC|10593|||tolerated(0.74)|probably_damaging(0.939)|||||||0|0.0005948|2.074e-04|0.00023|0.0001078|0|0|0.0003026|0.0003332|0|0.0001104|uncertain_significance&pathogenic||1&1|19716085&11997281&14760488&15840476&19841&18071069|||||0.000413	T|missense_variant|MODERATE|SCN5A|ENSG00000183873|Transcript|ENST00000414099|protein_coding|11/26||||1886|1844|615|G/E|gGa/gAa|rs12720452&CM022061||-1||HGNC|10593|||tolerated(0.76)|probably_damaging(1)|||||||0|0.0005948|2.074e-04|0.00023|0.0001078|0|0|0.0003026|0.0003332|0|0.0001104|uncertain_significance&pathogenic||1&1|19716085&11997281&14760488&15840476&19841&18071069|||||0.000413	T|missense_variant|MODERATE|SCN5A|ENSG00000183873|Transcript|ENST00000423572|protein_coding|11/27||||1899|1844|615|G/E|gGa/gAa|rs12720452&CM022061||-1||HGNC|10593|||tolerated(0.79)|benign(0.017)|||||||0|0.0005948|2.074e-04|0.00023|0.0001078|0|0|0.0003026|0.0003332|0|0.0001104|uncertain_significance&pathogenic||1&1|19716085&11997281&14760488&15840476&19841&18071069|||||0.000413	T|missense_variant|MODERATE|SCN5A|ENSG00000183873|Transcript|ENST00000425664|protein_coding|12/27||||2038|1844|615|G/E|gGa/gAa|rs12720452&CM022061||-1||HGNC|10593|||tolerated(0.76)|probably_damaging(1)|||||||0|0.0005948|2.074e-04|0.00023|0.0001078|0|0|0.0003026|0.0003332|0|0.0001104|uncertain_significance&pathogenic||1&1|19716085&11997281&14760488&15840476&19841&18071069|||||0.000413	T|missense_variant|MODERATE|SCN5A|ENSG00000183873|Transcript|ENST00000443581|protein_coding|12/28||||2038|1844|615|G/E|gGa/gAa|rs12720452&CM022061||-1||HGNC|10593|||tolerated(0.79)|benign(0.017)|||||||0|0.0005948|2.074e-04|0.00023|0.0001078|0|0|0.0003026|0.0003332|0|0.0001104|uncertain_significance&pathogenic||1&1|19716085&11997281&14760488&15840476&19841&18071069|||||0.000413	T|missense_variant|MODERATE|SCN5A|ENSG00000183873|Transcript|ENST00000449557|protein_coding|11/26||||1853|1844|615|G/E|gGa/gAa|rs12720452&CM022061||-1||HGNC|10593|||tolerated(0.52)|probably_damaging(1)|||||||0|0.0005948|2.074e-04|0.00023|0.0001078|0|0|0.0003026|0.0003332|0|0.0001104|uncertain_significance&pathogenic||1&1|19716085&11997281&14760488&15840476&19841&18071069|||||0.000413	T|missense_variant|MODERATE|SCN5A|ENSG00000183873|Transcript|ENST00000450102|protein_coding|11/26||||1886|1844|615|G/E|gGa/gAa|rs12720452&CM022061||-1||HGNC|10593|||tolerated(0.48)|benign(0.093)|||||||0|0.0005948|2.074e-04|0.00023|0.0001078|0|0|0.0003026|0.0003332|0|0.0001104|uncertain_significance&pathogenic||1&1|19716085&11997281&14760488&15840476&19841&18071069|||||0.000413	T|missense_variant|MODERATE|SCN5A|ENSG00000183873|Transcript|ENST00000451551|protein_coding|12/27||||2039|1844|615|G/E|gGa/gAa|rs12720452&CM022061||-1||HGNC|10593|||tolerated(0.48)|benign(0.093)|||||||0|0.0005948|2.074e-04|0.00023|0.0001078|0|0|0.0003026|0.0003332|0|0.0001104|uncertain_significance&pathogenic||1&1|19716085&11997281&14760488&15840476&19841&18071069|||||0.000413	T|missense_variant|MODERATE|SCN5A|ENSG00000183873|Transcript|ENST00000455624|protein_coding|11/27||||1869|1844|615|G/E|gGa/gAa|rs12720452&CM022061||-1||HGNC|10593|||tolerated(0.76)|probably_damaging(0.999)|||||||0|0.0005948|2.074e-04|0.00023|0.0001078|0|0|0.0003026|0.0003332|0|0.0001104|uncertain_significance&pathogenic||1&1|19716085&11997281&14760488&15840476&19841&18071069|||||0.000413
3	38645420	rs1805124	T	C	SCN5A	CLNSIG=5	Progressive_familial_heart_block_type_1A		0.221	0.288	0.2139	0.09926	0.2024	0.2246	0.2483		CSQ=C|missense_variant|MODERATE|SCN5A|ENSG00000183873|Transcript|ENST00000333535|protein_coding|12/28||||1823|1673|558|H/R|cAc/cGc|CM031355&LQTS_NM_000335.4:c.1673A>G&TMP_ESP_3_38645420_38645420&rs1805124||-1||HGNC|10593|||tolerated(1)|benign(0)|0.2304|0.3094&0.3094|0.2277&0.2277|0.1012&0.1012|0.2167&0.2167|0.273&0.273|||0.221&0.221|0.2217&0.2217|0.288&0.288|0.2139&0.2139|0.09926&0.09926|0.2024&0…	C|missense_variant|MODERATE|SCN5A|ENSG00000183873|Transcript|ENST00000413689|protein_coding|12/28||||1867|1673|558|H/R|cAc/cGc|CM031355&LQTS_NM_000335.4:c.1673A>G&TMP_ESP_3_38645420_38645420&rs1805124||-1||HGNC|10593|||tolerated(1)|benign(0)|0.2304|0.3094&0.3094|0.2277&0.2277|0.1012&0.1012|0.2167&0.2167|0.273&0.273|||0.221&0.221|0.2217&0.2217|0.288&0.288|0.2139&0.2139|0.09926&0.09926|0.2024&0.202…	C|missense_variant|MODERATE|SCN5A|ENSG00000183873|Transcript|ENST00000414099|protein_coding|11/26||||1715|1673|558|H/R|cAc/cGc|CM031355&LQTS_NM_000335.4:c.1673A>G&TMP_ESP_3_38645420_38645420&rs1805124||-1||HGNC|10593|||tolerated(1)|benign(0.001)|0.2304|0.3094&0.3094|0.2277&0.2277|0.1012&0.1012|0.2167&0.2167|0.273&0.273|||0.221&0.221|0.2217&0.2217|0.288&0.288|0.2139&0.2139|0.09926&0.09926|0.2024&0…	C|missense_variant|MODERATE|SCN5A|ENSG00000183873|Transcript|ENST00000423572|protein_coding|11/27||||1728|1673|558|H/R|cAc/cGc|CM031355&LQTS_NM_000335.4:c.1673A>G&TMP_ESP_3_38645420_38645420&rs1805124||-1||HGNC|10593|||tolerated(1)|benign(0)|0.2304|0.3094&0.3094|0.2277&0.2277|0.1012&0.1012|0.2167&0.2167|0.273&0.273|||0.221&0.221|0.2217&0.2217|0.288&0.288|0.2139&0.2139|0.09926&0.09926|0.2024&0.202…	C|missense_variant|MODERATE|SCN5A|ENSG00000183873|Transcript|ENST00000425664|protein_coding|12/27||||1867|1673|558|H/R|cAc/cGc|CM031355&LQTS_NM_000335.4:c.1673A>G&TMP_ESP_3_38645420_38645420&rs1805124||-1||HGNC|10593|||tolerated(1)|benign(0.001)|0.2304|0.3094&0.3094|0.2277&0.2277|0.1012&0.1012|0.2167&0.2167|0.273&0.273|||0.221&0.221|0.2217&0.2217|0.288&0.288|0.2139&0.2139|0.09926&0.09926|0.2024&0…	C|missense_variant|MODERATE|SCN5A|ENSG00000183873|Transcript|ENST00000443581|protein_coding|12/28||||1867|1673|558|H/R|cAc/cGc|CM031355&LQTS_NM_000335.4:c.1673A>G&TMP_ESP_3_38645420_38645420&rs1805124||-1||HGNC|10593|||tolerated(1)|benign(0)|0.2304|0.3094&0.3094|0.2277&0.2277|0.1012&0.1012|0.2167&0.2167|0.273&0.273|||0.221&0.221|0.2217&0.2217|0.288&0.288|0.2139&0.2139|0.09926&0.09926|0.2024&0.202…	C|missense_variant|MODERATE|SCN5A|ENSG00000183873|Transcript|ENST00000449557|protein_coding|11/26||||1682|1673|558|H/R|cAc/cGc|CM031355&LQTS_NM_000335.4:c.1673A>G&TMP_ESP_3_38645420_38645420&rs1805124||-1||HGNC|10593|||tolerated(1)|benign(0.001)|0.2304|0.3094&0.3094|0.2277&0.2277|0.1012&0.1012|0.2167&0.2167|0.273&0.273|||0.221&0.221|0.2217&0.2217|0.288&0.288|0.2139&0.2139|0.09926&0.09926|0.2024&0…	C|missense_variant|MODERATE|SCN5A|ENSG00000183873|Transcript|ENST00000450102|protein_coding|11/26||||1715|1673|558|H/R|cAc/cGc|CM031355&LQTS_NM_000335.4:c.1673A>G&TMP_ESP_3_38645420_38645420&rs1805124||-1||HGNC|10593|||tolerated(1)|benign(0)|0.2304|0.3094&0.3094|0.2277&0.2277|0.1012&0.1012|0.2167&0.2167|0.273&0.273|||0.221&0.221|0.2217&0.2217|0.288&0.288|0.2139&0.2139|0.09926&0.09926|0.2024&0.202…	C|missense_variant|MODERATE|SCN5A|ENSG00000183873|Transcript|ENST00000451551|protein_coding|12/27||||1868|1673|558|H/R|cAc/cGc|CM031355&LQTS_NM_000335.4:c.1673A>G&TMP_ESP_3_38645420_38645420&rs1805124||-1||HGNC|10593|||tolerated(1)|benign(0)|0.2304|0.3094&0.3094|0.2277&0.2277|0.1012&0.1012|0.2167&0.2167|0.273&0.273|||0.221&0.221|0.2217&0.2217|0.288&0.288|0.2139&0.2139|0.09926&0.09926|0.2024&0.202…	C|missense_variant|MODERATE|SCN5A|ENSG00000183873|Transcript|ENST00000455624|protein_coding|11/27||||1698|1673|558|H/R|cAc/cGc|CM031355&LQTS_NM_000335.4:c.1673A>G&TMP_ESP_3_38645420_38645420&rs1805124||-1||HGNC|10593|||tolerated(1)|benign(0)|0.2304|0.3094&0.3094|0.2277&0.2277|0.1012&0.1012|0.2167&0.2167|0.273&0.273|||0.221&0.221|0.2217&0.2217|0.288&0.288|0.2139&0.2139|0.09926&0.09926|0.2024&0.202…
3	38647543	rs199473110	C	T	SCN5A	CLNSIG=5	Congenital_long_QT_syndrome		1.653e-05	0.000102	0	0	0	0	6.056e-05		CSQ=T|missense_variant|MODERATE|SCN5A|ENSG00000183873|Transcript|ENST00000333535|protein_coding|10/28||||1387|1237|413|A/T|Gca/Aca|rs199473110&CM057207&COSM2986766&COSM2986767&COSM2986768||-1||HGNC|10593|||tolerated(0.39)|benign(0.031)|||||||||1.653e-05|1.657e-05|0.000102|0|0|0|0|0|6.056e-05|uncertain_significance&pathogenic|0&0&1&1&1|1&1&1&1&1|16414944|||||0.000413	T|missense_variant|MODERATE|SCN5A|ENSG00000183873|Transcript|ENST00000413689|protein_coding|10/28||||1431|1237|413|A/T|Gca/Aca|rs199473110&CM057207&COSM2986766&COSM2986767&COSM2986768||-1||HGNC|10593|||tolerated(0.4)|probably_damaging(0.998)|||||||||1.653e-05|1.657e-05|0.000102|0|0|0|0|0|6.056e-05|uncertain_significance&pathogenic|0&0&1&1&1|1&1&1&1&1|16414944|||||0.000413	T|missense_variant|MODERATE|SCN5A|ENSG00000183873|Transcript|ENST00000414099|protein_coding|9/26||||1279|1237|413|A/T|Gca/Aca|rs199473110&CM057207&COSM2986766&COSM2986767&COSM2986768||-1||HGNC|10593|||tolerated(0.4)|probably_damaging(0.996)|||||||||1.653e-05|1.657e-05|0.000102|0|0|0|0|0|6.056e-05|uncertain_significance&pathogenic|0&0&1&1&1|1&1&1&1&1|16414944|||||0.000413	T|missense_variant|MODERATE|SCN5A|ENSG00000183873|Transcript|ENST00000423572|protein_coding|9/27||||1292|1237|413|A/T|Gca/Aca|rs199473110&CM057207&COSM2986766&COSM2986767&COSM2986768||-1||HGNC|10593|||tolerated(0.4)|benign(0.114)|||||||||1.653e-05|1.657e-05|0.000102|0|0|0|0|0|6.056e-05|uncertain_significance&pathogenic|0&0&1&1&1|1&1&1&1&1|16414944|||||0.000413	T|missense_variant|MODERATE|SCN5A|ENSG00000183873|Transcript|ENST00000425664|protein_coding|10/27||||1431|1237|413|A/T|Gca/Aca|rs199473110&CM057207&COSM2986766&COSM2986767&COSM2986768||-1||HGNC|10593|||tolerated(0.4)|probably_damaging(0.996)|||||||||1.653e-05|1.657e-05|0.000102|0|0|0|0|0|6.056e-05|uncertain_significance&pathogenic|0&0&1&1&1|1&1&1&1&1|16414944|||||0.000413	T|missense_variant|MODERATE|SCN5A|ENSG00000183873|Transcript|ENST00000443581|protein_coding|10/28||||1431|1237|413|A/T|Gca/Aca|rs199473110&CM057207&COSM2986766&COSM2986767&COSM2986768||-1||HGNC|10593|||tolerated(0.4)|benign(0.114)|||||||||1.653e-05|1.657e-05|0.000102|0|0|0|0|0|6.056e-05|uncertain_significance&pathogenic|0&0&1&1&1|1&1&1&1&1|16414944|||||0.000413	T|missense_variant|MODERATE|SCN5A|ENSG00000183873|Transcript|ENST00000449557|protein_coding|9/26||||1246|1237|413|A/T|Gca/Aca|rs199473110&CM057207&COSM2986766&COSM2986767&COSM2986768||-1||HGNC|10593|||tolerated(0.43)|probably_damaging(0.991)|||||||||1.653e-05|1.657e-05|0.000102|0|0|0|0|0|6.056e-05|uncertain_significance&pathogenic|0&0&1&1&1|1&1&1&1&1|16414944|||||0.000413	T|missense_variant|MODERATE|SCN5A|ENSG00000183873|Transcript|ENST00000450102|protein_coding|9/26||||1279|1237|413|A/T|Gca/Aca|rs199473110&CM057207&COSM2986766&COSM2986767&COSM2986768||-1||HGNC|10593|||tolerated(0.44)|benign(0.268)|||||||||1.653e-05|1.657e-05|0.000102|0|0|0|0|0|6.056e-05|uncertain_significance&pathogenic|0&0&1&1&1|1&1&1&1&1|16414944|||||0.000413	T|missense_variant|MODERATE|SCN5A|ENSG00000183873|Transcript|ENST00000451551|protein_coding|10/27||||1432|1237|413|A/T|Gca/Aca|rs199473110&CM057207&COSM2986766&COSM2986767&COSM2986768||-1||HGNC|10593|||tolerated(0.44)|benign(0.268)|||||||||1.653e-05|1.657e-05|0.000102|0|0|0|0|0|6.056e-05|uncertain_significance&pathogenic|0&0&1&1&1|1&1&1&1&1|16414944|||||0.000413	T|missense_variant|MODERATE|SCN5A|ENSG00000183873|Transcript|ENST00000455624|protein_coding|9/27||||1262|1237|413|A/T|Gca/Aca|rs199473110&CM057207&COSM2986766&COSM2986767&COSM2986768||-1||HGNC|10593|||tolerated(0.39)|benign(0.368)|||||||||1.653e-05|1.657e-05|0.000102|0|0|0|0|0|6.056e-05|uncertain_significance&pathogenic|0&0&1&1&1|1&1&1&1&1|16414944|||||0.000413
3	38671821	rs199473059	C	G	SCN5A	CLNSIG=5	Congenital_long_QT_syndrome		0.0002561	0	0	0	0	0	0.001877		CSQ=G|downstream_gene_variant|MODIFIER|SCN5A|ENSG00000183873|Transcript|ENST00000327956|protein_coding||||||||||rs199473059&CM055535|2781|-1|cds_end_NF|HGNC|10593|||||0.0004|0|0|0|0|0.002|||2.561e-04|0.0002568|0|0|0|0|0|0|0.001877|pathogenic||1&1|19716085&15840476|||||0.000413	G|missense_variant|MODERATE|SCN5A|ENSG00000183873|Transcript|ENST00000333535|protein_coding|3/28||||523|373|125|V/L|Gtg/Ctg|rs199473059&CM055535||-1||HGNC|10593|||deleterious(0.03)|benign(0.012)|0.0004|0|0|0|0|0.002|||2.561e-04|0.0002568|0|0|0|0|0|0|0.001877|pathogenic||1&1|19716085&15840476|||||0.000413	G|missense_variant|MODERATE|SCN5A|ENSG00000183873|Transcript|ENST00000413689|protein_coding|3/28||||567|373|125|V/L|Gtg/Ctg|rs199473059&CM055535||-1||HGNC|10593|||deleterious(0.02)|possibly_damaging(0.835)|0.0004|0|0|0|0|0.002|||2.561e-04|0.0002568|0|0|0|0|0|0|0.001877|pathogenic||1&1|19716085&15840476|||||0.000413	G|missense_variant|MODERATE|SCN5A|ENSG00000183873|Transcript|ENST00000414099|protein_coding|2/26||||415|373|125|V/L|Gtg/Ctg|rs199473059&CM055535||-1||HGNC|10593|||deleterious(0.03)|probably_damaging(0.989)|0.0004|0|0|0|0|0.002|||2.561e-04|0.0002568|0|0|0|0|0|0|0.001877|pathogenic||1&1|19716085&15840476|||||0.000413	G|missense_variant|MODERATE|SCN5A|ENSG00000183873|Transcript|ENST00000423572|protein_coding|2/27||||428|373|125|V/L|Gtg/Ctg|rs199473059&CM055535||-1||HGNC|10593|||deleterious(0.03)|benign(0.177)|0.0004|0|0|0|0|0.002|||2.561e-04|0.0002568|0|0|0|0|0|0|0.001877|pathogenic||1&1|19716085&15840476|||||0.000413	G|missense_variant|MODERATE|SCN5A|ENSG00000183873|Transcript|ENST00000425664|protein_coding|3/27||||567|373|125|V/L|Gtg/Ctg|rs199473059&CM055535||-1||HGNC|10593|||deleterious(0.03)|probably_damaging(0.989)|0.0004|0|0|0|0|0.002|||2.561e-04|0.0002568|0|0|0|0|0|0|0.001877|pathogenic||1&1|19716085&15840476|||||0.000413	G|missense_variant|MODERATE|SCN5A|ENSG00000183873|Transcript|ENST00000443581|protein_coding|3/28||||567|373|125|V/L|Gtg/Ctg|rs199473059&CM055535||-1||HGNC|10593|||deleterious(0.03)|benign(0.177)|0.0004|0|0|0|0|0.002|||2.561e-04|0.0002568|0|0|0|0|0|0|0.001877|pathogenic||1&1|19716085&15840476|||||0.000413	G|missense_variant|MODERATE|SCN5A|ENSG00000183873|Transcript|ENST00000449557|protein_coding|2/26||||382|373|125|V/L|Gtg/Ctg|rs199473059&CM055535||-1||HGNC|10593|||deleterious(0.03)|probably_damaging(0.946)|0.0004|0|0|0|0|0.002|||2.561e-04|0.0002568|0|0|0|0|0|0|0.001877|pathogenic||1&1|19716085&15840476|||||0.000413	G|missense_variant|MODERATE|SCN5A|ENSG00000183873|Transcript|ENST00000450102|protein_coding|2/26||||415|373|125|V/L|Gtg/Ctg|rs199473059&CM055535||-1||HGNC|10593|||deleterious(0.03)|benign(0.023)|0.0004|0|0|0|0|0.002|||2.561e-04|0.0002568|0|0|0|0|0|0|0.001877|pathogenic||1&1|19716085&15840476|||||0.000413	G|missense_variant|MODERATE|SCN5A|ENSG00000183873|Transcript|ENST00000451551|protein_coding|3/27||||568|373|125|V/L|Gtg/Ctg|rs199473059&CM055535||-1||HGNC|10593|||deleterious(0.03)|benign(0.023)|0.0004|0|0|0|0|0.002|||2.561e-04|0.0002568|0|0|0|0|0|0|0.001877|pathogenic||1&1|19716085&15840476|||||0.000413	G|missense_variant|MODERATE|SCN5A|ENSG00000183873|Transcript|ENST00000455624|protein_coding|2/27||||398|373|125|V/L|Gtg/Ctg|rs199473059&CM055535||-1||HGNC|10593|||deleterious(0.03)|benign(0.312)|0.0004|0|0|0|0|0.002|||2.561e-04|0.0002568|0|0|0|0|0|0|0.001877|pathogenic||1&1|19716085&15840476|||||0.000413	G|non_coding_transcript_exon_variant|MODIFIER|SCN5A|ENSG00000183873|Transcript|ENST00000476683|retained_intron|2/2||||286|||||rs199473059&CM055535||-1||HGNC|10593|||||0.0004|0|0|0|0|0.002|||2.561e-04|0.0002568|0|0|0|0|0|0|0.001877|pathogenic||1&1|19716085&15840476|||||0.000413	G|non_coding_transcript_exon_variant|MODIFIER|SCN5A|ENSG00000183873|Transcript|ENST00000491944|retained_intron|3/6||||568|||||rs199473059&CM055535||-1||HGNC|10593|||||0.0004|0|0|0|0|0.002|||2.561e-04|0.0002568|0|0|0|0|0|0|0.001877|pathogenic||1&1|19716085&15840476|||||0.000413
3	38674671	rs199473047	C	T	SCN5A	CLNSIG=5	Congenital_long_QT_syndrome		3.31e-05	0	0	0.0002399	0	0	0.0001227		CSQ=T|missense_variant|MODERATE|SCN5A|ENSG00000183873|Transcript|ENST00000327956|protein_coding|2/2||||266|128|43|R/Q|cGa/cAa|rs199473047&CM087452||-1|cds_end_NF|HGNC|10593|||tolerated(0.14)|benign(0.025)|||||||||3.310e-05|3.401e-05|0|0|0.0002399|0|0|0|0.0001227|pathogenic||1&1|19716085&18848812&18984535|||||0.000413	T|missense_variant|MODERATE|SCN5A|ENSG00000183873|Transcript|ENST00000333535|protein_coding|2/28||||278|128|43|R/Q|cGa/cAa|rs199473047&CM087452||-1||HGNC|10593|||tolerated(0.19)|benign(0.025)|||||||||3.310e-05|3.401e-05|0|0|0.0002399|0|0|0|0.0001227|pathogenic||1&1|19716085&18848812&18984535|||||0.000413	T|missense_variant|MODERATE|SCN5A|ENSG00000183873|Transcript|ENST00000413689|protein_coding|2/28||||322|128|43|R/Q|cGa/cAa|rs199473047&CM087452||-1||HGNC|10593|||tolerated(0.19)|benign(0.394)|||||||||3.310e-05|3.401e-05|0|0|0.0002399|0|0|0|0.0001227|pathogenic||1&1|19716085&18848812&18984535|||||0.000413	T|missense_variant|MODERATE|SCN5A|ENSG00000183873|Transcript|ENST00000414099|protein_coding|1/26||||170|128|43|R/Q|cGa/cAa|rs199473047&CM087452||-1||HGNC|10593|||tolerated(0.19)|benign(0.221)|||||||||3.310e-05|3.401e-05|0|0|0.0002399|0|0|0|0.0001227|pathogenic||1&1|19716085&18848812&18984535|||||0.000413	T|missense_variant|MODERATE|SCN5A|ENSG00000183873|Transcript|ENST00000423572|protein_coding|1/27||||183|128|43|R/Q|cGa/cAa|rs199473047&CM087452||-1||HGNC|10593|||tolerated(0.18)|benign(0.063)|||||||||3.310e-05|3.401e-05|0|0|0.0002399|0|0|0|0.0001227|pathogenic||1&1|19716085&18848812&18984535|||||0.000413	T|missense_variant|MODERATE|SCN5A|ENSG00000183873|Transcript|ENST00000425664|protein_coding|2/27||||322|128|43|R/Q|cGa/cAa|rs199473047&CM087452||-1||HGNC|10593|||tolerated(0.19)|benign(0.221)|||||||||3.310e-05|3.401e-05|0|0|0.0002399|0|0|0|0.0001227|pathogenic||1&1|19716085&18848812&18984535|||||0.000413	T|missense_variant|MODERATE|SCN5A|ENSG00000183873|Transcript|ENST00000443581|protein_coding|2/28||||322|128|43|R/Q|cGa/cAa|rs199473047&CM087452||-1||HGNC|10593|||tolerated(0.18)|benign(0.063)|||||||||3.310e-05|3.401e-05|0|0|0.0002399|0|0|0|0.0001227|pathogenic||1&1|19716085&18848812&18984535|||||0.000413	T|missense_variant|MODERATE|SCN5A|ENSG00000183873|Transcript|ENST00000449557|protein_coding|1/26||||137|128|43|R/Q|cGa/cAa|rs199473047&CM087452||-1||HGNC|10593|||tolerated(0.22)|benign(0.1)|||||||||3.310e-05|3.401e-05|0|0|0.0002399|0|0|0|0.0001227|pathogenic||1&1|19716085&18848812&18984535|||||0.000413	T|missense_variant|MODERATE|SCN5A|ENSG00000183873|Transcript|ENST00000450102|protein_coding|1/26||||170|128|43|R/Q|cGa/cAa|rs199473047&CM087452||-1||HGNC|10593|||tolerated(0.22)|benign(0.018)|||||||||3.310e-05|3.401e-05|0|0|0.0002399|0|0|0|0.0001227|pathogenic||1&1|19716085&18848812&18984535|||||0.000413	T|missense_variant|MODERATE|SCN5A|ENSG00000183873|Transcript|ENST00000451551|protein_coding|2/27||||323|128|43|R/Q|cGa/cAa|rs199473047&CM087452||-1||HGNC|10593|||tolerated(0.22)|benign(0.018)|||||||||3.310e-05|3.401e-05|0|0|0.0002399|0|0|0|0.0001227|pathogenic||1&1|19716085&18848812&18984535|||||0.000413	T|missense_variant|MODERATE|SCN5A|ENSG00000183873|Transcript|ENST00000455624|protein_coding|1/27||||153|128|43|R/Q|cGa/cAa|rs199473047&CM087452||-1||HGNC|10593|||tolerated(0.19)|benign(0.018)|||||||||3.310e-05|3.401e-05|0|0|0.0002399|0|0|0|0.0001227|pathogenic||1&1|19716085&18848812&18984535|||||0.000413	T|non_coding_transcript_exon_variant|MODIFIER|SCN5A|ENSG00000183873|Transcript|ENST00000476683|retained_intron|1/2||||41|||||rs199473047&CM087452||-1||HGNC|10593|||||||||||||3.310e-05|3.401e-05|0|0|0.0002399|0|0|0|0.0001227|pathogenic||1&1|19716085&18848812&18984535|||||0.000413	T|non_coding_transcript_exon_variant|MODIFIER|SCN5A|ENSG00000183873|Transcript|ENST00000491944|retained_intron|2/6||||323|||||rs199473047&CM087452||-1||HGNC|10593|||||||||||||3.310e-05|3.401e-05|0|0|0.0002399|0|0|0|0.0001227|pathogenic||1&1|19716085&18848812&18984535|||||0.000413
4	114284598	rs45570339	C	G	ANK2	CLNSIG=5	Congenital_long_QT_syndrome		0.0008566	0.008941	0.0006112	0	0	3.001e-05	0.0001212		CSQ=G|missense_variant|MODERATE|ANK2|ENSG00000145362|Transcript|ENST00000264366|protein_coding|39/45||||10762|10762|3588|L/V|Cta/Gta|rs45570339&CM057940||1||HGNC|493||||probably_damaging(0.999)|0.0008|0.0023|0.0014|0|0|0|0.009305|0|8.566e-04|0.0008586|0.008941|0.0006112|0|0|3.001e-05|0|0.0001212|benign&likely_benign&pathogenic||1&1|16253912|||||0.363	G|missense_variant|MODERATE|ANK2|ENSG00000145362|Transcript|ENST00000357077|protein_coding|40/46||||10914|10861|3621|L/V|Cta/Gta|rs45570339&CM057940||1||HGNC|493||||probably_damaging(0.992)|0.0008|0.0023|0.0014|0|0|0|0.009305|0|8.566e-04|0.0008586|0.008941|0.0006112|0|0|3.001e-05|0|0.0001212|benign&likely_benign&pathogenic||1&1|16253912|||||0.363	G|missense_variant|MODERATE|ANK2|ENSG00000145362|Transcript|ENST00000394537|protein_coding|39/45||||4659|4606|1536|L/V|Cta/Gta|rs45570339&CM057940||1||HGNC|493|||tolerated_low_confidence(1)|benign(0.005)|0.0008|0.0023|0.0014|0|0|0|0.009305|0|8.566e-04|0.0008586|0.008941|0.0006112|0|0|3.001e-05|0|0.0001212|benign&likely_benign&pathogenic||1&1|16253912|||||0.363	G|downstream_gene_variant|MODIFIER|ANK2|ENSG00000145362|Transcript|ENST00000504415|protein_coding||||||||||rs45570339&CM057940|2|1|cds_start_NF&cds_end_NF|HGNC|493|||||0.0008|0.0023|0.0014|0|0|0|0.009305|0|8.566e-04|0.0008586|0.008941|0.0006112|0|0|3.001e-05|0|0.0001212|benign&likely_benign&pathogenic||1&1|16253912|||||0.363	G|missense_variant|MODERATE|ANK2|ENSG00000145362|Transcript|ENST00000505342|protein_coding|3/10||||1891|1891|631|L/V|Cta/Gta|rs45570339&CM057940||1|cds_start_NF|HGNC|493|||tolerated(0.08)|probably_damaging(0.999)|0.0008|0.0023|0.0014|0|0|0|0.009305|0|8.566e-04|0.0008586|0.008941|0.0006112|0|0|3.001e-05|0|0.0001212|benign&likely_benign&pathogenic||1&1|16253912|||||0.363	G|missense_variant|MODERATE|ANK2|ENSG00000145362|Transcript|ENST00000506722|protein_coding|41/47||||4774|4579|1527|L/V|Cta/Gta|rs45570339&CM057940||1||HGNC|493|||tolerated_low_confidence(1)|benign(0.013)|0.0008|0.0023|0.0014|0|0|0|0.009305|0|8.566e-04|0.0008586|0.008941|0.0006112|0|0|3.001e-05|0|0.0001212|benign&likely_benign&pathogenic||1&1|16253912|||||0.363	G|non_coding_transcript_exon_variant|MODIFIER|ANK2|ENSG00000145362|Transcript|ENST00000508007|retained_intron|4/5||||715|||||rs45570339&CM057940||1||HGNC|493|||||0.0008|0.0023|0.0014|0|0|0|0.009305|0|8.566e-04|0.0008586|0.008941|0.0006112|0|0|3.001e-05|0|0.0001212|benign&likely_benign&pathogenic||1&1|16253912|||||0.363	G|missense_variant|MODERATE|ANK2|ENSG00000145362|Transcript|ENST00000509550|protein_coding|18/24||||2449|2134|712|L/V|Cta/Gta|rs45570339&CM057940||1||HGNC|493|||tolerated_low_confidence(1)|benign(0.155)|0.0008|0.0023|0.0014|0|0|0|0.009305|0|8.566e-04|0.0008586|0.008941|0.0006112|0|0|3.001e-05|0|0.0001212|benign&likely_benign&pathogenic||1&1|16253912|||||0.363	G|missense_variant|MODERATE|ANK2|ENSG00000145362|Transcript|ENST00000510275|protein_coding|7/14||||568|562|188|L/V|Cta/Gta|rs45570339&CM057940||1||HGNC|493|||tolerated(0.75)|benign(0.279)|0.0008|0.0023|0.0014|0|0|0|0.009305|0|8.566e-04|0.0008586|0.008941|0.0006112|0|0|3.001e-05|0|0.0001212|benign&likely_benign&pathogenic||1&1|16253912|||||0.363	G|missense_variant|MODERATE|ANK2|ENSG00000145362|Transcript|ENST00000514960|protein_coding|12/20||||1610|1612|538|L/V|Cta/Gta|rs45570339&CM057940||1|cds_start_NF|HGNC|493|||tolerated_low_confidence(1)|benign(0.037)|0.0008|0.0023|0.0014|0|0|0|0.009305|0|8.566e-04|0.0008586|0.008941|0.0006112|0|0|3.001e-05|0|0.0001212|benign&likely_benign&pathogenic||1&1|16253912|||||0.363
4	114286207	rs66785829	T	A	ANK2	CLNSIG=5	Arrhythmia		0.002734	0.0006728	0.001214	0	0.001513	0.004304	0.0007875		CSQ=A|missense_variant|MODERATE|ANK2|ENSG00000145362|Transcript|ENST00000264366|protein_coding|40/45||||10802|10802|3601|V/D|gTt/gAt|rs66785829&CM070017||1||HGNC|493||||benign(0.356)|0.0020|0.0008|0.0072|0|0.004|0|0.0009079|0.00314|2.734e-03|0.002738|0.0006728|0.001214|0|0.001513|0.004304|0.001104|0.0007875|benign&likely_benign&pathogenic||1&1|17242276|||||0.363	A|missense_variant|MODERATE|ANK2|ENSG00000145362|Transcript|ENST00000357077|protein_coding|41/46||||10954|10901|3634|V/D|gTt/gAt|rs66785829&CM070017||1||HGNC|493||||benign(0.12)|0.0020|0.0008|0.0072|0|0.004|0|0.0009079|0.00314|2.734e-03|0.002738|0.0006728|0.001214|0|0.001513|0.004304|0.001104|0.0007875|benign&likely_benign&pathogenic||1&1|17242276|||||0.363	A|missense_variant|MODERATE|ANK2|ENSG00000145362|Transcript|ENST00000394537|protein_coding|40/45||||4699|4646|1549|V/D|gTt/gAt|rs66785829&CM070017||1||HGNC|493|||tolerated(0.17)|benign(0.101)|0.0020|0.0008|0.0072|0|0.004|0|0.0009079|0.00314|2.734e-03|0.002738|0.0006728|0.001214|0|0.001513|0.004304|0.001104|0.0007875|benign&likely_benign&pathogenic||1&1|17242276|||||0.363	A|downstream_gene_variant|MODIFIER|ANK2|ENSG00000145362|Transcript|ENST00000504415|protein_coding||||||||||rs66785829&CM070017|1611|1|cds_start_NF&cds_end_NF|HGNC|493|||||0.0020|0.0008|0.0072|0|0.004|0|0.0009079|0.00314|2.734e-03|0.002738|0.0006728|0.001214|0|0.001513|0.004304|0.001104|0.0007875|benign&likely_benign&pathogenic||1&1|17242276|||||0.363	A|missense_variant|MODERATE|ANK2|ENSG00000145362|Transcript|ENST00000505342|protein_coding|4/10||||1931|1931|644|V/D|gTt/gAt|rs66785829&CM070017||1|cds_start_NF|HGNC|493|||deleterious(0)|benign(0.398)|0.0020|0.0008|0.0072|0|0.004|0|0.0009079|0.00314|2.734e-03|0.002738|0.0006728|0.001214|0|0.001513|0.004304|0.001104|0.0007875|benign&likely_benign&pathogenic||1&1|17242276|||||0.363	A|missense_variant|MODERATE|ANK2|ENSG00000145362|Transcript|ENST00000506722|protein_coding|42/47||||4814|4619|1540|V/D|gTt/gAt|rs66785829&CM070017||1||HGNC|493|||tolerated(0.17)|benign(0.028)|0.0020|0.0008|0.0072|0|0.004|0|0.0009079|0.00314|2.734e-03|0.002738|0.0006728|0.001214|0|0.001513|0.004304|0.001104|0.0007875|benign&likely_benign&pathogenic||1&1|17242276|||||0.363	A|non_coding_transcript_exon_variant|MODIFIER|ANK2|ENSG00000145362|Transcript|ENST00000508007|retained_intron|5/5||||755|||||rs66785829&CM070017||1||HGNC|493|||||0.0020|0.0008|0.0072|0|0.004|0|0.0009079|0.00314|2.734e-03|0.002738|0.0006728|0.001214|0|0.001513|0.004304|0.001104|0.0007875|benign&likely_benign&pathogenic||1&1|17242276|||||0.363	A|missense_variant|MODERATE|ANK2|ENSG00000145362|Transcript|ENST00000509550|protein_coding|19/24||||2489|2174|725|V/D|gTt/gAt|rs66785829&CM070017||1||HGNC|493|||tolerated_low_confidence(0.05)|benign(0.226)|0.0020|0.0008|0.0072|0|0.004|0|0.0009079|0.00314|2.734e-03|0.002738|0.0006728|0.001214|0|0.001513|0.004304|0.001104|0.0007875|benign&likely_benign&pathogenic||1&1|17242276|||||0.363	A|missense_variant|MODERATE|ANK2|ENSG00000145362|Transcript|ENST00000510275|protein_coding|8/14||||608|602|201|V/D|gTt/gAt|rs66785829&CM070017||1||HGNC|493|||deleterious(0)|possibly_damaging(0.522)|0.0020|0.0008|0.0072|0|0.004|0|0.0009079|0.00314|2.734e-03|0.002738|0.0006728|0.001214|0|0.001513|0.004304|0.001104|0.0007875|benign&likely_benign&pathogenic||1&1|17242276|||||0.363	A|missense_variant|MODERATE|ANK2|ENSG00000145362|Transcript|ENST00000514960|protein_coding|13/20||||1650|1652|551|V/D|gTt/gAt|rs66785829&CM070017||1|cds_start_NF|HGNC|493|||tolerated_low_confidence(0.17)|benign(0.073)|0.0020|0.0008|0.0072|0|0.004|0|0.0009079|0.00314|2.734e-03|0.002738|0.0006728|0.001214|0|0.001513|0.004304|0.001104|0.0007875|benign&likely_benign&pathogenic||1&1|17242276|||||0.363
4	114288907	rs35530544	C	A	ANK2	CLNSIG=5	Cardiac_arrhythmia\x2c_ankyrin_B-related|		0.003253	0.03614	0.001123	0	0	2.998e-05	6.057e-05		CSQ=A|missense_variant|MODERATE|ANK2|ENSG00000145362|Transcript|ENST00000264366|protein_coding|41/45||||11119|11119|3707|L/I|Ctc/Atc|rs35530544&CM041237||1||HGNC|493||||benign(0.14)|0.0100|0.0348|0.0043|0|0.001|0|||3.253e-03|0.003255|0.03614|0.001123|0|0|2.998e-05|0.003304|6.057e-05|uncertain_significance&benign&pathogenic||1&1|15178757|||||0.363	A|missense_variant|MODERATE|ANK2|ENSG00000145362|Transcript|ENST00000357077|protein_coding|42/46||||11271|11218|3740|L/I|Ctc/Atc|rs35530544&CM041237||1||HGNC|493||||benign(0.272)|0.0100|0.0348|0.0043|0|0.001|0|||3.253e-03|0.003255|0.03614|0.001123|0|0|2.998e-05|0.003304|6.057e-05|uncertain_significance&benign&pathogenic||1&1|15178757|||||0.363	A|missense_variant|MODERATE|ANK2|ENSG00000145362|Transcript|ENST00000394537|protein_coding|41/45||||5016|4963|1655|L/I|Ctc/Atc|rs35530544&CM041237||1||HGNC|493|||tolerated_low_confidence(0.1)|benign(0.069)|0.0100|0.0348|0.0043|0|0.001|0|||3.253e-03|0.003255|0.03614|0.001123|0|0|2.998e-05|0.003304|6.057e-05|uncertain_significance&benign&pathogenic||1&1|15178757|||||0.363	A|downstream_gene_variant|MODIFIER|ANK2|ENSG00000145362|Transcript|ENST00000504415|protein_coding||||||||||rs35530544&CM041237|4311|1|cds_start_NF&cds_end_NF|HGNC|493|||||0.0100|0.0348|0.0043|0|0.001|0|||3.253e-03|0.003255|0.03614|0.001123|0|0|2.998e-05|0.003304|6.057e-05|uncertain_significance&benign&pathogenic||1&1|15178757|||||0.363	A|missense_variant|MODERATE|ANK2|ENSG00000145362|Transcript|ENST00000505342|protein_coding|5/10||||2248|2248|750|L/I|Ctc/Atc|rs35530544&CM041237||1|cds_start_NF|HGNC|493|||deleterious(0.01)|benign(0.272)|0.0100|0.0348|0.0043|0|0.001|0|||3.253e-03|0.003255|0.03614|0.001123|0|0|2.998e-05|0.003304|6.057e-05|uncertain_significance&benign&pathogenic||1&1|15178757|||||0.363	A|missense_variant|MODERATE|ANK2|ENSG00000145362|Transcript|ENST00000506722|protein_coding|43/47||||5131|4936|1646|L/I|Ctc/Atc|rs35530544&CM041237||1||HGNC|493|||tolerated_low_confidence(0.1)|benign(0.012)|0.0100|0.0348|0.0043|0|0.001|0|||3.253e-03|0.003255|0.03614|0.001123|0|0|2.998e-05|0.003304|6.057e-05|uncertain_significance&benign&pathogenic||1&1|15178757|||||0.363	A|downstream_gene_variant|MODIFIER|ANK2|ENSG00000145362|Transcript|ENST00000508007|retained_intron||||||||||rs35530544&CM041237|2615|1||HGNC|493|||||0.0100|0.0348|0.0043|0|0.001|0|||3.253e-03|0.003255|0.03614|0.001123|0|0|2.998e-05|0.003304|6.057e-05|uncertain_significance&benign&pathogenic||1&1|15178757|||||0.363	A|missense_variant|MODERATE|ANK2|ENSG00000145362|Transcript|ENST00000509550|protein_coding|20/24||||2806|2491|831|L/I|Ctc/Atc|rs35530544&CM041237||1||HGNC|493|||tolerated_low_confidence(0.1)|benign(0.014)|0.0100|0.0348|0.0043|0|0.001|0|||3.253e-03|0.003255|0.03614|0.001123|0|0|2.998e-05|0.003304|6.057e-05|uncertain_significance&benign&pathogenic||1&1|15178757|||||0.363	A|missense_variant|MODERATE|ANK2|ENSG00000145362|Transcript|ENST00000510275|protein_coding|9/14||||925|919|307|L/I|Ctc/Atc|rs35530544&CM041237||1||HGNC|493|||deleterious(0.01)|benign(0.335)|0.0100|0.0348|0.0043|0|0.001|0|||3.253e-03|0.003255|0.03614|0.001123|0|0|2.998e-05|0.003304|6.057e-05|uncertain_significance&benign&pathogenic||1&1|15178757|||||0.363	A|missense_variant|MODERATE|ANK2|ENSG00000145362|Transcript|ENST00000514960|protein_coding|14/20||||1967|1969|657|L/I|Ctc/Atc|rs35530544&CM041237||1|cds_start_NF|HGNC|493|||deleterious_low_confidence(0.01)|benign(0.344)|0.0100|0.0348|0.0043|0|0.001|0|||3.253e-03|0.003255|0.03614|0.001123|0|0|2.998e-05|0.003304|6.057e-05|uncertain_significance&benign&pathogenic||1&1|15178757|||||0.363
4	114294537	rs45454496	G	A	ANK2	CLNSIG=5	Arrhythmia		0.002669	0.0006733	0.001641	0	0.0001512	0.004362	0.0002423		CSQ=A|missense_variant|MODERATE|ANK2|ENSG00000145362|Transcript|ENST00000264366|protein_coding|44/45||||11692|11692|3898|E/K|Gag/Aag|rs45454496&CM041240||1||HGNC|493||||benign(0.148)|0.0008|0|0|0|0.003|0.001|||2.669e-03|0.00267|0.0006733|0.001641|0|0.0001512|0.004362|0.002208|0.0002423|uncertain_significance&benign&likely_benign&pathogenic||1&1|25333069&15178757|||||0.363	A|missense_variant|MODERATE|ANK2|ENSG00000145362|Transcript|ENST00000357077|protein_coding|45/46||||11844|11791|3931|E/K|Gag/Aag|rs45454496&CM041240||1||HGNC|493||||benign(0.284)|0.0008|0|0|0|0.003|0.001|||2.669e-03|0.00267|0.0006733|0.001641|0|0.0001512|0.004362|0.002208|0.0002423|uncertain_significance&benign&likely_benign&pathogenic||1&1|25333069&15178757|||||0.363	A|missense_variant|MODERATE|ANK2|ENSG00000145362|Transcript|ENST00000394537|protein_coding|44/45||||5589|5536|1846|E/K|Gag/Aag|rs45454496&CM041240||1||HGNC|493|||tolerated_low_confidence(0.23)|benign(0.034)|0.0008|0|0|0|0.003|0.001|||2.669e-03|0.00267|0.0006733|0.001641|0|0.0001512|0.004362|0.002208|0.0002423|uncertain_significance&benign&likely_benign&pathogenic||1&1|25333069&15178757|||||0.363	A|missense_variant|MODERATE|ANK2|ENSG00000145362|Transcript|ENST00000505342|protein_coding|8/10||||2821|2821|941|E/K|Gag/Aag|rs45454496&CM041240||1|cds_start_NF|HGNC|493|||tolerated(0.06)|possibly_damaging(0.475)|0.0008|0|0|0|0.003|0.001|||2.669e-03|0.00267|0.0006733|0.001641|0|0.0001512|0.004362|0.002208|0.0002423|uncertain_significance&benign&likely_benign&pathogenic||1&1|25333069&15178757|||||…	A|missense_variant|MODERATE|ANK2|ENSG00000145362|Transcript|ENST00000506344|protein_coding|1/4||||65|67|23|E/K|Gag/Aag|rs45454496&CM041240||1|cds_start_NF|HGNC|493|||tolerated(0.07)|benign(0.02)|0.0008|0|0|0|0.003|0.001|||2.669e-03|0.00267|0.0006733|0.001641|0|0.0001512|0.004362|0.002208|0.0002423|uncertain_significance&benign&likely_benign&pathogenic||1&1|25333069&15178757|||||0.363	A|missense_variant|MODERATE|ANK2|ENSG00000145362|Transcript|ENST00000506722|protein_coding|46/47||||5704|5509|1837|E/K|Gag/Aag|rs45454496&CM041240||1||HGNC|493|||tolerated_low_confidence(0.23)|benign(0.007)|0.0008|0|0|0|0.003|0.001|||2.669e-03|0.00267|0.0006733|0.001641|0|0.0001512|0.004362|0.002208|0.0002423|uncertain_significance&benign&likely_benign&pathogenic||1&1|25333069&15178757|||||0.363	A|missense_variant|MODERATE|ANK2|ENSG00000145362|Transcript|ENST00000509550|protein_coding|23/24||||3379|3064|1022|E/K|Gag/Aag|rs45454496&CM041240||1||HGNC|493|||tolerated_low_confidence(0.09)|benign(0.072)|0.0008|0|0|0|0.003|0.001|||2.669e-03|0.00267|0.0006733|0.001641|0|0.0001512|0.004362|0.002208|0.0002423|uncertain_significance&benign&likely_benign&pathogenic||1&1|25333069&15178757|||||0.363	A|missense_variant|MODERATE|ANK2|ENSG00000145362|Transcript|ENST00000510275|protein_coding|13/14||||1591|1585|529|E/K|Gag/Aag|rs45454496&CM041240||1||HGNC|493|||tolerated(0.05)|benign(0.089)|0.0008|0|0|0|0.003|0.001|||2.669e-03|0.00267|0.0006733|0.001641|0|0.0001512|0.004362|0.002208|0.0002423|uncertain_significance&benign&likely_benign&pathogenic||1&1|25333069&15178757|||||0.363	A|missense_variant|MODERATE|ANK2|ENSG00000145362|Transcript|ENST00000514167|protein_coding|1/3||||23|25|9|E/K|Gag/Aag|rs45454496&CM041240||1|cds_start_NF&cds_end_NF|HGNC|493|||tolerated_low_confidence(0.09)|benign(0.024)|0.0008|0|0|0|0.003|0.001|||2.669e-03|0.00267|0.0006733|0.001641|0|0.0001512|0.004362|0.002208|0.0002423|uncertain_significance&benign&likely_benign&pathogenic||1&1|25333069&15178…	A|missense_variant|MODERATE|ANK2|ENSG00000145362|Transcript|ENST00000514960|protein_coding|18/20||||2633|2635|879|E/K|Gag/Aag|rs45454496&CM041240||1|cds_start_NF|HGNC|493|||tolerated_low_confidence(0.08)|benign(0.014)|0.0008|0|0|0|0.003|0.001|||2.669e-03|0.00267|0.0006733|0.001641|0|0.0001512|0.004362|0.002208|0.0002423|uncertain_significance&benign&likely_benign&pathogenic||1&1|25333069&15178757…
6	6152107	rs267606789	G	A	F13A1	CLNSIG=5	Factor_xiii\x2c_a_subunit\x2c_deficiency_of		0.0001483	9.64878e-05	0	0.000115955	0.00227135	0	6.05987e-05		CSQ=A|stop_gained|HIGH|F13A1|ENSG00000124491|Transcript|ENST00000264870|protein_coding|14/15||||2250|1984|662|R/*|Cga/Tga|rs267606789&CM940387&COSM3830909||-1||HGNC|3531|||||||||||||1.483e-04|0.0001485|9.649e-05|0|0.000116|0.002271|0|0|6.06e-05|pathogenic|0&0&1|1&1&1||||||0.183
6	7542236	rs121912998	G	A	DSP	CLNSIG=5	Arrhythmogenic_right_ventricular_cardiomyopathy\x2c_type_8		0.001608	0.000542299	0.00101781	0	0.000772798	0.00329104	0.00570114		CSQ=A|missense_variant|MODERATE|DSP|ENSG00000096696|Transcript|ENST00000379802|protein_coding|1/24||||429|88|30|V/M|Gtg/Atg|rs121912998&CM063961||1||HGNC|3052||||benign(0)|0.0022|0|0.0014|0.001|0.001|0.0082|||1.608e-03|0.003108|0.0005423|0.001018|0|0.0007728|0.003291|0.005618|0.005701|uncertain_significance&benign&pathogenic||1&1|17499&16917092&18382419&19178614&19892887&20152563|||||0.077	A|missense_variant|MODERATE|DSP|ENSG00000096696|Transcript|ENST00000418664|protein_coding|1/24||||387|88|30|V/M|Gtg/Atg|rs121912998&CM063961||1||HGNC|3052|||tolerated_low_confidence(0.56)|benign(0)|0.0022|0|0.0014|0.001|0.001|0.0082|||1.608e-03|0.003108|0.0005423|0.001018|0|0.0007728|0.003291|0.005618|0.005701|uncertain_significance&benign&pathogenic||1&1|17499&16917092&18382419&19178614&19892887…	A|upstream_gene_variant|MODIFIER|RP3-512B11.3|ENSG00000261189|Transcript|ENST00000561592|antisense||||||||||rs121912998&CM063961|665|-1||Clone_based_vega_gene||||||0.0022|0|0.0014|0.001|0.001|0.0082|||1.608e-03|0.003108|0.0005423|0.001018|0|0.0007728|0.003291|0.005618|0.005701|uncertain_significance&benign&pathogenic||1&1|17499&16917092&18382419&19178614&19892887&20152563|||||	A|regulatory_region_variant|MODIFIER|||RegulatoryFeature|ENSR00000260563|promoter||||||||||rs121912998&CM063961||||||||||0.0022|0|0.0014|0.001|0.001|0.0082|||1.608e-03|0.003108|0.0005423|0.001018|0|0.0007728|0.003291|0.005618|0.005701|uncertain_significance&benign&pathogenic||1&1|17499&16917092&18382419&19178614&19892887&20152563|||||
6	129674430	rs121913575	C	T	LAMA2	CLNSIG=5	Congenital_muscular_dystrophy_due_to_partial_LAMA2_deficiency		2.471e-05	0	8.64006e-05	0	0	0	0.000121124		CSQ=T|stop_gained|HIGH|LAMA2|ENSG00000196569|Transcript|ENST00000421865|protein_coding|32/65||||4694|4645|1549|R/*|Cga/Tga|rs121913575&CM001209&LAMA2:c.4645C>T||1||HGNC|6482|||||0.0002|0&0|0&0|0&0|0&0|0.001&0.001|||2.471e-05&2.471e-05|2.473e-05&2.473e-05|0&0|8.64e-05&8.64e-05|0&0|0&0|0&0|0&0|0.0001211&0.0001211|pathogenic||1&1&0||||||0.948
6	149699739	rs267607100	C	A	TAB2	CLNSIG=5	Congenital_heart_disease\x2c_multiple_types\x2c_2		1.647e-05	0	0	0	0	1.49853e-05	6.0562e-05		CSQ=A|missense_variant|MODERATE|TAB2|ENSG00000055208|Transcript|ENST00000286332|protein_coding|2/6||||778|688|230|Q/K|Caa/Aaa|rs267607100&CM103339||1||HGNC|17075|||tolerated(0.31)|benign(0.02)|||||||0|0.0001163|1.647e-05|1.647e-05|0|0|0|0|1.499e-05|0|6.056e-05|pathogenic||1&1||||||0.123	A|missense_variant|MODERATE|TAB2|ENSG00000055208|Transcript|ENST00000367456|protein_coding|4/8||||1265|688|230|Q/K|Caa/Aaa|rs267607100&CM103339||1||HGNC|17075|||tolerated(0.31)|benign(0.02)|||||||0|0.0001163|1.647e-05|1.647e-05|0|0|0|0|1.499e-05|0|6.056e-05|pathogenic||1&1||||||0.123	A|missense_variant|MODERATE|TAB2|ENSG00000055208|Transcript|ENST00000392282|protein_coding|3/4||||866|688|230|Q/K|Caa/Aaa|rs267607100&CM103339||1||HGNC|17075|||tolerated(0.61)|benign(0.068)|||||||0|0.0001163|1.647e-05|1.647e-05|0|0|0|0|1.499e-05|0|6.056e-05|pathogenic||1&1||||||0.123	A|missense_variant&NMD_transcript_variant|MODERATE|TAB2|ENSG00000055208|Transcript|ENST00000470466|nonsense_mediated_decay|3/8||||798|688|230|Q/K|Caa/Aaa|rs267607100&CM103339||1||HGNC|17075|||tolerated(0.61)|benign(0.068)|||||||0|0.0001163|1.647e-05|1.647e-05|0|0|0|0|1.499e-05|0|6.056e-05|pathogenic||1&1||||||0.123	A|missense_variant|MODERATE|TAB2|ENSG00000055208|Transcript|ENST00000536230|protein_coding|2/6||||722|592|198|Q/K|Caa/Aaa|rs267607100&CM103339||1||HGNC|17075|||tolerated(0.35)|benign(0.022)|||||||0|0.0001163|1.647e-05|1.647e-05|0|0|0|0|1.499e-05|0|6.056e-05|pathogenic||1&1||||||0.123	A|missense_variant|MODERATE|TAB2|ENSG00000055208|Transcript|ENST00000538427|protein_coding|4/8||||1094|688|230|Q/K|Caa/Aaa|rs267607100&CM103339||1||HGNC|17075|||tolerated(0.31)|benign(0.02)|||||||0|0.0001163|1.647e-05|1.647e-05|0|0|0|0|1.499e-05|0|6.056e-05|pathogenic||1&1||||||0.123	A|downstream_gene_variant|MODIFIER|TAB2|ENSG00000055208|Transcript|ENST00000606202|protein_coding||||||||||rs267607100&CM103339|74|1|cds_end_NF|HGNC|17075|||||||||||0|0.0001163|1.647e-05|1.647e-05|0|0|0|0|1.499e-05|0|6.056e-05|pathogenic||1&1||||||0.123
7	150649763	rs199472901	G	A	KCNH2	CLNSIG=5	Congenital_long_QT_syndrome		1.647e-05	0	0	0.000115554	0	0	6.0562e-05		CSQ=A|missense_variant|MODERATE|KCNH2|ENSG00000055118|Transcript|ENST00000262186|protein_coding|6/15||||1709|1307|436|T/M|aCg/aTg|rs199472901&CM993712&LQTS_NM_000238.2:c.1307C>T||-1||HGNC|6251|||tolerated(0.15)|benign(0.172)|||||||||1.647e-05&1.647e-05|1.648e-05&1.648e-05|0&0|0&0|0.0001156&0.0001156|0&0|0&0|0&0|6.056e-05&6.056e-05|pathogenic||1&1&0|16432067&11854117&9927399|||||0.000827	A|missense_variant|MODERATE|KCNH2|ENSG00000055118|Transcript|ENST00000330883|protein_coding|2/11||||690|287|96|T/M|aCg/aTg|rs199472901&CM993712&LQTS_NM_000238.2:c.1307C>T||-1||HGNC|6251|||tolerated(0.17)|benign(0.045)|||||||||1.647e-05&1.647e-05|1.648e-05&1.648e-05|0&0|0&0|0.0001156&0.0001156|0&0|0&0|0&0|6.056e-05&6.056e-05|pathogenic||1&1&0|16432067&11854117&9927399|||||0.000827	A|missense_variant|MODERATE|KCNH2|ENSG00000055118|Transcript|ENST00000392968|protein_coding|4/13||||2140|1019|340|T/M|aCg/aTg|rs199472901&CM993712&LQTS_NM_000238.2:c.1307C>T||-1||HGNC|6251|||tolerated(0.11)|benign(0.198)|||||||||1.647e-05&1.647e-05|1.648e-05&1.648e-05|0&0|0&0|0.0001156&0.0001156|0&0|0&0|0&0|6.056e-05&6.056e-05|pathogenic||1&1&0|16432067&11854117&9927399|||||0.000827	A|missense_variant|MODERATE|KCNH2|ENSG00000055118|Transcript|ENST00000430723|protein_coding|6/9||||1320|1307|436|T/M|aCg/aTg|rs199472901&CM993712&LQTS_NM_000238.2:c.1307C>T||-1||HGNC|6251|||tolerated(0.13)|benign(0.373)|||||||||1.647e-05&1.647e-05|1.648e-05&1.648e-05|0&0|0&0|0.0001156&0.0001156|0&0|0&0|0&0|6.056e-05&6.056e-05|pathogenic||1&1&0|16432067&11854117&9927399|||||0.000827	A|non_coding_transcript_exon_variant|MODIFIER|KCNH2|ENSG00000055118|Transcript|ENST00000461280|retained_intron|2/5||||594|||||rs199472901&CM993712&LQTS_NM_000238.2:c.1307C>T||-1||HGNC|6251|||||||||||||1.647e-05&1.647e-05|1.648e-05&1.648e-05|0&0|0&0|0.0001156&0.0001156|0&0|0&0|0&0|6.056e-05&6.056e-05|pathogenic||1&1&0|16432067&11854117&9927399|||||0.000827	A|non_coding_transcript_exon_variant|MODIFIER|KCNH2|ENSG00000055118|Transcript|ENST00000473610|retained_intron|2/4||||612|||||rs199472901&CM993712&LQTS_NM_000238.2:c.1307C>T||-1||HGNC|6251|||||||||||||1.647e-05&1.647e-05|1.648e-05&1.648e-05|0&0|0&0|0.0001156&0.0001156|0&0|0&0|0&0|6.056e-05&6.056e-05|pathogenic||1&1&0|16432067&11854117&9927399|||||0.000827	A|non_coding_transcript_exon_variant|MODIFIER|KCNH2|ENSG00000055118|Transcript|ENST00000532957|retained_intron|6/9||||1530|||||rs199472901&CM993712&LQTS_NM_000238.2:c.1307C>T||-1||HGNC|6251|||||||||||||1.647e-05&1.647e-05|1.648e-05&1.648e-05|0&0|0&0|0.0001156&0.0001156|0&0|0&0|0&0|6.056e-05&6.056e-05|pathogenic||1&1&0|16432067&11854117&9927399|||||0.000827	A|regulatory_region_variant|MODIFIER|||RegulatoryFeature|ENSR00000412043|CTCF_binding_site||||||||||rs199472901&CM993712&LQTS_NM_000238.2:c.1307C>T||||||||||||||||||1.647e-05&1.647e-05|1.648e-05&1.648e-05|0&0|0&0|0.0001156&0.0001156|0&0|0&0|0&0|6.056e-05&6.056e-05|pathogenic||1&1&0|16432067&11854117&9927399|||||
7	150649787	rs199472899	G	A	KCNH2	CLNSIG=5	Congenital_long_QT_syndrome		1.647e-05	0	8.63856e-05	0	0	0	6.0562e-05		CSQ=A|missense_variant|MODERATE|KCNH2|ENSG00000055118|Transcript|ENST00000262186|protein_coding|6/15||||1685|1283|428|S/L|tCg/tTg|rs199472899&CM993711&CM020453||-1||HGNC|6251|||deleterious(0.02)|probably_damaging(0.963)|||||||||1.647e-05|1.648e-05|0|8.639e-05|0|0|0|0|6.056e-05|pathogenic||1&1&1|16414944&11854117|||||0.000827	A|missense_variant|MODERATE|KCNH2|ENSG00000055118|Transcript|ENST00000330883|protein_coding|2/11||||666|263|88|S/L|tCg/tTg|rs199472899&CM993711&CM020453||-1||HGNC|6251|||deleterious(0.03)|possibly_damaging(0.576)|||||||||1.647e-05|1.648e-05|0|8.639e-05|0|0|0|0|6.056e-05|pathogenic||1&1&1|16414944&11854117|||||0.000827	A|missense_variant|MODERATE|KCNH2|ENSG00000055118|Transcript|ENST00000392968|protein_coding|4/13||||2116|995|332|S/L|tCg/tTg|rs199472899&CM993711&CM020453||-1||HGNC|6251|||deleterious(0.02)|possibly_damaging(0.885)|||||||||1.647e-05|1.648e-05|0|8.639e-05|0|0|0|0|6.056e-05|pathogenic||1&1&1|16414944&11854117|||||0.000827	A|missense_variant|MODERATE|KCNH2|ENSG00000055118|Transcript|ENST00000430723|protein_coding|6/9||||1296|1283|428|S/L|tCg/tTg|rs199472899&CM993711&CM020453||-1||HGNC|6251|||deleterious(0.04)|possibly_damaging(0.805)|||||||||1.647e-05|1.648e-05|0|8.639e-05|0|0|0|0|6.056e-05|pathogenic||1&1&1|16414944&11854117|||||0.000827	A|non_coding_transcript_exon_variant|MODIFIER|KCNH2|ENSG00000055118|Transcript|ENST00000461280|retained_intron|2/5||||570|||||rs199472899&CM993711&CM020453||-1||HGNC|6251|||||||||||||1.647e-05|1.648e-05|0|8.639e-05|0|0|0|0|6.056e-05|pathogenic||1&1&1|16414944&11854117|||||0.000827	A|non_coding_transcript_exon_variant|MODIFIER|KCNH2|ENSG00000055118|Transcript|ENST00000473610|retained_intron|2/4||||588|||||rs199472899&CM993711&CM020453||-1||HGNC|6251|||||||||||||1.647e-05|1.648e-05|0|8.639e-05|0|0|0|0|6.056e-05|pathogenic||1&1&1|16414944&11854117|||||0.000827	A|non_coding_transcript_exon_variant|MODIFIER|KCNH2|ENSG00000055118|Transcript|ENST00000532957|retained_intron|6/9||||1506|||||rs199472899&CM993711&CM020453||-1||HGNC|6251|||||||||||||1.647e-05|1.648e-05|0|8.639e-05|0|0|0|0|6.056e-05|pathogenic||1&1&1|16414944&11854117|||||0.000827	A|regulatory_region_variant|MODIFIER|||RegulatoryFeature|ENSR00000412043|CTCF_binding_site||||||||||rs199472899&CM993711&CM020453||||||||||||||||||1.647e-05|1.648e-05|0|8.639e-05|0|0|0|0|6.056e-05|pathogenic||1&1&1|16414944&11854117|||||
7	150655407	rs587777907	T	A	KCNH2	CLNSIG=5	Long_QT_syndrome_2		1.956e-05	0	0	0	0	0	0.000266667		CSQ=A|missense_variant|MODERATE|KCNH2|ENSG00000055118|Transcript|ENST00000262186|protein_coding|4/15||||1058|656|219|D/V|gAc/gTc|rs587777907||-1||HGNC|6251|||tolerated(0.23)|benign(0.045)|||||||||1.956e-05|0.0001655|0|0|0|0|0|0|0.0002667|pathogenic||1||||||0.000827	A|upstream_gene_variant|MODIFIER|KCNH2|ENSG00000055118|Transcript|ENST00000330883|protein_coding||||||||||rs587777907|2413|-1||HGNC|6251|||||||||||||1.956e-05|0.0001655|0|0|0|0|0|0|0.0002667|pathogenic||1||||||0.000827	A|missense_variant|MODERATE|KCNH2|ENSG00000055118|Transcript|ENST00000392968|protein_coding|2/13||||1489|368|123|D/V|gAc/gTc|rs587777907||-1||HGNC|6251|||tolerated(0.22)|benign(0.081)|||||||||1.956e-05|0.0001655|0|0|0|0|0|0|0.0002667|pathogenic||1||||||0.000827	A|missense_variant|MODERATE|KCNH2|ENSG00000055118|Transcript|ENST00000430723|protein_coding|4/9||||669|656|219|D/V|gAc/gTc|rs587777907||-1||HGNC|6251|||tolerated(0.28)|benign(0.069)|||||||||1.956e-05|0.0001655|0|0|0|0|0|0|0.0002667|pathogenic||1||||||0.000827	A|upstream_gene_variant|MODIFIER|KCNH2|ENSG00000055118|Transcript|ENST00000461280|retained_intron||||||||||rs587777907|2509|-1||HGNC|6251|||||||||||||1.956e-05|0.0001655|0|0|0|0|0|0|0.0002667|pathogenic||1||||||0.000827	A|upstream_gene_variant|MODIFIER|KCNH2|ENSG00000055118|Transcript|ENST00000473610|retained_intron||||||||||rs587777907|2491|-1||HGNC|6251|||||||||||||1.956e-05|0.0001655|0|0|0|0|0|0|0.0002667|pathogenic||1||||||0.000827	A|non_coding_transcript_exon_variant|MODIFIER|KCNH2|ENSG00000055118|Transcript|ENST00000532957|retained_intron|4/9||||879|||||rs587777907||-1||HGNC|6251|||||||||||||1.956e-05|0.0001655|0|0|0|0|0|0|0.0002667|pathogenic||1||||||0.000827	A|regulatory_region_variant|MODIFIER|||RegulatoryFeature|ENSR00000296993|TF_binding_site||||||||||rs587777907||||||||||||||||||1.956e-05|0.0001655|0|0|0|0|0|0|0.0002667|pathogenic||1||||||
8	11614483	rs115372595	C	T	GATA4	CLNSIG=5	Atrioventricular_septal_defect_4		0.001779	0.000385282	0.000950899	0	0.000604778	0.00265718	0.00121139		CSQ=T|missense_variant|MODERATE|GATA4|ENSG00000136574|Transcript|ENST00000335135|protein_coding|6/7||||1595|1037|346|A/V|gCt/gTt|rs115372595&CM076205||1||HGNC|4173|||tolerated(0.21)|benign(0.104)|0.0006|0|0|0|0.001|0.002|0.0009079|0.00314|1.779e-03|0.001782|0.0003853|0.0009509|0|0.0006048|0.002657|0|0.001211|||1&1||||||	T|upstream_gene_variant|MODIFIER|C8orf49|ENSG00000255394|Transcript|ENST00000525043|protein_coding||||||||||rs115372595&CM076205|4413|1||HGNC|32200|||||0.0006|0|0|0|0.001|0.002|0.0009079|0.00314|1.779e-03|0.001782|0.0003853|0.0009509|0|0.0006048|0.002657|0|0.001211|||1&1||||||	T|non_coding_transcript_exon_variant|MODIFIER|GATA4|ENSG00000136574|Transcript|ENST00000526021|retained_intron|1/2||||482|||||rs115372595&CM076205||1||HGNC|4173|||||0.0006|0|0|0|0.001|0.002|0.0009079|0.00314|1.779e-03|0.001782|0.0003853|0.0009509|0|0.0006048|0.002657|0|0.001211|||1&1||||||	T|missense_variant|MODERATE|GATA4|ENSG00000136574|Transcript|ENST00000526716|protein_coding|5/5||||578|419|140|A/V|gCt/gTt|rs115372595&CM076205||1|cds_end_NF|HGNC|4173|||tolerated_low_confidence(0.29)|benign(0.104)|0.0006|0|0|0|0.001|0.002|0.0009079|0.00314|1.779e-03|0.001782|0.0003853|0.0009509|0|0.0006048|0.002657|0|0.001211|||1&1||||||	T|missense_variant|MODERATE|GATA4|ENSG00000136574|Transcript|ENST00000528712|protein_coding|6/7||||797|419|140|A/V|gCt/gTt|rs115372595&CM076205||1||HGNC|4173|||tolerated(0.29)|benign(0.104)|0.0006|0|0|0|0.001|0.002|0.0009079|0.00314|1.779e-03|0.001782|0.0003853|0.0009509|0|0.0006048|0.002657|0|0.001211|||1&1||||||	T|missense_variant|MODERATE|GATA4|ENSG00000136574|Transcript|ENST00000532059|protein_coding|5/6||||1120|1040|347|A/V|gCt/gTt|rs115372595&CM076205||1||HGNC|4173|||tolerated(0.18)|benign(0.118)|0.0006|0|0|0|0.001|0.002|0.0009079|0.00314|1.779e-03|0.001782|0.0003853|0.0009509|0|0.0006048|0.002657|0|0.001211|||1&1||||||	T|regulatory_region_variant|MODIFIER|||RegulatoryFeature|ENSR00000412750|open_chromatin_region||||||||||rs115372595&CM076205||||||||||0.0006|0|0|0|0.001|0.002|0.0009079|0.00314|1.779e-03|0.001782|0.0003853|0.0009509|0|0.0006048|0.002657|0|0.001211|||1&1||||||
8	11614521	rs368489876	G	A	GATA4	CLNSIG=5	Ventricular_septal_defect_1		4.942e-05	0.000192753	0	0.000231589	0	1.50177e-05	6.0562e-05		CSQ=A|missense_variant|MODERATE|GATA4|ENSG00000136574|Transcript|ENST00000335135|protein_coding|6/7||||1633|1075|359|E/K|Gag/Aag|rs368489876&CD031840&CM086820||1||HGNC|4173|||tolerated(0.15)|benign(0.168)|||||||0.000227|0|4.942e-05|4.95e-05|0.0001928|0|0.0002316|0|1.502e-05|0|6.056e-05|pathogenic||1&1&1||||||	A|upstream_gene_variant|MODIFIER|C8orf49|ENSG00000255394|Transcript|ENST00000525043|protein_coding||||||||||rs368489876&CD031840&CM086820|4375|1||HGNC|32200|||||||||||0.000227|0|4.942e-05|4.95e-05|0.0001928|0|0.0002316|0|1.502e-05|0|6.056e-05|pathogenic||1&1&1||||||	A|non_coding_transcript_exon_variant|MODIFIER|GATA4|ENSG00000136574|Transcript|ENST00000526021|retained_intron|1/2||||520|||||rs368489876&CD031840&CM086820||1||HGNC|4173|||||||||||0.000227|0|4.942e-05|4.95e-05|0.0001928|0|0.0002316|0|1.502e-05|0|6.056e-05|pathogenic||1&1&1||||||	A|missense_variant|MODERATE|GATA4|ENSG00000136574|Transcript|ENST00000526716|protein_coding|5/5||||616|457|153|E/K|Gag/Aag|rs368489876&CD031840&CM086820||1|cds_end_NF|HGNC|4173|||tolerated_low_confidence(0.4)|benign(0.168)|||||||0.000227|0|4.942e-05|4.95e-05|0.0001928|0|0.0002316|0|1.502e-05|0|6.056e-05|pathogenic||1&1&1||||||	A|missense_variant|MODERATE|GATA4|ENSG00000136574|Transcript|ENST00000528712|protein_coding|6/7||||835|457|153|E/K|Gag/Aag|rs368489876&CD031840&CM086820||1||HGNC|4173|||tolerated(0.27)|benign(0.168)|||||||0.000227|0|4.942e-05|4.95e-05|0.0001928|0|0.0002316|0|1.502e-05|0|6.056e-05|pathogenic||1&1&1||||||	A|missense_variant|MODERATE|GATA4|ENSG00000136574|Transcript|ENST00000532059|protein_coding|5/6||||1158|1078|360|E/K|Gag/Aag|rs368489876&CD031840&CM086820||1||HGNC|4173|||tolerated(0.16)|probably_damaging(0.915)|||||||0.000227|0|4.942e-05|4.95e-05|0.0001928|0|0.0002316|0|1.502e-05|0|6.056e-05|pathogenic||1&1&1||||||	A|regulatory_region_variant|MODIFIER|||RegulatoryFeature|ENSR00000412750|open_chromatin_region||||||||||rs368489876&CD031840&CM086820||||||||||||||||0.000227|0|4.942e-05|4.95e-05|0.0001928|0|0.0002316|0|1.502e-05|0|6.056e-05|pathogenic||1&1&1||||||
8	19811733	rs118204057	G	A	LPL	CLNSIG=5	Hyperlipoproteinemia\x2c_type_I		0.0001318	0	8.64006e-05	0	0	0.000194792	6.05694e-05		CSQ=A|missense_variant|MODERATE|LPL|ENSG00000175445|Transcript|ENST00000311322|protein_coding|5/10||||1114|644|215|G/E|gGg/gAg|rs118204057&CM900162||1||HGNC|6677|||tolerated(0.43)|probably_damaging(0.997)|0.0002|0|0.0014|0|0|0|||1.318e-04|0.0001318|0|8.64e-05|0|0|0.0001948|0.001101|6.057e-05|pathogenic||1&1||||||0.197	A|downstream_gene_variant|MODIFIER|LPL|ENSG00000175445|Transcript|ENST00000520959|protein_coding||||||||||rs118204057&CM900162|71|1|cds_end_NF|HGNC|6677|||||0.0002|0|0.0014|0|0|0|||1.318e-04|0.0001318|0|8.64e-05|0|0|0.0001948|0.001101|6.057e-05|pathogenic||1&1||||||0.197	A|downstream_gene_variant|MODIFIER|LPL|ENSG00000175445|Transcript|ENST00000521994|processed_transcript||||||||||rs118204057&CM900162|2394|1||HGNC|6677|||||0.0002|0|0.0014|0|0|0|||1.318e-04|0.0001318|0|8.64e-05|0|0|0.0001948|0.001101|6.057e-05|pathogenic||1&1||||||0.197	A|downstream_gene_variant|MODIFIER|LPL|ENSG00000175445|Transcript|ENST00000522701|protein_coding||||||||||rs118204057&CM900162|2386|1|cds_end_NF|HGNC|6677|||||0.0002|0|0.0014|0|0|0|||1.318e-04|0.0001318|0|8.64e-05|0|0|0.0001948|0.001101|6.057e-05|pathogenic||1&1||||||0.197	A|downstream_gene_variant|MODIFIER|LPL|ENSG00000175445|Transcript|ENST00000524029|protein_coding||||||||||rs118204057&CM900162|2314|1|cds_end_NF|HGNC|6677|||||0.0002|0|0.0014|0|0|0|||1.318e-04|0.0001318|0|8.64e-05|0|0|0.0001948|0.001101|6.057e-05|pathogenic||1&1||||||0.197
8	19813384	rs118204077	C	T	LPL	CLNSIG=5	Hyperlipoproteinemia\x2c_type_I		1.647e-05	0	0	0	0	0	0.000121183		CSQ=T|missense_variant|MODERATE|LPL|ENSG00000175445|Transcript|ENST00000311322|protein_coding|6/10||||1278|808|270|R/C|Cgc/Tgc|rs118204077&CM941054||1||HGNC|6677|||deleterious(0)|probably_damaging(1)|||||||||1.647e-05|1.65e-05|0|0|0|0|0|0|0.0001212|pathogenic||1&1||||||0.197	T|downstream_gene_variant|MODIFIER|LPL|ENSG00000175445|Transcript|ENST00000520959|protein_coding||||||||||rs118204077&CM941054|1722|1|cds_end_NF|HGNC|6677|||||||||||||1.647e-05|1.65e-05|0|0|0|0|0|0|0.0001212|pathogenic||1&1||||||0.197	T|downstream_gene_variant|MODIFIER|LPL|ENSG00000175445|Transcript|ENST00000521994|processed_transcript||||||||||rs118204077&CM941054|4045|1||HGNC|6677|||||||||||||1.647e-05|1.65e-05|0|0|0|0|0|0|0.0001212|pathogenic||1&1||||||0.197	T|downstream_gene_variant|MODIFIER|LPL|ENSG00000175445|Transcript|ENST00000522701|protein_coding||||||||||rs118204077&CM941054|4037|1|cds_end_NF|HGNC|6677|||||||||||||1.647e-05|1.65e-05|0|0|0|0|0|0|0.0001212|pathogenic||1&1||||||0.197	T|downstream_gene_variant|MODIFIER|LPL|ENSG00000175445|Transcript|ENST00000524029|protein_coding||||||||||rs118204077&CM941054|3965|1|cds_end_NF|HGNC|6677|||||||||||||1.647e-05|1.65e-05|0|0|0|0|0|0|0.0001212|pathogenic||1&1||||||0.197
8	19813529	rs268	A	G	LPL	CLNSIG=5	Hyperlipidemia\x2c_familial_combined		0.013	0.00278685	0.00484513	0	0.0214696	0.0201708	0.00193822		CSQ=G|missense_variant|MODERATE|LPL|ENSG00000175445|Transcript|ENST00000311322|protein_coding|6/10||||1423|953|318|N/S|aAt/aGt|rs268&CD992521&CM950785||1||HGNC|6677|||tolerated(0.24)|benign(0.019)|0.0052|0.0008|0.0115|0|0.0139|0.0031|||0.013|0.01336|0.002787|0.004845|0|0.02147|0.02017|0.01876|0.001938|pathogenic||1&1&1|20650961&25626708&17357073&18280754&18513389&18660489&18922999&19041386&191316…	G|downstream_gene_variant|MODIFIER|LPL|ENSG00000175445|Transcript|ENST00000520959|protein_coding||||||||||rs268&CD992521&CM950785|1867|1|cds_end_NF|HGNC|6677|||||0.0052|0.0008|0.0115|0|0.0139|0.0031|||0.013|0.01336|0.002787|0.004845|0|0.02147|0.02017|0.01876|0.001938|pathogenic||1&1&1|20650961&25626708&17357073&18280754&18513389&18660489&18922999&19041386&19131662&19489872&19501493&19602472&20421…	G|downstream_gene_variant|MODIFIER|LPL|ENSG00000175445|Transcript|ENST00000521994|processed_transcript||||||||||rs268&CD992521&CM950785|4190|1||HGNC|6677|||||0.0052|0.0008|0.0115|0|0.0139|0.0031|||0.013|0.01336|0.002787|0.004845|0|0.02147|0.02017|0.01876|0.001938|pathogenic||1&1&1|20650961&25626708&17357073&18280754&18513389&18660489&18922999&19041386&19131662&19489872&19501493&19602472&20421590&…	G|downstream_gene_variant|MODIFIER|LPL|ENSG00000175445|Transcript|ENST00000522701|protein_coding||||||||||rs268&CD992521&CM950785|4182|1|cds_end_NF|HGNC|6677|||||0.0052|0.0008|0.0115|0|0.0139|0.0031|||0.013|0.01336|0.002787|0.004845|0|0.02147|0.02017|0.01876|0.001938|pathogenic||1&1&1|20650961&25626708&17357073&18280754&18513389&18660489&18922999&19041386&19131662&19489872&19501493&19602472&20421…	G|downstream_gene_variant|MODIFIER|LPL|ENSG00000175445|Transcript|ENST00000524029|protein_coding||||||||||rs268&CD992521&CM950785|4110|1|cds_end_NF|HGNC|6677|||||0.0052|0.0008|0.0115|0|0.0139|0.0031|||0.013|0.01336|0.002787|0.004845|0|0.02147|0.02017|0.01876|0.001938|pathogenic||1&1&1|20650961&25626708&17357073&18280754&18513389&18660489&18922999&19041386&19131662&19489872&19501493&19602472&20421…
10	88477867	rs145983824	C	T	LDB3	CLNSIG=5	Familial_hypertrophic_cardiomyopathy_24		9.06e-05	9.612e-05	0	0	0.0001512	0.0001199	6.056e-05		CSQ=T|missense_variant|MODERATE|LDB3|ENSG00000122367|Transcript|ENST00000263066|protein_coding|10/13||||1516|1493|498|P/L|cCg/cTg|rs145983824||1||HGNC|15710|||deleterious(0)|probably_damaging(1)|||||||0.0004539|0.0001163|9.060e-05|9.061e-05|9.612e-05|0|0|0.0001512|0.0001199|0|6.056e-05|uncertain_significance&pathogenic||1||||||0.0734	T|missense_variant|MODERATE|LDB3|ENSG00000122367|Transcript|ENST00000352360|protein_coding|7/10||||1197|1052|351|P/L|cCg/cTg|rs145983824||1||HGNC|15710|||deleterious(0)|probably_damaging(0.997)|||||||0.0004539|0.0001163|9.060e-05|9.061e-05|9.612e-05|0|0|0.0001512|0.0001199|0|6.056e-05|uncertain_significance&pathogenic||1||||||0.0734	T|missense_variant|MODERATE|LDB3|ENSG00000122367|Transcript|ENST00000361373|protein_coding|10/13||||1844|1823|608|P/L|cCg/cTg|rs145983824||1||HGNC|15710|||deleterious(0)|probably_damaging(0.999)|||||||0.0004539|0.0001163|9.060e-05|9.061e-05|9.612e-05|0|0|0.0001512|0.0001199|0|6.056e-05|uncertain_significance&pathogenic||1||||||0.0734	T|missense_variant|MODERATE|LDB3|ENSG00000122367|Transcript|ENST00000429277|protein_coding|11/14||||1983|1838|613|P/L|cCg/cTg|rs145983824||1||HGNC|15710|||deleterious(0)|probably_damaging(0.988)|||||||0.0004539|0.0001163|9.060e-05|9.061e-05|9.612e-05|0|0|0.0001512|0.0001199|0|6.056e-05|uncertain_significance&pathogenic||1||||||0.0734	T|missense_variant|MODERATE|LDB3|ENSG00000122367|Transcript|ENST00000458213|protein_coding|11/14||||1638|1493|498|P/L|cCg/cTg|rs145983824||1||HGNC|15710|||deleterious(0)|probably_damaging(1)|||||||0.0004539|0.0001163|9.060e-05|9.061e-05|9.612e-05|0|0|0.0001512|0.0001199|0|6.056e-05|uncertain_significance&pathogenic||1||||||0.0734	T|upstream_gene_variant|MODIFIER|LDB3|ENSG00000122367|Transcript|ENST00000477489|retained_intron||||||||||rs145983824|620|1||HGNC|15710|||||||||||0.0004539|0.0001163|9.060e-05|9.061e-05|9.612e-05|0|0|0.0001512|0.0001199|0|6.056e-05|uncertain_significance&pathogenic||1||||||0.0734	T|regulatory_region_variant|MODIFIER|||RegulatoryFeature|ENSR00000352582|CTCF_binding_site||||||||||rs145983824||||||||||||||||0.0004539|0.0001163|9.060e-05|9.061e-05|9.612e-05|0|0|0.0001512|0.0001199|0|6.056e-05|uncertain_significance&pathogenic||1||||||
11	2608824	rs199473473	G	A	KCNQ1	CLNSIG=5	Congenital_long_QT_syndrome		2.471e-05	0	0	0	0	1.504e-05	0.0001212		CSQ=A|missense_variant|MODERATE|KCNQ1|ENSG00000053918|Transcript|ENST00000155840|protein_coding|9/16||||1261|1153|385|E/K|Gag/Aag|rs199473473&CM097211||1||HGNC|6294|||deleterious(0)|possibly_damaging(0.838)|||||||||2.471e-05|2.479e-05|0|0|0|0|1.504e-05|0|0.0001212|pathogenic||1&1|19716085|||||0.00344	A|missense_variant|MODERATE|KCNQ1|ENSG00000053918|Transcript|ENST00000335475|protein_coding|9/16||||1046|772|258|E/K|Gag/Aag|rs199473473&CM097211||1||HGNC|6294|||deleterious(0.01)|possibly_damaging(0.669)|||||||||2.471e-05|2.479e-05|0|0|0|0|1.504e-05|0|0.0001212|pathogenic||1&1|19716085|||||0.00344
11	2609956	rs199472778	A	C	KCNQ1	CLNSIG=5	Congenital_long_QT_syndrome		8.237e-06	0	0	0	0	0	6.158e-05		CSQ=C|missense_variant|MODERATE|KCNQ1|ENSG00000053918|Transcript|ENST00000155840|protein_coding|10/16||||1373|1265|422|K/T|aAg/aCg|rs199472778&CM107416&CD097217&COSM5753660&COSM5753661||1||HGNC|6294|||tolerated(0.25)|benign(0.313)|||||||||8.237e-06|8.359e-06|0|0|0|0|0|0|6.158e-05|pathogenic|0&0&0&1&1|1&1&1&1&1|20541041|||||0.00344	C|missense_variant|MODERATE|KCNQ1|ENSG00000053918|Transcript|ENST00000335475|protein_coding|10/16||||1158|884|295|K/T|aAg/aCg|rs199472778&CM107416&CD097217&COSM5753660&COSM5753661||1||HGNC|6294|||tolerated(0.27)|benign(0.206)|||||||||8.237e-06|8.359e-06|0|0|0|0|0|0|6.158e-05|pathogenic|0&0&0&1&1|1&1&1&1&1|20541041|||||0.00344
11	2790090	rs199472785	C	T	KCNQ1	CLNSIG=5	Congenital_long_QT_syndrome		8.236e-06	0	0	0	0	0	6.061e-05		CSQ=T|missense_variant|MODERATE|KCNQ1|ENSG00000053918|Transcript|ENST00000155840|protein_coding|12/16||||1639|1531|511|R/W|Cgg/Tgg|rs199472785&CM097235||1||HGNC|6294|||deleterious(0)|probably_damaging(1)|||||||||8.236e-06|8.256e-06|0|0|0|0|0|0|6.061e-05|pathogenic||1&1|19716085|||||0.00344	T|missense_variant|MODERATE|KCNQ1|ENSG00000053918|Transcript|ENST00000335475|protein_coding|12/16||||1424|1150|384|R/W|Cgg/Tgg|rs199472785&CM097235||1||HGNC|6294|||deleterious(0)|probably_damaging(0.999)|||||||||8.236e-06|8.256e-06|0|0|0|0|0|0|6.061e-05|pathogenic||1&1|19716085|||||0.00344	T|upstream_gene_variant|MODIFIER|COX6CP18|ENSG00000236041|Transcript|ENST00000448769|processed_pseudogene||||||||||rs199472785&CM097235|2496|1||HGNC|49370|||||||||||||8.236e-06|8.256e-06|0|0|0|0|0|0|6.061e-05|pathogenic||1&1|19716085|||||
11	2790114	rs199472787	C	T	KCNQ1	CLNSIG=5	Congenital_long_QT_syndrome		4.942e-05	0	0	0	0	7.514e-05	6.061e-05		CSQ=T|missense_variant|MODERATE|KCNQ1|ENSG00000053918|Transcript|ENST00000155840|protein_coding|12/16||||1663|1555|519|R/C|Cgc/Tgc|rs199472787&CM030228||1||HGNC|6294|||deleterious(0.02)|probably_damaging(0.998)|||||||||4.942e-05|4.954e-05|0|0|0|0|7.514e-05|0|6.061e-05|pathogenic||1&1|12566525|||||0.00344	T|missense_variant|MODERATE|KCNQ1|ENSG00000053918|Transcript|ENST00000335475|protein_coding|12/16||||1448|1174|392|R/C|Cgc/Tgc|rs199472787&CM030228||1||HGNC|6294|||tolerated(0.06)|probably_damaging(0.987)|||||||||4.942e-05|4.954e-05|0|0|0|0|7.514e-05|0|6.061e-05|pathogenic||1&1|12566525|||||0.00344	T|upstream_gene_variant|MODIFIER|COX6CP18|ENSG00000236041|Transcript|ENST00000448769|processed_pseudogene||||||||||rs199472787&CM030228|2472|1||HGNC|49370|||||||||||||4.942e-05|4.954e-05|0|0|0|0|7.514e-05|0|6.061e-05|pathogenic||1&1|12566525|||||
11	47361267	rs730880561	G	A	MYBPC3	CLNSIG=5	Cardiomyopathy		1.654e-05	0	8.82e-05	0	0	0	6.165e-05		CSQ=A|missense_variant|MODERATE|MYBPC3|ENSG00000134571|Transcript|ENST00000256993|protein_coding|19/33||||2054|1999|667|R/C|Cgt/Tgt|rs730880561&CM111028||-1||HGNC|7551|||deleterious(0)|probably_damaging(0.998)|||||||||1.654e-05|1.68e-05|0|8.82e-05|0|0|0|0|6.165e-05|||0&1||||||0.498	A|missense_variant|MODERATE|MYBPC3|ENSG00000134571|Transcript|ENST00000399249|protein_coding|20/34||||2057|2002|668|R/C|Cgt/Tgt|rs730880561&CM111028||-1||HGNC|7551|||deleterious(0)|probably_damaging(0.993)|||||||||1.654e-05|1.68e-05|0|8.82e-05|0|0|0|0|6.165e-05|||0&1||||||0.498	A|missense_variant&NMD_transcript_variant|MODERATE|MYBPC3|ENSG00000134571|Transcript|ENST00000544791|nonsense_mediated_decay|21/27||||2057|2002|668|R/C|Cgt/Tgt|rs730880561&CM111028||-1||HGNC|7551|||deleterious(0)|probably_damaging(0.99)|||||||||1.654e-05|1.68e-05|0|8.82e-05|0|0|0|0|6.165e-05|||0&1||||||0.498	A|missense_variant|MODERATE|MYBPC3|ENSG00000134571|Transcript|ENST00000545968|protein_coding|21/35||||2057|2002|668|R/C|Cgt/Tgt|rs730880561&CM111028||-1||HGNC|7551|||deleterious(0)|probably_damaging(0.993)|||||||||1.654e-05|1.68e-05|0|8.82e-05|0|0|0|0|6.165e-05|||0&1||||||0.498
11	47362764	rs730880552	G	A	MYBPC3	CLNSIG=5	Cardiomyopathy		8.285e-05	0	0	0	0	0	0.0007493		CSQ=A|missense_variant|MODERATE|MYBPC3|ENSG00000134571|Transcript|ENST00000256993|protein_coding|17/33||||1874|1819|607|P/S|Cct/Tct|rs730880552&HM080119||-1||HGNC|7551|||deleterious(0.03)|probably_damaging(0.919)|||||||||8.285e-05|0.0001406|0|0|0|0|0|0|0.0007493|uncertain_significance||1&1||||||0.498	A|missense_variant|MODERATE|MYBPC3|ENSG00000134571|Transcript|ENST00000399249|protein_coding|18/34||||1877|1822|608|P/S|Cct/Tct|rs730880552&HM080119||-1||HGNC|7551|||deleterious(0.03)|probably_damaging(0.919)|||||||||8.285e-05|0.0001406|0|0|0|0|0|0|0.0007493|uncertain_significance||1&1||||||0.498	A|missense_variant&NMD_transcript_variant|MODERATE|MYBPC3|ENSG00000134571|Transcript|ENST00000544791|nonsense_mediated_decay|19/27||||1877|1822|608|P/S|Cct/Tct|rs730880552&HM080119||-1||HGNC|7551|||deleterious(0.05)|possibly_damaging(0.868)|||||||||8.285e-05|0.0001406|0|0|0|0|0|0|0.0007493|uncertain_significance||1&1||||||0.498	A|missense_variant|MODERATE|MYBPC3|ENSG00000134571|Transcript|ENST00000545968|protein_coding|19/35||||1877|1822|608|P/S|Cct/Tct|rs730880552&HM080119||-1||HGNC|7551|||deleterious(0.03)|probably_damaging(0.919)|||||||||8.285e-05|0.0001406|0|0|0|0|0|0|0.0007493|uncertain_significance||1&1||||||0.498
11	47364602	rs193922377	C	T	MYBPC3	CLNSIG=5	Cardiomyopathy		0.0001486	0.0005794	9.669e-05	0	0	0.0001611	6.651e-05		CSQ=T|missense_variant|MODERATE|MYBPC3|ENSG00000134571|Transcript|ENST00000256993|protein_coding|13/33||||1373|1318|440|E/K|Gag/Aag|rs193922377&CM086861||-1||HGNC|7551|||deleterious(0)|probably_damaging(0.939)|0.0002|0.0008|0|0|0|0|0.0007016|0.0002357|1.486e-04|0.0001622|0.0005794|9.669e-05|0|0|0.0001611|0.001232|6.651e-05|uncertain_significance||1&1|18533079&20851114&20414521&20624503|||||0.498	T|missense_variant|MODERATE|MYBPC3|ENSG00000134571|Transcript|ENST00000399249|protein_coding|14/34||||1376|1321|441|E/K|Gag/Aag|rs193922377&CM086861||-1||HGNC|7551|||deleterious(0)|possibly_damaging(0.801)|0.0002|0.0008|0|0|0|0|0.0007016|0.0002357|1.486e-04|0.0001622|0.0005794|9.669e-05|0|0|0.0001611|0.001232|6.651e-05|uncertain_significance||1&1|18533079&20851114&20414521&20624503|||||0.498	T|missense_variant&NMD_transcript_variant|MODERATE|MYBPC3|ENSG00000134571|Transcript|ENST00000544791|nonsense_mediated_decay|15/27||||1376|1321|441|E/K|Gag/Aag|rs193922377&CM086861||-1||HGNC|7551|||deleterious(0)|possibly_damaging(0.793)|0.0002|0.0008|0|0|0|0|0.0007016|0.0002357|1.486e-04|0.0001622|0.0005794|9.669e-05|0|0|0.0001611|0.001232|6.651e-05|uncertain_significance||1&1|18533079&20851114&…	T|missense_variant|MODERATE|MYBPC3|ENSG00000134571|Transcript|ENST00000545968|protein_coding|15/35||||1376|1321|441|E/K|Gag/Aag|rs193922377&CM086861||-1||HGNC|7551|||deleterious(0)|possibly_damaging(0.801)|0.0002|0.0008|0|0|0|0|0.0007016|0.0002357|1.486e-04|0.0001622|0.0005794|9.669e-05|0|0|0.0001611|0.001232|6.651e-05|uncertain_significance||1&1|18533079&20851114&20414521&20624503|||||0.498
11	47364832	rs587776699	C	T	MYBPC3	CLNSIG=5	Familial_hypertrophic_cardiomyopathy_4		4.148e-05	0	0	0	0	1.795e-05	0.0003792		CSQ=T|intron_variant|MODIFIER|MYBPC3|ENSG00000134571|Transcript|ENST00000256993|protein_coding||12/32||||||||rs587776699&CS081936||-1||HGNC|7551|||||||||||||4.148e-05|4.22e-05|0|0|0|0|1.795e-05|0|0.0003792|pathogenic||1&1||||||0.498	T|intron_variant|MODIFIER|MYBPC3|ENSG00000134571|Transcript|ENST00000399249|protein_coding||12/33||||||||rs587776699&CS081936||-1||HGNC|7551|||||||||||||4.148e-05|4.22e-05|0|0|0|0|1.795e-05|0|0.0003792|pathogenic||1&1||||||0.498	T|intron_variant&NMD_transcript_variant|MODIFIER|MYBPC3|ENSG00000134571|Transcript|ENST00000544791|nonsense_mediated_decay||13/26||||||||rs587776699&CS081936||-1||HGNC|7551|||||||||||||4.148e-05|4.22e-05|0|0|0|0|1.795e-05|0|0.0003792|pathogenic||1&1||||||0.498	T|intron_variant|MODIFIER|MYBPC3|ENSG00000134571|Transcript|ENST00000545968|protein_coding||13/34||||||||rs587776699&CS081936||-1||HGNC|7551|||||||||||||4.148e-05|4.22e-05|0|0|0|0|1.795e-05|0|0.0003792|pathogenic||1&1||||||0.498
11	47365041	rs730880641	A	C	MYBPC3	CLNSIG=5	Cardiomyopathy		0.0003504	0	0	0.0005376	0	0.0008651	0.0002412		CSQ=C|splice_donor_variant|HIGH|MYBPC3|ENSG00000134571|Transcript|ENST00000256993|protein_coding||12/32||||||||rs730880641&COSM5095220&COSM5095221||-1||HGNC|7551|||||||||||||3.504e-04|0.0005372|0|0|0.0005376|0|0.0008651|0|0.0002412|pathogenic|0&1&1|1&1&1||||||0.498	C|splice_donor_variant|HIGH|MYBPC3|ENSG00000134571|Transcript|ENST00000399249|protein_coding||12/33||||||||rs730880641&COSM5095220&COSM5095221||-1||HGNC|7551|||||||||||||3.504e-04|0.0005372|0|0|0.0005376|0|0.0008651|0|0.0002412|pathogenic|0&1&1|1&1&1||||||0.498	C|splice_donor_variant&NMD_transcript_variant|HIGH|MYBPC3|ENSG00000134571|Transcript|ENST00000544791|nonsense_mediated_decay||13/26||||||||rs730880641&COSM5095220&COSM5095221||-1||HGNC|7551|||||||||||||3.504e-04|0.0005372|0|0|0.0005376|0|0.0008651|0|0.0002412|pathogenic|0&1&1|1&1&1||||||0.498	C|splice_donor_variant|HIGH|MYBPC3|ENSG00000134571|Transcript|ENST00000545968|protein_coding||13/34||||||||rs730880641&COSM5095220&COSM5095221||-1||HGNC|7551|||||||||||||3.504e-04|0.0005372|0|0|0.0005376|0|0.0008651|0|0.0002412|pathogenic|0&1&1|1&1&1||||||0.498
11	47371333	rs201098973	C	T	MYBPC3	CLNSIG=5	Cardiomyopathy		0.0003471	0.002602	0.0006654	0	0	0.000179	6.861e-05		CSQ=T|missense_variant|MODERATE|MYBPC3|ENSG00000134571|Transcript|ENST00000256993|protein_coding|5/33||||701|646|216|A/T|Gcc/Acc|rs201098973&CM082958||-1||HGNC|7551|||tolerated(0.61)|benign(0.002)|0.0010|0.0015|0|0|0.003|0|0.001446|0.0001189|3.471e-04|0.0003654|0.002602|0.0006654|0|0|0.000179|0|6.861e-05|uncertain_significance&likely_benign||1&1||||||0.498	T|missense_variant|MODERATE|MYBPC3|ENSG00000134571|Transcript|ENST00000399249|protein_coding|5/34||||701|646|216|A/T|Gcc/Acc|rs201098973&CM082958||-1||HGNC|7551|||tolerated(0.61)|benign(0.002)|0.0010|0.0015|0|0|0.003|0|0.001446|0.0001189|3.471e-04|0.0003654|0.002602|0.0006654|0|0|0.000179|0|6.861e-05|uncertain_significance&likely_benign||1&1||||||0.498	T|missense_variant&NMD_transcript_variant|MODERATE|MYBPC3|ENSG00000134571|Transcript|ENST00000544791|nonsense_mediated_decay|5/27||||701|646|216|A/T|Gcc/Acc|rs201098973&CM082958||-1||HGNC|7551|||tolerated(0.56)|benign(0.001)|0.0010|0.0015|0|0|0.003|0|0.001446|0.0001189|3.471e-04|0.0003654|0.002602|0.0006654|0|0|0.000179|0|6.861e-05|uncertain_significance&likely_benign||1&1||||||0.498	T|missense_variant|MODERATE|MYBPC3|ENSG00000134571|Transcript|ENST00000545968|protein_coding|5/35||||701|646|216|A/T|Gcc/Acc|rs201098973&CM082958||-1||HGNC|7551|||tolerated(0.61)|benign(0.002)|0.0010|0.0015|0|0|0.003|0|0.001446|0.0001189|3.471e-04|0.0003654|0.002602|0.0006654|0|0|0.000179|0|6.861e-05|uncertain_significance&likely_benign||1&1||||||0.498
11	67378982	rs121913660	C	T	NDUFV1	CLNSIG=5	Mitochondrial_complex_I_deficiency		4.118e-05	0	0	0	0	6.792e-05	6.943e-05		CSQ=T|missense_variant|MODERATE|NDUFV1|ENSG00000167792|Transcript|ENST00000322776|protein_coding|7/10||||1175|1022|341|A/V|gCg/gTg|rs121913660&CM990927||1||HGNC|7716|||deleterious_low_confidence(0.02)|benign(0.439)|||||||||4.118e-05|4.732e-05|0|0|0|0|6.792e-05|0|6.943e-05|uncertain_significance||1&1||||||0.102	T|upstream_gene_variant|MODIFIER|C11orf72|ENSG00000184224|Transcript|ENST00000333139|protein_coding||||||||||rs121913660&CM990927|4805|-1||HGNC|26915|||||||||||||4.118e-05|4.732e-05|0|0|0|0|6.792e-05|0|6.943e-05|uncertain_significance||1&1||||||	T|missense_variant|MODERATE|NDUFV1|ENSG00000167792|Transcript|ENST00000415352|protein_coding|7/10||||1062|1001|334|A/V|gCg/gTg|rs121913660&CM990927||1||HGNC|7716|||deleterious_low_confidence(0.02)|benign(0.44)|||||||||4.118e-05|4.732e-05|0|0|0|0|6.792e-05|0|6.943e-05|uncertain_significance||1&1||||||0.102	T|downstream_gene_variant|MODIFIER|DOC2GP|ENSG00000231793|Transcript|ENST00000495263|processed_transcript||||||||||rs121913660&CM990927|1142|-1||HGNC|37962|||||||||||||4.118e-05|4.732e-05|0|0|0|0|6.792e-05|0|6.943e-05|uncertain_significance||1&1||||||	T|downstream_gene_variant|MODIFIER|DOC2GP|ENSG00000231793|Transcript|ENST00000514950|unitary_pseudogene||||||||||rs121913660&CM990927|1326|-1||HGNC|37962|||||||||||||4.118e-05|4.732e-05|0|0|0|0|6.792e-05|0|6.943e-05|uncertain_significance||1&1||||||	T|downstream_gene_variant|MODIFIER|NDUFV1|ENSG00000167792|Transcript|ENST00000524838|retained_intron||||||||||rs121913660&CM990927|1243|1||HGNC|7716|||||||||||||4.118e-05|4.732e-05|0|0|0|0|6.792e-05|0|6.943e-05|uncertain_significance||1&1||||||0.102	T|downstream_gene_variant|MODIFIER|NDUFV1|ENSG00000167792|Transcript|ENST00000524876|processed_transcript||||||||||rs121913660&CM990927|2843|1||HGNC|7716|||||||||||||4.118e-05|4.732e-05|0|0|0|0|6.792e-05|0|6.943e-05|uncertain_significance||1&1||||||0.102	T|downstream_gene_variant|MODIFIER|NDUFV1|ENSG00000167792|Transcript|ENST00000525086|processed_transcript||||||||||rs121913660&CM990927|1884|1||HGNC|7716|||||||||||||4.118e-05|4.732e-05|0|0|0|0|6.792e-05|0|6.943e-05|uncertain_significance||1&1||||||0.102	T|downstream_gene_variant|MODIFIER|NDUFV1|ENSG00000167792|Transcript|ENST00000526138|retained_intron||||||||||rs121913660&CM990927|2993|1||HGNC|7716|||||||||||||4.118e-05|4.732e-05|0|0|0|0|6.792e-05|0|6.943e-05|uncertain_significance||1&1||||||0.102	T|intron_variant&non_coding_transcript_variant|MODIFIER|NDUFV1|ENSG00000167792|Transcript|ENST00000526169|processed_transcript||4/5||||||||rs121913660&CM990927||1||HGNC|7716|||||||||||||4.118e-05|4.732e-05|0|0|0|0|6.792e-05|0|6.943e-05|uncertain_significance||1&1||||||0.102	T|non_coding_transcript_exon_variant|MODIFIER|NDUFV1|ENSG00000167792|Transcript|ENST00000526770|retained_intron|4/7||||1305|||||rs121913660&CM990927||1||HGNC|7716|||||||||||||4.118e-05|4.732e-05|0|0|0|0|6.792e-05|0|6.943e-05|uncertain_significance||1&1||||||0.102	T|missense_variant&NMD_transcript_variant|MODERATE|NDUFV1|ENSG00000167792|Transcript|ENST00000527355|nonsense_mediated_decay|2/4||||311|311|104|A/V|gCg/gTg|rs121913660&CM990927||1|cds_start_NF|HGNC|7716|||deleterious_low_confidence(0.01)|benign(0.42)|||||||||4.118e-05|4.732e-05|0|0|0|0|6.792e-05|0|6.943e-05|uncertain_significance||1&1||||||0.102	T|non_coding_transcript_exon_variant|MODIFIER|NDUFV1|ENSG00000167792|Transcript|ENST00000527923|retained_intron|1/3||||364|||||rs121913660&CM990927||1||HGNC|7716|||||||||||||4.118e-05|4.732e-05|0|0|0|0|6.792e-05|0|6.943e-05|uncertain_significance||1&1||||||0.102	T|downstream_gene_variant|MODIFIER|NDUFV1|ENSG00000167792|Transcript|ENST00000528314|protein_coding||||||||||rs121913660&CM990927|1925|1|cds_end_NF|HGNC|7716|||||||||||||4.118e-05|4.732e-05|0|0|0|0|6.792e-05|0|6.943e-05|uncertain_significance||1&1||||||0.102	T|downstream_gene_variant|MODIFIER|NDUFV1|ENSG00000167792|Transcript|ENST00000528328|protein_coding||||||||||rs121913660&CM990927|2837|1|cds_end_NF|HGNC|7716|||||||||||||4.118e-05|4.732e-05|0|0|0|0|6.792e-05|0|6.943e-05|uncertain_significance||1&1||||||0.102	T|downstream_gene_variant|MODIFIER|NDUFV1|ENSG00000167792|Transcript|ENST00000528377|retained_intron||||||||||rs121913660&CM990927|1659|1||HGNC|7716|||||||||||||4.118e-05|4.732e-05|0|0|0|0|6.792e-05|0|6.943e-05|uncertain_significance||1&1||||||0.102	T|downstream_gene_variant|MODIFIER|NDUFV1|ENSG00000167792|Transcript|ENST00000528548|processed_transcript||||||||||rs121913660&CM990927|2905|1||HGNC|7716|||||||||||||4.118e-05|4.732e-05|0|0|0|0|6.792e-05|0|6.943e-05|uncertain_significance||1&1||||||0.102	T|downstream_gene_variant|MODIFIER|NDUFV1|ENSG00000167792|Transcript|ENST00000529867|protein_coding||||||||||rs121913660&CM990927|1070|1|cds_end_NF|HGNC|7716|||||||||||||4.118e-05|4.732e-05|0|0|0|0|6.792e-05|0|6.943e-05|uncertain_significance||1&1||||||0.102	T|missense_variant|MODERATE|NDUFV1|ENSG00000167792|Transcript|ENST00000529927|protein_coding|7/10||||1060|995|332|A/V|gCg/gTg|rs121913660&CM990927||1||HGNC|7716|||deleterious_low_confidence(0.02)|possibly_damaging(0.565)|||||||||4.118e-05|4.732e-05|0|0|0|0|6.792e-05|0|6.943e-05|uncertain_significance||1&1||||||0.102	T|downstream_gene_variant|MODIFIER|NDUFV1|ENSG00000167792|Transcript|ENST00000530014|retained_intron||||||||||rs121913660&CM990927|1915|1||HGNC|7716|||||||||||||4.118e-05|4.732e-05|0|0|0|0|6.792e-05|0|6.943e-05|uncertain_significance||1&1||||||0.102	T|downstream_gene_variant|MODIFIER|NDUFV1|ENSG00000167792|Transcript|ENST00000530103|nonsense_mediated_decay||||||||||rs121913660&CM990927|1915|1||HGNC|7716|||||||||||||4.118e-05|4.732e-05|0|0|0|0|6.792e-05|0|6.943e-05|uncertain_significance||1&1||||||0.102	T|downstream_gene_variant|MODIFIER|NDUFV1|ENSG00000167792|Transcript|ENST00000530638|protein_coding||||||||||rs121913660&CM990927|1091|1|cds_end_NF|HGNC|7716|||||||||||||4.118e-05|4.732e-05|0|0|0|0|6.792e-05|0|6.943e-05|uncertain_significance||1&1||||||0.102	T|upstream_gene_variant|MODIFIER|NDUFV1|ENSG00000167792|Transcript|ENST00000531250|retained_intron||||||||||rs121913660&CM990927|42|1||HGNC|7716|||||||||||||4.118e-05|4.732e-05|0|0|0|0|6.792e-05|0|6.943e-05|uncertain_significance||1&1||||||0.102	T|downstream_gene_variant|MODIFIER|NDUFV1|ENSG00000167792|Transcript|ENST00000532244|protein_coding||||||||||rs121913660&CM990927|929|1|cds_end_NF|HGNC|7716|||||||||||||4.118e-05|4.732e-05|0|0|0|0|6.792e-05|0|6.943e-05|uncertain_significance||1&1||||||0.102	T|downstream_gene_variant|MODIFIER|NDUFV1|ENSG00000167792|Transcript|ENST00000532260|retained_intron||||||||||rs121913660&CM990927|3077|1||HGNC|7716|||||||||||||4.118e-05|4.732e-05|0|0|0|0|6.792e-05|0|6.943e-05|uncertain_significance||1&1||||||0.102	T|missense_variant|MODERATE|NDUFV1|ENSG00000167792|Transcript|ENST00000532303|protein_coding|6/9||||1044|719|240|A/V|gCg/gTg|rs121913660&CM990927||1||HGNC|7716|||deleterious_low_confidence(0.01)|benign(0.439)|||||||||4.118e-05|4.732e-05|0|0|0|0|6.792e-05|0|6.943e-05|uncertain_significance||1&1||||||0.102	T|downstream_gene_variant|MODIFIER|NDUFV1|ENSG00000167792|Transcript|ENST00000532343|protein_coding||||||||||rs121913660&CM990927|1051|1|cds_end_NF|HGNC|7716|||||||||||||4.118e-05|4.732e-05|0|0|0|0|6.792e-05|0|6.943e-05|uncertain_significance||1&1||||||0.102	T|downstream_gene_variant|MODIFIER|NDUFV1|ENSG00000167792|Transcript|ENST00000533075|protein_coding||||||||||rs121913660&CM990927|1085|1|cds_end_NF|HGNC|7716|||||||||||||4.118e-05|4.732e-05|0|0|0|0|6.792e-05|0|6.943e-05|uncertain_significance||1&1||||||0.102	T|downstream_gene_variant|MODIFIER|RP11-655M14.12|ENSG00000255119|Transcript|ENST00000533876|antisense||||||||||rs121913660&CM990927|4869|1||Clone_based_vega_gene||||||||||||||4.118e-05|4.732e-05|0|0|0|0|6.792e-05|0|6.943e-05|uncertain_significance||1&1||||||	T|3_prime_UTR_variant&NMD_transcript_variant|MODIFIER|NDUFV1|ENSG00000167792|Transcript|ENST00000533919|nonsense_mediated_decay|3/6||||426|||||rs121913660&CM990927||1|cds_start_NF|HGNC|7716|||||||||||||4.118e-05|4.732e-05|0|0|0|0|6.792e-05|0|6.943e-05|uncertain_significance||1&1||||||0.102	T|downstream_gene_variant|MODIFIER|NDUFV1|ENSG00000167792|Transcript|ENST00000534139|retained_intron||||||||||rs121913660&CM990927|1876|1||HGNC|7716|||||||||||||4.118e-05|4.732e-05|0|0|0|0|6.792e-05|0|6.943e-05|uncertain_significance||1&1||||||0.102	T|upstream_gene_variant|MODIFIER|NDUFV1|ENSG00000167792|Transcript|ENST00000534352|retained_intron||||||||||rs121913660&CM990927|208|1||HGNC|7716|||||||||||||4.118e-05|4.732e-05|0|0|0|0|6.792e-05|0|6.943e-05|uncertain_significance||1&1||||||0.102
11	118039455	rs17121819	G	A	SCN2B	CLNSIG=5	Atrial_fibrillation\x2c_familial\x2c_14		6.589e-05	0	0	0	0	0.0001049	6.056e-05		CSQ=A|missense_variant|MODERATE|SCN2B|ENSG00000149575|Transcript|ENST00000278947|protein_coding|2/4||||324|82|28|R/W|Cgg/Tgg|rs17121819&CM096300||-1||HGNC|10589|||tolerated(0.19)|benign(0)|0.0002|0|0|0.001|0|0|0|0.0001164|6.589e-05|6.59e-05|0|0|0|0|0.0001049|0|6.056e-05|pathogenic||1&1||||||0.268	A|regulatory_region_variant|MODIFIER|||RegulatoryFeature|ENSR00000357616|CTCF_binding_site||||||||||rs17121819&CM096300||||||||||0.0002|0|0|0.001|0|0|0|0.0001164|6.589e-05|6.59e-05|0|0|0|0|0.0001049|0|6.056e-05|pathogenic||1&1||||||
12	5154893	rs121908591	C	T	KCNA5	CLNSIG=5	Atrial_fibrillation\x2c_familial\x2c_7		0.0002389	0	0	0.002545	0	4.499e-05	0.0002423		CSQ=T|missense_variant|MODERATE|KCNA5|ENSG00000130037|Transcript|ENST00000252321|protein_coding|1/1||||1809|1580|527|T/M|aCg/aTg|rs121908591&CM093239&COSM4469085||1||HGNC|6224|||deleterious(0.04)|probably_damaging(0.999)|0.0010|0|0|0.003|0|0.002|||2.389e-04|0.0002391|0|0|0.002545|0|4.499e-05|0|0.0002423|pathogenic|0&0&1|1&1&1||||||0.094
12	8800737	rs727502791	G	A	MFAP5	CLNSIG=5	Aortic_aneurysm\x2c_familial_thoracic_9		4.118e-05	0	0	0.0003469	0	0	0.0001214		CSQ=A|stop_gained|HIGH|MFAP5|ENSG00000197614|Transcript|ENST00000359478|protein_coding|10/10||||660|472|158|R/*|Cga/Tga|rs727502791||-1||HGNC|29673|||||||||||||4.118e-05|4.128e-05|0|0|0.0003469|0|0|0|0.0001214|pathogenic||1||||||0.511	A|stop_gained|HIGH|MFAP5|ENSG00000197614|Transcript|ENST00000396549|protein_coding|9/9||||644|442|148|R/*|Cga/Tga|rs727502791||-1||HGNC|29673|||||||||||||4.118e-05|4.128e-05|0|0|0.0003469|0|0|0|0.0001214|pathogenic||1||||||0.511	A|stop_gained|HIGH|MFAP5|ENSG00000197614|Transcript|ENST00000433590|protein_coding|8/8||||657|397|133|R/*|Cga/Tga|rs727502791||-1||HGNC|29673|||||||||||||4.118e-05|4.128e-05|0|0|0.0003469|0|0|0|0.0001214|pathogenic||1||||||0.511	A|downstream_gene_variant|MODIFIER|MFAP5|ENSG00000197614|Transcript|ENST00000534833|retained_intron||||||||||rs727502791|2237|-1||HGNC|29673|||||||||||||4.118e-05|4.128e-05|0|0|0.0003469|0|0|0|0.0001214|pathogenic||1||||||0.511	A|stop_gained|HIGH|MFAP5|ENSG00000197614|Transcript|ENST00000535336|protein_coding|7/7||||381|280|94|R/*|Cga/Tga|rs727502791||-1||HGNC|29673|||||||||||||4.118e-05|4.128e-05|0|0|0.0003469|0|0|0|0.0001214|pathogenic||1||||||0.511	A|stop_gained|HIGH|MFAP5|ENSG00000197614|Transcript|ENST00000535411|protein_coding|9/10||||441|442|148|R/*|Cga/Tga|rs727502791||-1|cds_start_NF|HGNC|29673|||||||||||||4.118e-05|4.128e-05|0|0|0.0003469|0|0|0|0.0001214|pathogenic||1||||||0.511	A|3_prime_UTR_variant&NMD_transcript_variant|MODIFIER|MFAP5|ENSG00000197614|Transcript|ENST00000537009|nonsense_mediated_decay|11/11||||619|||||rs727502791||-1||HGNC|29673|||||||||||||4.118e-05|4.128e-05|0|0|0.0003469|0|0|0|0.0001214|pathogenic||1||||||0.511	A|downstream_gene_variant|MODIFIER|MFAP5|ENSG00000197614|Transcript|ENST00000538107|processed_transcript||||||||||rs727502791|3588|-1||HGNC|29673|||||||||||||4.118e-05|4.128e-05|0|0|0.0003469|0|0|0|0.0001214|pathogenic||1||||||0.511	A|non_coding_transcript_exon_variant|MODIFIER|MFAP5|ENSG00000197614|Transcript|ENST00000538694|processed_transcript|8/8||||431|||||rs727502791||-1||HGNC|29673|||||||||||||4.118e-05|4.128e-05|0|0|0.0003469|0|0|0|0.0001214|pathogenic||1||||||0.511	A|stop_gained|HIGH|MFAP5|ENSG00000197614|Transcript|ENST00000540087|protein_coding|8/8||||442|442|148|R/*|Cga/Tga|rs727502791||-1||HGNC|29673|||||||||||||4.118e-05|4.128e-05|0|0|0.0003469|0|0|0|0.0001214|pathogenic||1||||||0.511	A|stop_gained|HIGH|MFAP5|ENSG00000197614|Transcript|ENST00000543369|protein_coding|8/8||||469|406|136|R/*|Cga/Tga|rs727502791||-1||HGNC|29673|||||||||||||4.118e-05|4.128e-05|0|0|0.0003469|0|0|0|0.0001214|pathogenic||1||||||0.511	A|stop_gained|HIGH|MFAP5|ENSG00000197614|Transcript|ENST00000543467|protein_coding|3/4||||190|190|64|R/*|Cga/Tga|rs727502791||-1|cds_start_NF|HGNC|29673|||||||||||||4.118e-05|4.128e-05|0|0|0.0003469|0|0|0|0.0001214|pathogenic||1||||||0.511	A|3_prime_UTR_variant&NMD_transcript_variant|MODIFIER|MFAP5|ENSG00000197614|Transcript|ENST00000544211|nonsense_mediated_decay|10/10||||576|||||rs727502791||-1||HGNC|29673|||||||||||||4.118e-05|4.128e-05|0|0|0.0003469|0|0|0|0.0001214|pathogenic||1||||||0.511	A|downstream_gene_variant|MODIFIER|MFAP5|ENSG00000197614|Transcript|ENST00000544889|protein_coding||||||||||rs727502791|2423|-1|cds_end_NF|HGNC|29673|||||||||||||4.118e-05|4.128e-05|0|0|0.0003469|0|0|0|0.0001214|pathogenic||1||||||0.511
12	98928103	rs17028450	C	T	TMPO	CLNSIG=5	Dilated_cardiomyopathy_1T		0.015	0.001771	0.1445	0.005887	0.002429	0.0007626	0.000244		CSQ=T|intron_variant|MODIFIER|TMPO|ENSG00000120802|Transcript|ENST00000261210|protein_coding||3/3||||||||rs17028450&CM055559||1||HGNC|11875|||||0.0114|0.0023|0.072|0.004|0|0|||0.015|0.01508|0.001771|0.1445|0.005887|0.002429|0.0007626|0.001111|0.000244|benign&likely_benign&pathogenic||1&1|22337857|||||0.76	T|missense_variant|MODERATE|TMPO|ENSG00000120802|Transcript|ENST00000266732|protein_coding|4/4||||2306|2068|690|R/C|Cgt/Tgt|rs17028450&CM055559||1||HGNC|11875|||deleterious_low_confidence(0.04)|benign(0.002)|0.0114|0.0023|0.072|0.004|0|0|||0.015|0.01508|0.001771|0.1445|0.005887|0.002429|0.0007626|0.001111|0.000244|benign&likely_benign&pathogenic||1&1|22337857|||||0.76	T|intron_variant|MODIFIER|TMPO|ENSG00000120802|Transcript|ENST00000343315|protein_coding||3/7||||||||rs17028450&CM055559||1||HGNC|11875|||||0.0114|0.0023|0.072|0.004|0|0|||0.015|0.01508|0.001771|0.1445|0.005887|0.002429|0.0007626|0.001111|0.000244|benign&likely_benign&pathogenic||1&1|22337857|||||0.76	T|intron_variant|MODIFIER|TMPO|ENSG00000120802|Transcript|ENST00000393053|protein_coding||3/5||||||||rs17028450&CM055559||1||HGNC|11875|||||0.0114|0.0023|0.072|0.004|0|0|||0.015|0.01508|0.001771|0.1445|0.005887|0.002429|0.0007626|0.001111|0.000244|benign&likely_benign&pathogenic||1&1|22337857|||||0.76	T|downstream_gene_variant|MODIFIER|TMPO|ENSG00000120802|Transcript|ENST00000546828|processed_transcript||||||||||rs17028450&CM055559|2546|1||HGNC|11875|||||0.0114|0.0023|0.072|0.004|0|0|||0.015|0.01508|0.001771|0.1445|0.005887|0.002429|0.0007626|0.001111|0.000244|benign&likely_benign&pathogenic||1&1|22337857|||||0.76	T|downstream_gene_variant|MODIFIER|TMPO|ENSG00000120802|Transcript|ENST00000547214|processed_transcript||||||||||rs17028450&CM055559|2053|1||HGNC|11875|||||0.0114|0.0023|0.072|0.004|0|0|||0.015|0.01508|0.001771|0.1445|0.005887|0.002429|0.0007626|0.001111|0.000244|benign&likely_benign&pathogenic||1&1|22337857|||||0.76	T|downstream_gene_variant|MODIFIER|TMPO|ENSG00000120802|Transcript|ENST00000549938|processed_transcript||||||||||rs17028450&CM055559|1359|1||HGNC|11875|||||0.0114|0.0023|0.072|0.004|0|0|||0.015|0.01508|0.001771|0.1445|0.005887|0.002429|0.0007626|0.001111|0.000244|benign&likely_benign&pathogenic||1&1|22337857|||||0.76	T|intron_variant&non_coding_transcript_variant|MODIFIER|TMPO|ENSG00000120802|Transcript|ENST00000552831|retained_intron||2/2||||||||rs17028450&CM055559||1||HGNC|11875|||||0.0114|0.0023|0.072|0.004|0|0|||0.015|0.01508|0.001771|0.1445|0.005887|0.002429|0.0007626|0.001111|0.000244|benign&likely_benign&pathogenic||1&1|22337857|||||0.76	T|intron_variant|MODIFIER|TMPO|ENSG00000120802|Transcript|ENST00000556029|protein_coding||3/8||||||||rs17028450&CM055559||1||HGNC|11875|||||0.0114|0.0023|0.072|0.004|0|0|||0.015|0.01508|0.001771|0.1445|0.005887|0.002429|0.0007626|0.001111|0.000244|benign&likely_benign&pathogenic||1&1|22337857|||||0.76	T|intron_variant|MODIFIER|TMPO|ENSG00000120802|Transcript|ENST00000556678|protein_coding||2/5||||||||rs17028450&CM055559||1|cds_start_NF&cds_end_NF|HGNC|11875|||||0.0114|0.0023|0.072|0.004|0|0|||0.015|0.01508|0.001771|0.1445|0.005887|0.002429|0.0007626|0.001111|0.000244|benign&likely_benign&pathogenic||1&1|22337857|||||0.76
14	23890202	rs367546859	C	T	MYH7	CLNSIG=5	Primary_familial_hypertrophic_cardiomyopathy|Cardiomyopathy		6.589e-05	0	0	0.0001156	0	8.992e-05	6.059e-05		CSQ=T|missense_variant|MODERATE|MYH7|ENSG00000092054|Transcript|ENST00000355349|protein_coding|26/40||||3464|3301|1101|G/S|Ggc/Agc|rs367546859&CM122992&COSM240789||-1||HGNC|7577|||tolerated(0.84)|benign(0.046)|||||||0|0.0001163|6.589e-05|6.593e-05|0|0|0.0001156|0|8.992e-05|0|6.059e-05|uncertain_significance|0&0&1|1&1&1||||||0.0412	T|upstream_gene_variant|MODIFIER|MIR208B|ENSG00000215991|Transcript|ENST00000401172|miRNA||||||||||rs367546859&CM122992&COSM240789|2930|-1||HGNC|33669|||||||||||0|0.0001163|6.589e-05|6.593e-05|0|0|0.0001156|0|8.992e-05|0|6.059e-05|uncertain_significance|0&0&1|1&1&1||||||
14	23894525	rs3218716	C	T	MYH7	CLNSIG=5	Cardiomyopathy		3.295e-05	0.0001923	8.64e-05	0	0	0	6.056e-05		CSQ=T|missense_variant|MODERATE|MYH7|ENSG00000092054|Transcript|ENST00000355349|protein_coding|21/40||||2552|2389|797|A/T|Gcc/Acc|rs3218716&CM066923&CM950825&FHC0171||-1||HGNC|7577|||deleterious(0.03)|benign(0.011)|||||||0.000227&0.000227|0&0|3.295e-05&3.295e-05|3.296e-05&3.296e-05|0.0001923&0.0001923|8.64e-05&8.64e-05|0&0|0&0|0&0|0&0|6.056e-05&6.056e-05|||1&1&1&0||||||0.0412
14	23895007	rs121913644	G	A	MYH7	CLNSIG=5	Familial_hypertrophic_cardiomyopathy_1		0.0001565	0.0001922	0.0002592	0	0	0.0001648	0.0001211		CSQ=A|missense_variant|MODERATE|MYH7|ENSG00000092054|Transcript|ENST00000355349|protein_coding|20/40||||2346|2183|728|A/V|gCg/gTg|rs121913644&CM011799&COSM404544||-1||HGNC|7577|||deleterious(0.01)|benign(0.066)|0.0002|0|0|0|0|0.001|||1.565e-04|0.0001483|0.0001922|0.0002592|0|0|0.0001648|0|0.0001211|uncertain_significance&pathogenic|0&0&1|1&1&1||||||0.0412
18	19395685	rs201850378	C	T	MIB1	CLNSIG=5	Left_ventricular_noncompaction_7		4.942e-05	0	0	0.0001157	0	5.995e-05	6.057e-05		CSQ=T|stop_gained|HIGH|MIB1|ENSG00000101752|Transcript|ENST00000261537|protein_coding|11/21||||1852|1588|530|R/*|Cga/Tga|rs201850378||1||HGNC|21086|||||||||||||4.942e-05|4.944e-05|0|0|0.0001157|0|5.995e-05|0|6.057e-05|pathogenic||1||||||0.882	T|upstream_gene_variant|MODIFIER|SNORA73|ENSG00000199977|Transcript|ENST00000363107|snoRNA||||||||||rs201850378|1900|1||RFAM||||||||||||||4.942e-05|4.944e-05|0|0|0.0001157|0|5.995e-05|0|6.057e-05|pathogenic||1||||||	T|non_coding_transcript_exon_variant|MODIFIER|MIB1|ENSG00000101752|Transcript|ENST00000577749|processed_transcript|5/6||||573|||||rs201850378||1||HGNC|21086|||||||||||||4.942e-05|4.944e-05|0|0|0.0001157|0|5.995e-05|0|6.057e-05|pathogenic||1||||||0.882	T|non_coding_transcript_exon_variant|MODIFIER|MIB1|ENSG00000101752|Transcript|ENST00000578260|retained_intron|2/3||||391|||||rs201850378||1||HGNC|21086|||||||||||||4.942e-05|4.944e-05|0|0|0.0001157|0|5.995e-05|0|6.057e-05|pathogenic||1||||||0.882	T|non_coding_transcript_exon_variant|MODIFIER|MIB1|ENSG00000101752|Transcript|ENST00000578646|processed_transcript|11/21||||1565|||||rs201850378||1||HGNC|21086|||||||||||||4.942e-05|4.944e-05|0|0|0.0001157|0|5.995e-05|0|6.057e-05|pathogenic||1||||||0.882
18	19438554	rs200035428	G	T	MIB1	CLNSIG=5	Left_ventricular_noncompaction_7		0.00014	0.0002886	0.0003456	0	0	7.501e-05	0.0002427		CSQ=T|missense_variant|MODERATE|MIB1|ENSG00000101752|Transcript|ENST00000261537|protein_coding|20/21||||3091|2827|943|V/F|Gtc/Ttc|rs200035428&COSM3821225||1||HGNC|21086|||tolerated(0.22)|benign(0.035)|0.0002|0|0.0014|0|0|0|0.0004539|0.0001163|1.400e-04|0.0001402|0.0002886|0.0003456|0|0|7.501e-05|0.001104|0.0002427|pathogenic|0&1|1&1||||||0.882	T|upstream_gene_variant|MODIFIER|RP11-268I9.1|ENSG00000243303|Transcript|ENST00000473394|processed_pseudogene||||||||||rs200035428&COSM3821225|3606|-1||Clone_based_vega_gene||||||0.0002|0|0.0014|0|0|0|0.0004539|0.0001163|1.400e-04|0.0001402|0.0002886|0.0003456|0|0|7.501e-05|0.001104|0.0002427|pathogenic|0&1|1&1||||||	T|non_coding_transcript_exon_variant|MODIFIER|MIB1|ENSG00000101752|Transcript|ENST00000578646|processed_transcript|20/21||||2804|||||rs200035428&COSM3821225||1||HGNC|21086|||||0.0002|0|0.0014|0|0|0|0.0004539|0.0001163|1.400e-04|0.0001402|0.0002886|0.0003456|0|0|7.501e-05|0.001104|0.0002427|pathogenic|0&1|1&1||||||0.882
18	29099850	rs121913013	G	A	DSG2	CLNSIG=5	Arrhythmogenic_right_ventricular_cardiomyopathy\x2c_type_10		0.001871	0.0003061	0.002334	0.000232	0.000605	0.002775	0.0002422		CSQ=A|missense_variant|MODERATE|DSG2|ENSG00000046604|Transcript|ENST00000261590|protein_coding|3/15||||375|166|56|V/M|Gtg/Atg|rs121913013&CM070918||1||HGNC|3049|||deleterious(0)|probably_damaging(0.966)|0.0002|0|0|0|0.001|0|||1.871e-03|0.001873|0.0003061|0.002334|0.000232|0.000605|0.002775|0.001114|0.0002422|uncertain_significance&likely_benign&risk_factor||1&1||||||0.783	A|missense_variant|MODERATE|DSG2|ENSG00000046604|Transcript|ENST00000585206|protein_coding|3/6||||198|166|56|V/M|Gtg/Atg|rs121913013&CM070918||1||HGNC|3049|||deleterious(0.01)|probably_damaging(0.965)|0.0002|0|0|0|0.001|0|||1.871e-03|0.001873|0.0003061|0.002334|0.000232|0.000605|0.002775|0.001114|0.0002422|uncertain_significance&likely_benign&risk_factor||1&1||||||0.783
18	29104828	rs121913012	G	A	DSG2	CLNSIG=5	Arrhythmogenic_right_ventricular_cardiomyopathy\x2c_type_10		2.483e-05	0	0	0	0	1.5e-05	0.0001212		CSQ=A|missense_variant|MODERATE|DSG2|ENSG00000046604|Transcript|ENST00000261590|protein_coding|8/15||||1200|991|331|E/K|Gaa/Aaa|rs121913012&CM060963&COSM1680316||1||HGNC|3049|||deleterious(0)|probably_damaging(1)|||||||||2.483e-05|2.487e-05|0|0|0|0|1.5e-05|0|0.0001212|uncertain_significance&pathogenic|0&0&1|1&1&1|18382419&16505173&18007692&20847325|||||0.783	A|downstream_gene_variant|MODIFIER|DSG2|ENSG00000046604|Transcript|ENST00000585206|protein_coding||||||||||rs121913012&CM060963&COSM1680316|2257|1||HGNC|3049|||||||||||||2.483e-05|2.487e-05|0|0|0|0|1.5e-05|0|0.0001212|uncertain_significance&pathogenic|0&0&1|1&1&1|18382419&16505173&18007692&20847325|||||0.783
18	29121188	rs201564919	G	A	DSG2	CLNSIG=5	Cardiomyopathy		0.0001241	0	0	0	0	0.00021	6.058e-05		CSQ=A|missense_variant|MODERATE|DSG2|ENSG00000046604|Transcript|ENST00000261590|protein_coding|13/15||||2121|1912|638|G/R|Gga/Aga|rs201564919&CM109865&COSM291332||1||HGNC|3049|||deleterious(0.04)|probably_damaging(1)|||||||0|0.0002419|1.241e-04|0.0001244|0|0|0|0|0.00021|0|6.058e-05|uncertain_significance|0&0&1|1&1&1||||||0.783	A|downstream_gene_variant|MODIFIER|RP11-75N4.2|ENSG00000264859|Transcript|ENST00000583706|antisense||||||||||rs201564919&CM109865&COSM291332|921|-1||Clone_based_vega_gene||||||||||||0|0.0002419|1.241e-04|0.0001244|0|0|0|0|0.00021|0|6.058e-05|uncertain_significance|0&0&1|1&1&1||||||
18	29178565	rs121918095	G	A	TTR	CLNSIG=5	Amyloidogenic_transthyretin_amyloidosis		0.0006507	0	0	0.008902	0	0	0.0001212		CSQ=A|missense_variant|MODERATE|TTR|ENSG00000118271|Transcript|ENST00000237014|protein_coding|4/4||||548|371|124|R/H|cGc/cAc|rs121918095&CM992976||1||HGNC|12405|||tolerated(1)|benign(0.004)|0.0026|0|0|0.0129|0|0|||6.507e-04|0.0006511|0|0|0.008902|0|0|0|0.0001212|benign||1&1||||||0.0557	A|downstream_gene_variant|MODIFIER|TTR|ENSG00000118271|Transcript|ENST00000541025|retained_intron||||||||||rs121918095&CM992976|2753|1||HGNC|12405|||||0.0026|0|0|0.0129|0|0|||6.507e-04|0.0006511|0|0|0.008902|0|0|0|0.0001212|benign||1&1||||||0.0557
19	45452024	rs120074114	A	C	APOC2	CLNSIG=5	Apolipoprotein_c-ii_variant		0.0008731	9.636e-05	0.0005189	0	0	0.00141	0.0001818		CSQ=C|missense_variant|MODERATE|APOC2|ENSG00000234906|Transcript|ENST00000252490|protein_coding|3/4||||225|122|41|K/T|aAg/aCg|rs120074114&CM910036||1||HGNC|609|||deleterious(0.01)|benign(0.058)|0.0004|0|0|0|0.002|0|||8.731e-04|0.0008659|9.636e-05|0.0005189|0|0|0.00141|0.001104|0.0001818|pathogenic||1&1||||||0.464	C|3_prime_UTR_variant|MODIFIER|APOC4|ENSG00000267467|Transcript|ENST00000419266|protein_coding|6/7||||1263|||||rs120074114&CM910036||1||HGNC|611|||||0.0004|0|0|0|0.002|0|||8.731e-04|0.0008659|9.636e-05|0.0005189|0|0|0.00141|0.001104|0.0001818|pathogenic||1&1||||||0.592	C|3_prime_UTR_variant&NMD_transcript_variant|MODIFIER|APOC4-APOC2|ENSG00000224916|Transcript|ENST00000585685|nonsense_mediated_decay|5/6||||1329|||||rs120074114&CM910036||1||HGNC|44426|||||0.0004|0|0|0|0.002|0|||8.731e-04|0.0008659|9.636e-05|0.0005189|0|0|0.00141|0.001104|0.0001818|pathogenic||1&1||||||	C|missense_variant|MODERATE|APOC2|ENSG00000234906|Transcript|ENST00000585786|protein_coding|2/2||||315|122|41|K/T|aAg/aCg|rs120074114&CM910036||1||HGNC|609|||deleterious(0)|benign(0.058)|0.0004|0|0|0|0.002|0|||8.731e-04|0.0008659|9.636e-05|0.0005189|0|0|0.00141|0.001104|0.0001818|pathogenic||1&1||||||0.464	C|missense_variant|MODERATE|APOC4-APOC2|ENSG00000224916|Transcript|ENST00000589057|protein_coding|4/5||||375|353|118|K/T|aAg/aCg|rs120074114&CM910036||1||HGNC|44426|||deleterious_low_confidence(0)|unknown(0)|0.0004|0|0|0|0.002|0|||8.731e-04|0.0008659|9.636e-05|0.0005189|0|0|0.00141|0.001104|0.0001818|pathogenic||1&1||||||	C|missense_variant|MODERATE|APOC2|ENSG00000234906|Transcript|ENST00000590360|protein_coding|3/4||||244|122|41|K/T|aAg/aCg|rs120074114&CM910036||1||HGNC|609|||deleterious(0.01)|benign(0.058)|0.0004|0|0|0|0.002|0|||8.731e-04|0.0008659|9.636e-05|0.0005189|0|0|0.00141|0.001104|0.0001818|pathogenic||1&1||||||0.464	C|missense_variant|MODERATE|APOC2|ENSG00000234906|Transcript|ENST00000591597|protein_coding|3/4||||155|122|41|K/T|aAg/aCg|rs120074114&CM910036||1||HGNC|609|||deleterious(0)|benign(0.004)|0.0004|0|0|0|0.002|0|||8.731e-04|0.0008659|9.636e-05|0.0005189|0|0|0.00141|0.001104|0.0001818|pathogenic||1&1||||||0.464	C|downstream_gene_variant|MODIFIER|APOC4|ENSG00000267467|Transcript|ENST00000591600|protein_coding||||||||||rs120074114&CM910036|3751|1||HGNC|611|||||0.0004|0|0|0|0.002|0|||8.731e-04|0.0008659|9.636e-05|0.0005189|0|0|0.00141|0.001104|0.0001818|pathogenic||1&1||||||0.592	C|downstream_gene_variant|MODIFIER|CTB-129P6.11|ENSG00000267114|Transcript|ENST00000591646|protein_coding||||||||||rs120074114&CM910036|1277|-1||Clone_based_vega_gene||||||0.0004|0|0|0|0.002|0|||8.731e-04|0.0008659|9.636e-05|0.0005189|0|0|0.00141|0.001104|0.0001818|pathogenic||1&1||||||	C|missense_variant|MODERATE|APOC2|ENSG00000234906|Transcript|ENST00000592257|protein_coding|3/4||||114|60|20|E/D|gaA/gaC|rs120074114&CM910036||1||HGNC|609||||unknown(0)|0.0004|0|0|0|0.002|0|||8.731e-04|0.0008659|9.636e-05|0.0005189|0|0|0.00141|0.001104|0.0001818|pathogenic||1&1||||||0.464	C|downstream_gene_variant|MODIFIER|APOC4|ENSG00000267467|Transcript|ENST00000592954|protein_coding||||||||||rs120074114&CM910036|3271|1||HGNC|611|||||0.0004|0|0|0|0.002|0|||8.731e-04|0.0008659|9.636e-05|0.0005189|0|0|0.00141|0.001104|0.0001818|pathogenic||1&1||||||0.592
19	49671558	rs387907216	C	T	TRPM4	CLNSIG=5	Progressive_familial_heart_block_type_1B		1.647e-05	0	0	0	0	1.501e-05	6.056e-05		CSQ=T|missense_variant|MODERATE|TRPM4|ENSG00000130529|Transcript|ENST00000252826|protein_coding|5/25||||616|490|164|R/W|Cgg/Tgg|rs387907216&CM105352||1||HGNC|17993|||deleterious(0.02)|benign(0.261)|||||||||1.647e-05|1.649e-05|0|0|0|0|1.501e-05|0|6.056e-05|pathogenic||1&1||||||0.752	T|intron_variant|MODIFIER|TRPM4|ENSG00000130529|Transcript|ENST00000355712|protein_coding||2/19||||||||rs387907216&CM105352||1||HGNC|17993|||||||||||||1.647e-05|1.649e-05|0|0|0|0|1.501e-05|0|6.056e-05|pathogenic||1&1||||||0.752	T|missense_variant|MODERATE|TRPM4|ENSG00000130529|Transcript|ENST00000427978|protein_coding|5/24||||542|490|164|R/W|Cgg/Tgg|rs387907216&CM105352||1||HGNC|17993|||deleterious(0.01)|probably_damaging(0.942)|||||||||1.647e-05|1.649e-05|0|0|0|0|1.501e-05|0|6.056e-05|pathogenic||1&1||||||0.752	T|non_coding_transcript_exon_variant|MODIFIER|TRPM4|ENSG00000130529|Transcript|ENST00000594568|retained_intron|2/2||||496|||||rs387907216&CM105352||1||HGNC|17993|||||||||||||1.647e-05|1.649e-05|0|0|0|0|1.501e-05|0|6.056e-05|pathogenic||1&1||||||0.752	T|missense_variant&NMD_transcript_variant|MODERATE|TRPM4|ENSG00000130529|Transcript|ENST00000595519|nonsense_mediated_decay|3/23||||209|134|45|P/L|cCg/cTg|rs387907216&CM105352||1||HGNC|17993|||deleterious_low_confidence(0.03)|unknown(0)|||||||||1.647e-05|1.649e-05|0|0|0|0|1.501e-05|0|6.056e-05|pathogenic||1&1||||||0.752	T|non_coding_transcript_exon_variant|MODIFIER|TRPM4|ENSG00000130529|Transcript|ENST00000596338|retained_intron|5/23||||525|||||rs387907216&CM105352||1||HGNC|17993|||||||||||||1.647e-05|1.649e-05|0|0|0|0|1.501e-05|0|6.056e-05|pathogenic||1&1||||||0.752	T|synonymous_variant&NMD_transcript_variant|LOW|TRPM4|ENSG00000130529|Transcript|ENST00000598502|nonsense_mediated_decay|4/24||||344|309|103|A|gcC/gcT|rs387907216&CM105352||1||HGNC|17993|||||||||||||1.647e-05|1.649e-05|0|0|0|0|1.501e-05|0|6.056e-05|pathogenic||1&1||||||0.752	T|intron_variant|MODIFIER|TRPM4|ENSG00000130529|Transcript|ENST00000598691|protein_coding||3/4||||||||rs387907216&CM105352||1|cds_end_NF|HGNC|17993|||||||||||||1.647e-05|1.649e-05|0|0|0|0|1.501e-05|0|6.056e-05|pathogenic||1&1||||||0.752	T|intron_variant&NMD_transcript_variant|MODIFIER|TRPM4|ENSG00000130529|Transcript|ENST00000598697|nonsense_mediated_decay||2/19||||||||rs387907216&CM105352||1||HGNC|17993|||||||||||||1.647e-05|1.649e-05|0|0|0|0|1.501e-05|0|6.056e-05|pathogenic||1&1||||||0.752	T|upstream_gene_variant|MODIFIER|TRPM4|ENSG00000130529|Transcript|ENST00000601347|processed_transcript||||||||||rs387907216&CM105352|326|1||HGNC|17993|||||||||||||1.647e-05|1.649e-05|0|0|0|0|1.501e-05|0|6.056e-05|pathogenic||1&1||||||0.752
19	49685865	rs201907325	G	A	TRPM4	CLNSIG=5	Progressive_familial_heart_block_type_1B		0.0004942	0	0.001562	0	0	0.0005583	0.0001823		CSQ=A|missense_variant|MODERATE|TRPM4|ENSG00000130529|Transcript|ENST00000252826|protein_coding|11/25||||1420|1294|432|A/T|Gcc/Acc|rs201907325&CM105353&COSM1395204||1||HGNC|17993|||deleterious(0)|probably_damaging(0.98)|0.0004|0|0.0014|0|0.001|0|0|0.001047|4.942e-04|0.0004978|0|0.001562|0|0|0.0005583|0.002237|0.0001823|uncertain_significance|0&0&1|1&1&1||||||0.752	A|missense_variant|MODERATE|TRPM4|ENSG00000130529|Transcript|ENST00000355712|protein_coding|6/20||||586|232|78|A/T|Gcc/Acc|rs201907325&CM105353&COSM1395204||1||HGNC|17993|||deleterious(0)|possibly_damaging(0.895)|0.0004|0|0.0014|0|0.001|0|0|0.001047|4.942e-04|0.0004978|0|0.001562|0|0|0.0005583|0.002237|0.0001823|uncertain_significance|0&0&1|1&1&1||||||0.752	A|missense_variant|MODERATE|TRPM4|ENSG00000130529|Transcript|ENST00000427978|protein_coding|11/24||||1346|1294|432|A/T|Gcc/Acc|rs201907325&CM105353&COSM1395204||1||HGNC|17993|||deleterious(0)|benign(0.114)|0.0004|0|0.0014|0|0.001|0|0|0.001047|4.942e-04|0.0004978|0|0.001562|0|0|0.0005583|0.002237|0.0001823|uncertain_significance|0&0&1|1&1&1||||||0.752	A|non_coding_transcript_exon_variant|MODIFIER|TRPM4|ENSG00000130529|Transcript|ENST00000595071|retained_intron|1/14||||83|||||rs201907325&CM105353&COSM1395204||1||HGNC|17993|||||0.0004|0|0.0014|0|0.001|0|0|0.001047|4.942e-04|0.0004978|0|0.001562|0|0|0.0005583|0.002237|0.0001823|uncertain_significance|0&0&1|1&1&1||||||0.752	A|3_prime_UTR_variant&NMD_transcript_variant|MODIFIER|TRPM4|ENSG00000130529|Transcript|ENST00000595519|nonsense_mediated_decay|9/23||||1013|||||rs201907325&CM105353&COSM1395204||1||HGNC|17993|||||0.0004|0|0.0014|0|0.001|0|0|0.001047|4.942e-04|0.0004978|0|0.001562|0|0|0.0005583|0.002237|0.0001823|uncertain_significance|0&0&1|1&1&1||||||0.752	A|non_coding_transcript_exon_variant|MODIFIER|TRPM4|ENSG00000130529|Transcript|ENST00000596338|retained_intron|10/23||||1216|||||rs201907325&CM105353&COSM1395204||1||HGNC|17993|||||0.0004|0|0.0014|0|0.001|0|0|0.001047|4.942e-04|0.0004978|0|0.001562|0|0|0.0005583|0.002237|0.0001823|uncertain_significance|0&0&1|1&1&1||||||0.752	A|3_prime_UTR_variant&NMD_transcript_variant|MODIFIER|TRPM4|ENSG00000130529|Transcript|ENST00000598502|nonsense_mediated_decay|10/24||||1148|||||rs201907325&CM105353&COSM1395204||1||HGNC|17993|||||0.0004|0|0.0014|0|0.001|0|0|0.001047|4.942e-04|0.0004978|0|0.001562|0|0|0.0005583|0.002237|0.0001823|uncertain_significance|0&0&1|1&1&1||||||0.752	A|3_prime_UTR_variant&NMD_transcript_variant|MODIFIER|TRPM4|ENSG00000130529|Transcript|ENST00000598697|nonsense_mediated_decay|6/20||||662|||||rs201907325&CM105353&COSM1395204||1||HGNC|17993|||||0.0004|0|0.0014|0|0.001|0|0|0.001047|4.942e-04|0.0004978|0|0.001562|0|0|0.0005583|0.002237|0.0001823|uncertain_significance|0&0&1|1&1&1||||||0.752	A|non_coding_transcript_exon_variant|MODIFIER|TRPM4|ENSG00000130529|Transcript|ENST00000601347|processed_transcript|5/5||||495|||||rs201907325&CM105353&COSM1395204||1||HGNC|17993|||||0.0004|0|0.0014|0|0.001|0|0|0.001047|4.942e-04|0.0004978|0|0.001562|0|0|0.0005583|0.002237|0.0001823|uncertain_significance|0&0&1|1&1&1||||||0.752
19	49691898	rs172149856	G	A	TRPM4	CLNSIG=5	Progressive_familial_heart_block_type_1B		0.0005271	0	0.001555	0	0	0.0005993	0.0002422		CSQ=A|missense_variant&splice_region_variant|MODERATE|TRPM4|ENSG00000130529|Transcript|ENST00000252826|protein_coding|13/25||||1870|1744|582|G/S|Ggt/Agt|rs172149856&CM120321||1||HGNC|17993|||tolerated(0.14)|benign(0.082)|0.0004|0|0.0014|0|0.001|0|0|0.001047|5.271e-04|0.0005272|0|0.001555|0|0|0.0005993|0.002208|0.0002422|uncertain_significance||1&1||||||0.752	A|missense_variant&splice_region_variant|MODERATE|TRPM4|ENSG00000130529|Transcript|ENST00000355712|protein_coding|8/20||||1036|682|228|G/S|Ggt/Agt|rs172149856&CM120321||1||HGNC|17993|||tolerated(0.06)|benign(0.178)|0.0004|0|0.0014|0|0.001|0|0|0.001047|5.271e-04|0.0005272|0|0.001555|0|0|0.0005993|0.002208|0.0002422|uncertain_significance||1&1||||||0.752	A|missense_variant&splice_region_variant|MODERATE|TRPM4|ENSG00000130529|Transcript|ENST00000427978|protein_coding|13/24||||1796|1744|582|G/S|Ggt/Agt|rs172149856&CM120321||1||HGNC|17993|||tolerated(0.18)|probably_damaging(0.97)|0.0004|0|0.0014|0|0.001|0|0|0.001047|5.271e-04|0.0005272|0|0.001555|0|0|0.0005993|0.002208|0.0002422|uncertain_significance||1&1||||||0.752	A|splice_region_variant&non_coding_transcript_exon_variant|LOW|TRPM4|ENSG00000130529|Transcript|ENST00000595071|retained_intron|3/14||||533|||||rs172149856&CM120321||1||HGNC|17993|||||0.0004|0|0.0014|0|0.001|0|0|0.001047|5.271e-04|0.0005272|0|0.001555|0|0|0.0005993|0.002208|0.0002422|uncertain_significance||1&1||||||0.752	A|splice_region_variant&3_prime_UTR_variant&NMD_transcript_variant|LOW|TRPM4|ENSG00000130529|Transcript|ENST00000595519|nonsense_mediated_decay|11/23||||1463|||||rs172149856&CM120321||1||HGNC|17993|||||0.0004|0|0.0014|0|0.001|0|0|0.001047|5.271e-04|0.0005272|0|0.001555|0|0|0.0005993|0.002208|0.0002422|uncertain_significance||1&1||||||0.752	A|upstream_gene_variant|MODIFIER|TRPM4|ENSG00000130529|Transcript|ENST00000595882|retained_intron||||||||||rs172149856&CM120321|227|1||HGNC|17993|||||0.0004|0|0.0014|0|0.001|0|0|0.001047|5.271e-04|0.0005272|0|0.001555|0|0|0.0005993|0.002208|0.0002422|uncertain_significance||1&1||||||0.752	A|splice_region_variant&non_coding_transcript_exon_variant|LOW|TRPM4|ENSG00000130529|Transcript|ENST00000596338|retained_intron|12/23||||1666|||||rs172149856&CM120321||1||HGNC|17993|||||0.0004|0|0.0014|0|0.001|0|0|0.001047|5.271e-04|0.0005272|0|0.001555|0|0|0.0005993|0.002208|0.0002422|uncertain_significance||1&1||||||0.752	A|splice_region_variant&3_prime_UTR_variant&NMD_transcript_variant|LOW|TRPM4|ENSG00000130529|Transcript|ENST00000598502|nonsense_mediated_decay|12/24||||1543|||||rs172149856&CM120321||1||HGNC|17993|||||0.0004|0|0.0014|0|0.001|0|0|0.001047|5.271e-04|0.0005272|0|0.001555|0|0|0.0005993|0.002208|0.0002422|uncertain_significance||1&1||||||0.752	A|splice_region_variant&3_prime_UTR_variant&NMD_transcript_variant|LOW|TRPM4|ENSG00000130529|Transcript|ENST00000598697|nonsense_mediated_decay|8/20||||1112|||||rs172149856&CM120321||1||HGNC|17993|||||0.0004|0|0.0014|0|0.001|0|0|0.001047|5.271e-04|0.0005272|0|0.001555|0|0|0.0005993|0.002208|0.0002422|uncertain_significance||1&1||||||0.752
20	30408136	rs121908107	C	T	MYLK2	CLNSIG=5	Cardiomyopathy\x2c_hypertrophic\x2c_midventricular\x2c_digenic		0.0001321	0.0003185	0.0002621	0	0	0.0001263	6.073e-05		CSQ=T|missense_variant|MODERATE|MYLK2|ENSG00000101306|Transcript|ENST00000375985|protein_coding|3/13||||364|260|87|A/V|gCg/gTg|rs121908107&CM014735||1||HGNC|16243|||deleterious_low_confidence(0.04)|benign(0.043)|0.0006|0.0015|0.0014|0|0|0|||1.321e-04|0.0001373|0.0003185|0.0002621|0|0|0.0001263|0.001139|6.073e-05|pathogenic||1&1||||||0.498	T|missense_variant|MODERATE|MYLK2|ENSG00000101306|Transcript|ENST00000375994|protein_coding|2/12||||533|260|87|A/V|gCg/gTg|rs121908107&CM014735||1||HGNC|16243|||deleterious_low_confidence(0.04)|benign(0.043)|0.0006|0.0015|0.0014|0|0|0|||1.321e-04|0.0001373|0.0003185|0.0002621|0|0|0.0001263|0.001139|6.073e-05|pathogenic||1&1||||||0.498	T|regulatory_region_variant|MODIFIER|||RegulatoryFeature|ENSR00000387627|promoter_flanking_region||||||||||rs121908107&CM014735||||||||||0.0006|0.0015|0.0014|0|0|0|||1.321e-04|0.0001373|0.0003185|0.0002621|0|0|0.0001263|0.001139|6.073e-05|pathogenic||1&1||||||
20	30408160	rs121908108	C	A	MYLK2	CLNSIG=5	Cardiomyopathy\x2c_hypertrophic\x2c_midventricular\x2c_digenic		0.0007839	0.008085	0.0007892	0	0	6.345e-05	0.0001217		CSQ=A|missense_variant|MODERATE|MYLK2|ENSG00000101306|Transcript|ENST00000375985|protein_coding|3/13||||388|284|95|A/E|gCa/gAa|rs121908108&CM014736||1||HGNC|16243|||deleterious_low_confidence(0)|probably_damaging(0.998)|0.0028|0.0098|0.0014|0|0|0|||7.839e-04|0.0007846|0.008085|0.0007892|0|0|6.345e-05|0.001142|0.0001217|likely_benign&pathogenic||1&1||||||0.498	A|missense_variant|MODERATE|MYLK2|ENSG00000101306|Transcript|ENST00000375994|protein_coding|2/12||||557|284|95|A/E|gCa/gAa|rs121908108&CM014736||1||HGNC|16243|||deleterious_low_confidence(0)|probably_damaging(0.998)|0.0028|0.0098|0.0014|0|0|0|||7.839e-04|0.0007846|0.008085|0.0007892|0|0|6.345e-05|0.001142|0.0001217|likely_benign&pathogenic||1&1||||||0.498	A|regulatory_region_variant|MODIFIER|||RegulatoryFeature|ENSR00000387627|promoter_flanking_region||||||||||rs121908108&CM014736||||||||||0.0028|0.0098|0.0014|0|0|0|||7.839e-04|0.0007846|0.008085|0.0007892|0|0|6.345e-05|0.001142|0.0001217|likely_benign&pathogenic||1&1||||||
21	35742947	rs74315448	T	C	KCNE2	CLNSIG=5	Long_QT_syndrome_6		0.0008813	0.0001922	0.0009504	0	0.0001512	0.001094	0.0009084		CSQ=C|missense_variant|MODERATE|KCNE2|ENSG00000159197|Transcript|ENST00000290310|protein_coding|2/2||||310|170|57|I/T|aTt/aCt|rs74315448&CM993509&LQTS_NM_005136.2:c.170T>C||1||HGNC|6242|||deleterious(0.04)|probably_damaging(0.956)|0.0008|0&0|0.0014&0.0014|0&0|0.003&0.003|0&0|||8.813e-04&8.813e-04|0.0008814&0.0008814|0.0001922&0.0001922|0.0009504&0.0009504|0&0|0.0001512&0.0001512|0.001094&0.001094…	C|upstream_gene_variant|MODIFIER|SMIM11|ENSG00000205670|Transcript|ENST00000399292|protein_coding||||||||||rs74315448&CM993509&LQTS_NM_005136.2:c.170T>C|4852|1||HGNC|1293|||||0.0008|0&0|0.0014&0.0014|0&0|0.003&0.003|0&0|||8.813e-04&8.813e-04|0.0008814&0.0008814|0.0001922&0.0001922|0.0009504&0.0009504|0&0|0.0001512&0.0001512|0.001094&0.001094|0.005507&0.005507|0.0009084&0.0009084|uncertain_signifi…	C|upstream_gene_variant|MODIFIER|SMIM11|ENSG00000205670|Transcript|ENST00000399295|protein_coding||||||||||rs74315448&CM993509&LQTS_NM_005136.2:c.170T>C|4956|1||HGNC|1293|||||0.0008|0&0|0.0014&0.0014|0&0|0.003&0.003|0&0|||8.813e-04&8.813e-04|0.0008814&0.0008814|0.0001922&0.0001922|0.0009504&0.0009504|0&0|0.0001512&0.0001512|0.001094&0.001094|0.005507&0.005507|0.0009084&0.0009084|uncertain_signifi…	C|upstream_gene_variant|MODIFIER|SMIM11|ENSG00000205670|Transcript|ENST00000399299|protein_coding||||||||||rs74315448&CM993509&LQTS_NM_005136.2:c.170T>C|4852|1||HGNC|1293|||||0.0008|0&0|0.0014&0.0014|0&0|0.003&0.003|0&0|||8.813e-04&8.813e-04|0.0008814&0.0008814|0.0001922&0.0001922|0.0009504&0.0009504|0&0|0.0001512&0.0001512|0.001094&0.001094|0.005507&0.005507|0.0009084&0.0009084|uncertain_signifi…	C|downstream_gene_variant|MODIFIER|AP000320.6|ENSG00000225555|Transcript|ENST00000440403|antisense||||||||||rs74315448&CM993509&LQTS_NM_005136.2:c.170T>C|154|-1||Clone_based_vega_gene||||||0.0008|0&0|0.0014&0.0014|0&0|0.003&0.003|0&0|||8.813e-04&8.813e-04|0.0008814&0.0008814|0.0001922&0.0001922|0.0009504&0.0009504|0&0|0.0001512&0.0001512|0.001094&0.001094|0.005507&0.005507|0.0009084&0.0009084|unc…	C|upstream_gene_variant|MODIFIER|SMIM11|ENSG00000205670|Transcript|ENST00000474455|retained_intron||||||||||rs74315448&CM993509&LQTS_NM_005136.2:c.170T>C|4920|1||HGNC|1293|||||0.0008|0&0|0.0014&0.0014|0&0|0.003&0.003|0&0|||8.813e-04&8.813e-04|0.0008814&0.0008814|0.0001922&0.0001922|0.0009504&0.0009504|0&0|0.0001512&0.0001512|0.001094&0.001094|0.005507&0.005507|0.0009084&0.0009084|uncertain_signif…	C|upstream_gene_variant|MODIFIER|SMIM11|ENSG00000205670|Transcript|ENST00000481710|processed_transcript||||||||||rs74315448&CM993509&LQTS_NM_005136.2:c.170T>C|4832|1||HGNC|1293|||||0.0008|0&0|0.0014&0.0014|0&0|0.003&0.003|0&0|||8.813e-04&8.813e-04|0.0008814&0.0008814|0.0001922&0.0001922|0.0009504&0.0009504|0&0|0.0001512&0.0001512|0.001094&0.001094|0.005507&0.005507|0.0009084&0.0009084|uncertain_s…	C|upstream_gene_variant|MODIFIER|SMIM11|ENSG00000205670|Transcript|ENST00000489469|retained_intron||||||||||rs74315448&CM993509&LQTS_NM_005136.2:c.170T>C|4861|1||HGNC|1293|||||0.0008|0&0|0.0014&0.0014|0&0|0.003&0.003|0&0|||8.813e-04&8.813e-04|0.0008814&0.0008814|0.0001922&0.0001922|0.0009504&0.0009504|0&0|0.0001512&0.0001512|0.001094&0.001094|0.005507&0.005507|0.0009084&0.0009084|uncertain_signif…	C|upstream_gene_variant|MODIFIER|SMIM11|ENSG00000205670|Transcript|ENST00000495363|processed_transcript||||||||||rs74315448&CM993509&LQTS_NM_005136.2:c.170T>C|4913|1||HGNC|1293|||||0.0008|0&0|0.0014&0.0014|0&0|0.003&0.003|0&0|||8.813e-04&8.813e-04|0.0008814&0.0008814|0.0001922&0.0001922|0.0009504&0.0009504|0&0|0.0001512&0.0001512|0.001094&0.001094|0.005507&0.005507|0.0009084&0.0009084|uncertain_s…
21	35821559	rs142511345	G	A	KCNE1	CLNSIG=5	Congenital_long_QT_syndrome		0.0001647	0.0009313	0.0002603	0.0003501	0	0	0.0003121		CSQ=A|missense_variant|MODERATE|KCNE1|ENSG00000180509|Transcript|ENST00000337385|protein_coding|3/3||||750|374|125|T/M|aCg/aTg|rs142511345&CM097709&COSM1030441||-1||HGNC|6240|||tolerated(0.32)|benign(0.011)|0.0004|0.0015|0|0|0|0|0.0006809|0|1.647e-04|0.0001694|0.0009313|0.0002603|0.0003501|0|0|0|0.0003121|uncertain_significance&likely_benign&pathogenic|0&0&1|1&1&1|19716085|||||0.0168	A|missense_variant|MODERATE|KCNE1|ENSG00000180509|Transcript|ENST00000399284|protein_coding|3/3||||650|374|125|T/M|aCg/aTg|rs142511345&CM097709&COSM1030441||-1||HGNC|6240|||tolerated(0.32)|benign(0.011)|0.0004|0.0015|0|0|0|0|0.0006809|0|1.647e-04|0.0001694|0.0009313|0.0002603|0.0003501|0|0|0|0.0003121|uncertain_significance&likely_benign&pathogenic|0&0&1|1&1&1|19716085|||||0.0168	A|missense_variant|MODERATE|KCNE1|ENSG00000180509|Transcript|ENST00000399286|protein_coding|4/4||||999|374|125|T/M|aCg/aTg|rs142511345&CM097709&COSM1030441||-1||HGNC|6240|||tolerated(0.32)|benign(0.011)|0.0004|0.0015|0|0|0|0|0.0006809|0|1.647e-04|0.0001694|0.0009313|0.0002603|0.0003501|0|0|0|0.0003121|uncertain_significance&likely_benign&pathogenic|0&0&1|1&1&1|19716085|||||0.0168	A|missense_variant|MODERATE|KCNE1|ENSG00000180509|Transcript|ENST00000399289|protein_coding|3/3||||583|374|125|T/M|aCg/aTg|rs142511345&CM097709&COSM1030441||-1||HGNC|6240|||tolerated(0.32)|benign(0.011)|0.0004|0.0015|0|0|0|0|0.0006809|0|1.647e-04|0.0001694|0.0009313|0.0002603|0.0003501|0|0|0|0.0003121|uncertain_significance&likely_benign&pathogenic|0&0&1|1&1&1|19716085|||||0.0168	A|missense_variant|MODERATE|KCNE1|ENSG00000180509|Transcript|ENST00000416357|protein_coding|2/2||||780|374|125|T/M|aCg/aTg|rs142511345&CM097709&COSM1030441||-1||HGNC|6240|||tolerated(0.32)|benign(0.011)|0.0004|0.0015|0|0|0|0|0.0006809|0|1.647e-04|0.0001694|0.0009313|0.0002603|0.0003501|0|0|0|0.0003121|uncertain_significance&likely_benign&pathogenic|0&0&1|1&1&1|19716085|||||0.0168	A|missense_variant|MODERATE|KCNE1|ENSG00000180509|Transcript|ENST00000432085|protein_coding|3/3||||611|374|125|T/M|aCg/aTg|rs142511345&CM097709&COSM1030441||-1||HGNC|6240|||tolerated(0.32)|benign(0.011)|0.0004|0.0015|0|0|0|0|0.0006809|0|1.647e-04|0.0001694|0.0009313|0.0002603|0.0003501|0|0|0|0.0003121|uncertain_significance&likely_benign&pathogenic|0&0&1|1&1&1|19716085|||||0.0168
21	35821680	rs1805128	C	T	KCNE1	CLNSIG=5	Long_QT_syndrome_2/5		0.009142	0.00183	0.001901	0.005558	0.01648	0.01325	0.001393		CSQ=T|missense_variant|MODERATE|KCNE1|ENSG00000180509|Transcript|ENST00000337385|protein_coding|3/3||||629|253|85|D/N|Gat/Aat|CM040436&LQTS_4557686:c.253G>A||-1||HGNC|6240|||deleterious(0.03)|benign(0.441)||0.0015|0.0029|0.005|0.0089|0.001|||9.142e-03|0.009158|0.00183|0.001901|0.005558|0.01648|0.01325|0.007709|0.001393|||1&0||||||0.0168	T|missense_variant|MODERATE|KCNE1|ENSG00000180509|Transcript|ENST00000399284|protein_coding|3/3||||529|253|85|D/N|Gat/Aat|CM040436&LQTS_4557686:c.253G>A||-1||HGNC|6240|||deleterious(0.03)|benign(0.441)||0.0015|0.0029|0.005|0.0089|0.001|||9.142e-03|0.009158|0.00183|0.001901|0.005558|0.01648|0.01325|0.007709|0.001393|||1&0||||||0.0168	T|missense_variant|MODERATE|KCNE1|ENSG00000180509|Transcript|ENST00000399286|protein_coding|4/4||||878|253|85|D/N|Gat/Aat|CM040436&LQTS_4557686:c.253G>A||-1||HGNC|6240|||deleterious(0.03)|benign(0.441)||0.0015|0.0029|0.005|0.0089|0.001|||9.142e-03|0.009158|0.00183|0.001901|0.005558|0.01648|0.01325|0.007709|0.001393|||1&0||||||0.0168	T|missense_variant|MODERATE|KCNE1|ENSG00000180509|Transcript|ENST00000399289|protein_coding|3/3||||462|253|85|D/N|Gat/Aat|CM040436&LQTS_4557686:c.253G>A||-1||HGNC|6240|||deleterious(0.03)|benign(0.441)||0.0015|0.0029|0.005|0.0089|0.001|||9.142e-03|0.009158|0.00183|0.001901|0.005558|0.01648|0.01325|0.007709|0.001393|||1&0||||||0.0168	T|missense_variant|MODERATE|KCNE1|ENSG00000180509|Transcript|ENST00000416357|protein_coding|2/2||||659|253|85|D/N|Gat/Aat|CM040436&LQTS_4557686:c.253G>A||-1||HGNC|6240|||deleterious(0.03)|benign(0.441)||0.0015|0.0029|0.005|0.0089|0.001|||9.142e-03|0.009158|0.00183|0.001901|0.005558|0.01648|0.01325|0.007709|0.001393|||1&0||||||0.0168	T|missense_variant|MODERATE|KCNE1|ENSG00000180509|Transcript|ENST00000432085|protein_coding|3/3||||490|253|85|D/N|Gat/Aat|CM040436&LQTS_4557686:c.253G>A||-1||HGNC|6240|||deleterious(0.03)|benign(0.441)||0.0015|0.0029|0.005|0.0089|0.001|||9.142e-03|0.009158|0.00183|0.001901|0.005558|0.01648|0.01325|0.007709|0.001393|||1&0||||||0.0168
21	35821686	rs199473360	C	T	KCNE1	CLNSIG=5	Congenital_long_QT_syndrome		2.471e-05	0	8.643e-05	0	0	1.502e-05	6.057e-05		CSQ=T|missense_variant|MODERATE|KCNE1|ENSG00000180509|Transcript|ENST00000337385|protein_coding|3/3||||623|247|83|E/K|Gag/Aag|rs199473360&CM097707||-1||HGNC|6240|||tolerated(0.1)|possibly_damaging(0.715)|0.0002|0|0|0|0|0.001|||2.471e-05|2.475e-05|0|8.643e-05|0|0|1.502e-05|0|6.057e-05|uncertain_significance&pathogenic||1&1|19716085|||||0.0168	T|missense_variant|MODERATE|KCNE1|ENSG00000180509|Transcript|ENST00000399284|protein_coding|3/3||||523|247|83|E/K|Gag/Aag|rs199473360&CM097707||-1||HGNC|6240|||tolerated(0.1)|possibly_damaging(0.715)|0.0002|0|0|0|0|0.001|||2.471e-05|2.475e-05|0|8.643e-05|0|0|1.502e-05|0|6.057e-05|uncertain_significance&pathogenic||1&1|19716085|||||0.0168	T|missense_variant|MODERATE|KCNE1|ENSG00000180509|Transcript|ENST00000399286|protein_coding|4/4||||872|247|83|E/K|Gag/Aag|rs199473360&CM097707||-1||HGNC|6240|||tolerated(0.1)|possibly_damaging(0.715)|0.0002|0|0|0|0|0.001|||2.471e-05|2.475e-05|0|8.643e-05|0|0|1.502e-05|0|6.057e-05|uncertain_significance&pathogenic||1&1|19716085|||||0.0168	T|missense_variant|MODERATE|KCNE1|ENSG00000180509|Transcript|ENST00000399289|protein_coding|3/3||||456|247|83|E/K|Gag/Aag|rs199473360&CM097707||-1||HGNC|6240|||tolerated(0.1)|possibly_damaging(0.715)|0.0002|0|0|0|0|0.001|||2.471e-05|2.475e-05|0|8.643e-05|0|0|1.502e-05|0|6.057e-05|uncertain_significance&pathogenic||1&1|19716085|||||0.0168	T|missense_variant|MODERATE|KCNE1|ENSG00000180509|Transcript|ENST00000416357|protein_coding|2/2||||653|247|83|E/K|Gag/Aag|rs199473360&CM097707||-1||HGNC|6240|||tolerated(0.1)|possibly_damaging(0.715)|0.0002|0|0|0|0|0.001|||2.471e-05|2.475e-05|0|8.643e-05|0|0|1.502e-05|0|6.057e-05|uncertain_significance&pathogenic||1&1|19716085|||||0.0168	T|missense_variant|MODERATE|KCNE1|ENSG00000180509|Transcript|ENST00000432085|protein_coding|3/3||||484|247|83|E/K|Gag/Aag|rs199473360&CM097707||-1||HGNC|6240|||tolerated(0.1)|possibly_damaging(0.715)|0.0002|0|0|0|0|0.001|||2.471e-05|2.475e-05|0|8.643e-05|0|0|1.502e-05|0|6.057e-05|uncertain_significance&pathogenic||1&1|19716085|||||0.0168
21	35821770	rs199473644	C	T	KCNE1	CLNSIG=5	Congenital_long_QT_syndrome		0.0001318	0	0	0.0001157	0	5.999e-05	0.0006662		CSQ=T|missense_variant|MODERATE|KCNE1|ENSG00000180509|Transcript|ENST00000337385|protein_coding|3/3||||539|163|55|G/S|Ggc/Agc|rs199473644&CM097700&COSM1713957||-1||HGNC|6240|||tolerated(0.23)|possibly_damaging(0.679)|0.0004|0|0|0|0.001|0.001|||1.318e-04|0.0001319|0|0|0.0001157|0|5.999e-05|0|0.0006662|uncertain_significance&pathogenic|0&0&1|1&1&1|19716085|||||0.0168	T|missense_variant|MODERATE|KCNE1|ENSG00000180509|Transcript|ENST00000399284|protein_coding|3/3||||439|163|55|G/S|Ggc/Agc|rs199473644&CM097700&COSM1713957||-1||HGNC|6240|||tolerated(0.23)|possibly_damaging(0.679)|0.0004|0|0|0|0.001|0.001|||1.318e-04|0.0001319|0|0|0.0001157|0|5.999e-05|0|0.0006662|uncertain_significance&pathogenic|0&0&1|1&1&1|19716085|||||0.0168	T|missense_variant|MODERATE|KCNE1|ENSG00000180509|Transcript|ENST00000399286|protein_coding|4/4||||788|163|55|G/S|Ggc/Agc|rs199473644&CM097700&COSM1713957||-1||HGNC|6240|||tolerated(0.23)|possibly_damaging(0.679)|0.0004|0|0|0|0.001|0.001|||1.318e-04|0.0001319|0|0|0.0001157|0|5.999e-05|0|0.0006662|uncertain_significance&pathogenic|0&0&1|1&1&1|19716085|||||0.0168	T|missense_variant|MODERATE|KCNE1|ENSG00000180509|Transcript|ENST00000399289|protein_coding|3/3||||372|163|55|G/S|Ggc/Agc|rs199473644&CM097700&COSM1713957||-1||HGNC|6240|||tolerated(0.23)|possibly_damaging(0.679)|0.0004|0|0|0|0.001|0.001|||1.318e-04|0.0001319|0|0|0.0001157|0|5.999e-05|0|0.0006662|uncertain_significance&pathogenic|0&0&1|1&1&1|19716085|||||0.0168	T|missense_variant|MODERATE|KCNE1|ENSG00000180509|Transcript|ENST00000416357|protein_coding|2/2||||569|163|55|G/S|Ggc/Agc|rs199473644&CM097700&COSM1713957||-1||HGNC|6240|||tolerated(0.23)|possibly_damaging(0.679)|0.0004|0|0|0|0.001|0.001|||1.318e-04|0.0001319|0|0|0.0001157|0|5.999e-05|0|0.0006662|uncertain_significance&pathogenic|0&0&1|1&1&1|19716085|||||0.0168	T|missense_variant|MODERATE|KCNE1|ENSG00000180509|Transcript|ENST00000432085|protein_coding|3/3||||400|163|55|G/S|Ggc/Agc|rs199473644&CM097700&COSM1713957||-1||HGNC|6240|||tolerated(0.23)|possibly_damaging(0.679)|0.0004|0|0|0|0.001|0.001|||1.318e-04|0.0001319|0|0|0.0001157|0|5.999e-05|0|0.0006662|uncertain_significance&pathogenic|0&0&1|1&1&1|19716085|||||0.0168
21	35821826	rs199473351	C	T	KCNE1	CLNSIG=5	Congenital_long_QT_syndrome		9.06e-05	0.0002892	0	0.0001159	0	7.517e-05	0.0001211		CSQ=T|missense_variant|MODERATE|KCNE1|ENSG00000180509|Transcript|ENST00000337385|protein_coding|3/3||||483|107|36|R/H|cGc/cAc|rs199473351&CM057110||-1||HGNC|6240|||tolerated(0.14)|benign(0.144)|0.0004|0|0|0.001|0.001|0|||9.060e-05|9.084e-05|0.0002892|0|0.0001159|0|7.517e-05|0|0.0001211|pathogenic||1&1|16414944|||||0.0168	T|missense_variant|MODERATE|KCNE1|ENSG00000180509|Transcript|ENST00000399284|protein_coding|3/3||||383|107|36|R/H|cGc/cAc|rs199473351&CM057110||-1||HGNC|6240|||tolerated(0.14)|benign(0.144)|0.0004|0|0|0.001|0.001|0|||9.060e-05|9.084e-05|0.0002892|0|0.0001159|0|7.517e-05|0|0.0001211|pathogenic||1&1|16414944|||||0.0168	T|missense_variant|MODERATE|KCNE1|ENSG00000180509|Transcript|ENST00000399286|protein_coding|4/4||||732|107|36|R/H|cGc/cAc|rs199473351&CM057110||-1||HGNC|6240|||tolerated(0.14)|benign(0.144)|0.0004|0|0|0.001|0.001|0|||9.060e-05|9.084e-05|0.0002892|0|0.0001159|0|7.517e-05|0|0.0001211|pathogenic||1&1|16414944|||||0.0168	T|missense_variant|MODERATE|KCNE1|ENSG00000180509|Transcript|ENST00000399289|protein_coding|3/3||||316|107|36|R/H|cGc/cAc|rs199473351&CM057110||-1||HGNC|6240|||tolerated(0.14)|benign(0.144)|0.0004|0|0|0.001|0.001|0|||9.060e-05|9.084e-05|0.0002892|0|0.0001159|0|7.517e-05|0|0.0001211|pathogenic||1&1|16414944|||||0.0168	T|missense_variant|MODERATE|KCNE1|ENSG00000180509|Transcript|ENST00000416357|protein_coding|2/2||||513|107|36|R/H|cGc/cAc|rs199473351&CM057110||-1||HGNC|6240|||tolerated(0.14)|benign(0.144)|0.0004|0|0|0.001|0.001|0|||9.060e-05|9.084e-05|0.0002892|0|0.0001159|0|7.517e-05|0|0.0001211|pathogenic||1&1|16414944|||||0.0168	T|missense_variant|MODERATE|KCNE1|ENSG00000180509|Transcript|ENST00000432085|protein_coding|3/3||||344|107|36|R/H|cGc/cAc|rs199473351&CM057110||-1||HGNC|6240|||tolerated(0.14)|benign(0.144)|0.0004|0|0|0.001|0.001|0|||9.060e-05|9.084e-05|0.0002892|0|0.0001159|0|7.517e-05|0|0.0001211|pathogenic||1&1|16414944|||||0.0168
21	35821850	rs199473350	G	A	KCNE1	CLNSIG=5	Congenital_long_QT_syndrome		3.295e-05	0	0	0	0	1.506e-05	0.0001817		CSQ=A|missense_variant|MODERATE|KCNE1|ENSG00000180509|Transcript|ENST00000337385|protein_coding|3/3||||459|83|28|S/L|tCg/tTg|rs199473350&CM056968&COSM4395143||-1||HGNC|6240|||deleterious(0.01)|possibly_damaging(0.625)|||||||||3.295e-05|3.308e-05|0|0|0|0|1.506e-05|0|0.0001817|pathogenic|0&0&1|1&1&1|19716085&16379539|||||0.0168	A|missense_variant|MODERATE|KCNE1|ENSG00000180509|Transcript|ENST00000399284|protein_coding|3/3||||359|83|28|S/L|tCg/tTg|rs199473350&CM056968&COSM4395143||-1||HGNC|6240|||deleterious(0.01)|possibly_damaging(0.625)|||||||||3.295e-05|3.308e-05|0|0|0|0|1.506e-05|0|0.0001817|pathogenic|0&0&1|1&1&1|19716085&16379539|||||0.0168	A|missense_variant|MODERATE|KCNE1|ENSG00000180509|Transcript|ENST00000399286|protein_coding|4/4||||708|83|28|S/L|tCg/tTg|rs199473350&CM056968&COSM4395143||-1||HGNC|6240|||deleterious(0.01)|possibly_damaging(0.625)|||||||||3.295e-05|3.308e-05|0|0|0|0|1.506e-05|0|0.0001817|pathogenic|0&0&1|1&1&1|19716085&16379539|||||0.0168	A|missense_variant|MODERATE|KCNE1|ENSG00000180509|Transcript|ENST00000399289|protein_coding|3/3||||292|83|28|S/L|tCg/tTg|rs199473350&CM056968&COSM4395143||-1||HGNC|6240|||deleterious(0.01)|possibly_damaging(0.625)|||||||||3.295e-05|3.308e-05|0|0|0|0|1.506e-05|0|0.0001817|pathogenic|0&0&1|1&1&1|19716085&16379539|||||0.0168	A|missense_variant|MODERATE|KCNE1|ENSG00000180509|Transcript|ENST00000416357|protein_coding|2/2||||489|83|28|S/L|tCg/tTg|rs199473350&CM056968&COSM4395143||-1||HGNC|6240|||deleterious(0.01)|possibly_damaging(0.625)|||||||||3.295e-05|3.308e-05|0|0|0|0|1.506e-05|0|0.0001817|pathogenic|0&0&1|1&1&1|19716085&16379539|||||0.0168	A|missense_variant|MODERATE|KCNE1|ENSG00000180509|Transcript|ENST00000432085|protein_coding|3/3||||320|83|28|S/L|tCg/tTg|rs199473350&CM056968&COSM4395143||-1||HGNC|6240|||deleterious(0.01)|possibly_damaging(0.625)|||||||||3.295e-05|3.308e-05|0|0|0|0|1.506e-05|0|0.0001817|pathogenic|0&0&1|1&1&1|19716085&16379539|||||0.0168
21	35821904	rs144917638	G	A	KCNE1	CLNSIG=5	Congenital_long_QT_syndrome		0.0001894	0	0.0002599	0.0001161	0	0.0001515	0.0004851		CSQ=A|missense_variant|MODERATE|KCNE1|ENSG00000180509|Transcript|ENST00000337385|protein_coding|3/3||||405|29|10|T/M|aCg/aTg|rs144917638&CM097698||-1||HGNC|6240|||tolerated(0.23)|benign(0.017)|||||||0|0.0001163|1.894e-04|0.0001912|0|0.0002599|0.0001161|0|0.0001515|0.001111|0.0004851|likely_benign&pathogenic||1&1|19716085|||||0.0168	A|missense_variant|MODERATE|KCNE1|ENSG00000180509|Transcript|ENST00000399284|protein_coding|3/3||||305|29|10|T/M|aCg/aTg|rs144917638&CM097698||-1||HGNC|6240|||tolerated(0.23)|benign(0.017)|||||||0|0.0001163|1.894e-04|0.0001912|0|0.0002599|0.0001161|0|0.0001515|0.001111|0.0004851|likely_benign&pathogenic||1&1|19716085|||||0.0168	A|missense_variant|MODERATE|KCNE1|ENSG00000180509|Transcript|ENST00000399286|protein_coding|4/4||||654|29|10|T/M|aCg/aTg|rs144917638&CM097698||-1||HGNC|6240|||tolerated(0.23)|benign(0.017)|||||||0|0.0001163|1.894e-04|0.0001912|0|0.0002599|0.0001161|0|0.0001515|0.001111|0.0004851|likely_benign&pathogenic||1&1|19716085|||||0.0168	A|missense_variant|MODERATE|KCNE1|ENSG00000180509|Transcript|ENST00000399289|protein_coding|3/3||||238|29|10|T/M|aCg/aTg|rs144917638&CM097698||-1||HGNC|6240|||tolerated(0.23)|benign(0.017)|||||||0|0.0001163|1.894e-04|0.0001912|0|0.0002599|0.0001161|0|0.0001515|0.001111|0.0004851|likely_benign&pathogenic||1&1|19716085|||||0.0168	A|missense_variant|MODERATE|KCNE1|ENSG00000180509|Transcript|ENST00000416357|protein_coding|2/2||||435|29|10|T/M|aCg/aTg|rs144917638&CM097698||-1||HGNC|6240|||tolerated(0.23)|benign(0.017)|||||||0|0.0001163|1.894e-04|0.0001912|0|0.0002599|0.0001161|0|0.0001515|0.001111|0.0004851|likely_benign&pathogenic||1&1|19716085|||||0.0168	A|missense_variant|MODERATE|KCNE1|ENSG00000180509|Transcript|ENST00000432085|protein_coding|3/3||||266|29|10|T/M|aCg/aTg|rs144917638&CM097698||-1||HGNC|6240|||tolerated(0.23)|benign(0.017)|||||||0|0.0001163|1.894e-04|0.0001912|0|0.0002599|0.0001161|0|0.0001515|0.001111|0.0004851|likely_benign&pathogenic||1&1|19716085|||||0.0168
22	50962330	rs28937598	G	A	SCO2	CLNSIG=5	Cardioencephalomyopathy\		8.236e-06	0	0	0	0	0	6.057e-05		CSQ=A|downstream_gene_variant|MODIFIER|TYMP|ENSG00000025708|Transcript|ENST00000252029|protein_coding||||||||||rs28937598&CM001336&COSM1172785&COSM1172786|1851|-1||HGNC|3148|||||||||||||8.236e-06|8.264e-06|0|0|0|0|0|0|6.057e-05|pathogenic|0&0&1&1|1&1&1&1|18974877|||||	A|missense_variant|MODERATE|SCO2|ENSG00000130489|Transcript|ENST00000252785|protein_coding|2/2||||687|511|171|R/W|Cgg/Tgg|rs28937598&CM001336&COSM1172785&COSM1172786||-1||HGNC|10604|||deleterious(0)|probably_damaging(1)|||||||||8.236e-06|8.264e-06|0|0|0|0|0|0|6.057e-05|pathogenic|0&0&1&1|1&1&1&1|18974877|||||0.0596	A|downstream_gene_variant|MODIFIER|NCAPH2|ENSG00000025770|Transcript|ENST00000299821|protein_coding||||||||||rs28937598&CM001336&COSM1172785&COSM1172786|429|1||HGNC|25071|||||||||||||8.236e-06|8.264e-06|0|0|0|0|0|0|6.057e-05|pathogenic|0&0&1&1|1&1&1&1|18974877|||||0.0236	A|downstream_gene_variant|MODIFIER|TYMP|ENSG00000025708|Transcript|ENST00000395678|protein_coding||||||||||rs28937598&CM001336&COSM1172785&COSM1172786|1855|-1||HGNC|3148|||||||||||||8.236e-06|8.264e-06|0|0|0|0|0|0|6.057e-05|pathogenic|0&0&1&1|1&1&1&1|18974877|||||	A|downstream_gene_variant|MODIFIER|TYMP|ENSG00000025708|Transcript|ENST00000395680|protein_coding||||||||||rs28937598&CM001336&COSM1172785&COSM1172786|1851|-1||HGNC|3148|||||||||||||8.236e-06|8.264e-06|0|0|0|0|0|0|6.057e-05|pathogenic|0&0&1&1|1&1&1&1|18974877|||||	A|downstream_gene_variant|MODIFIER|TYMP|ENSG00000025708|Transcript|ENST00000395681|protein_coding||||||||||rs28937598&CM001336&COSM1172785&COSM1172786|1851|-1||HGNC|3148|||||||||||||8.236e-06|8.264e-06|0|0|0|0|0|0|6.057e-05|pathogenic|0&0&1&1|1&1&1&1|18974877|||||	A|missense_variant|MODERATE|SCO2|ENSG00000130489|Transcript|ENST00000395693|protein_coding|2/2||||659|511|171|R/W|Cgg/Tgg|rs28937598&CM001336&COSM1172785&COSM1172786||-1||HGNC|10604|||deleterious(0)|probably_damaging(1)|||||||||8.236e-06|8.264e-06|0|0|0|0|0|0|6.057e-05|pathogenic|0&0&1&1|1&1&1&1|18974877|||||0.0596	A|downstream_gene_variant|MODIFIER|NCAPH2|ENSG00000025770|Transcript|ENST00000395698|protein_coding||||||||||rs28937598&CM001336&COSM1172785&COSM1172786|4149|1||HGNC|25071|||||||||||||8.236e-06|8.264e-06|0|0|0|0|0|0|6.057e-05|pathogenic|0&0&1&1|1&1&1&1|18974877|||||0.0236	A|downstream_gene_variant|MODIFIER|NCAPH2|ENSG00000025770|Transcript|ENST00000395701|protein_coding||||||||||rs28937598&CM001336&COSM1172785&COSM1172786|429|1||HGNC|25071|||||||||||||8.236e-06|8.264e-06|0|0|0|0|0|0|6.057e-05|pathogenic|0&0&1&1|1&1&1&1|18974877|||||0.0236	A|downstream_gene_variant|MODIFIER|NCAPH2|ENSG00000025770|Transcript|ENST00000420993|protein_coding||||||||||rs28937598&CM001336&COSM1172785&COSM1172786|429|1||HGNC|25071|||||||||||||8.236e-06|8.264e-06|0|0|0|0|0|0|6.057e-05|pathogenic|0&0&1&1|1&1&1&1|18974877|||||0.0236	A|downstream_gene_variant|MODIFIER|SCO2|ENSG00000130489|Transcript|ENST00000423348|protein_coding||||||||||rs28937598&CM001336&COSM1172785&COSM1172786|101|-1|cds_end_NF|HGNC|10604|||||||||||||8.236e-06|8.264e-06|0|0|0|0|0|0|6.057e-05|pathogenic|0&0&1&1|1&1&1&1|18974877|||||0.0596	A|downstream_gene_variant|MODIFIER|TYMP|ENSG00000025708|Transcript|ENST00000425169|protein_coding||||||||||rs28937598&CM001336&COSM1172785&COSM1172786|1884|-1|cds_end_NF|HGNC|3148|||||||||||||8.236e-06|8.264e-06|0|0|0|0|0|0|6.057e-05|pathogenic|0&0&1&1|1&1&1&1|18974877|||||	A|downstream_gene_variant|MODIFIER|SCO2|ENSG00000130489|Transcript|ENST00000439934|protein_coding||||||||||rs28937598&CM001336&COSM1172785&COSM1172786|101|-1|cds_end_NF|HGNC|10604|||||||||||||8.236e-06|8.264e-06|0|0|0|0|0|0|6.057e-05|pathogenic|0&0&1&1|1&1&1&1|18974877|||||0.0596	A|downstream_gene_variant|MODIFIER|TYMP|ENSG00000025708|Transcript|ENST00000476284|retained_intron||||||||||rs28937598&CM001336&COSM1172785&COSM1172786|1856|-1||HGNC|3148|||||||||||||8.236e-06|8.264e-06|0|0|0|0|0|0|6.057e-05|pathogenic|0&0&1&1|1&1&1&1|18974877|||||	A|downstream_gene_variant|MODIFIER|TYMP|ENSG00000025708|Transcript|ENST00000487162|retained_intron||||||||||rs28937598&CM001336&COSM1172785&COSM1172786|3891|-1||HGNC|3148|||||||||||||8.236e-06|8.264e-06|0|0|0|0|0|0|6.057e-05|pathogenic|0&0&1&1|1&1&1&1|18974877|||||	A|downstream_gene_variant|MODIFIER|TYMP|ENSG00000025708|Transcript|ENST00000487577|retained_intron||||||||||rs28937598&CM001336&COSM1172785&COSM1172786|1854|-1||HGNC|3148|||||||||||||8.236e-06|8.264e-06|0|0|0|0|0|0|6.057e-05|pathogenic|0&0&1&1|1&1&1&1|18974877|||||	A|downstream_gene_variant|MODIFIER|NCAPH2|ENSG00000025770|Transcript|ENST00000520297|processed_transcript||||||||||rs28937598&CM001336&COSM1172785&COSM1172786|1483|1||HGNC|25071|||||||||||||8.236e-06|8.264e-06|0|0|0|0|0|0|6.057e-05|pathogenic|0&0&1&1|1&1&1&1|18974877|||||0.0236	A|downstream_gene_variant|MODIFIER|NCAPH2|ENSG00000025770|Transcript|ENST00000522048|retained_intron||||||||||rs28937598&CM001336&COSM1172785&COSM1172786|1332|1||HGNC|25071|||||||||||||8.236e-06|8.264e-06|0|0|0|0|0|0|6.057e-05|pathogenic|0&0&1&1|1&1&1&1|18974877|||||0.0236	A|downstream_gene_variant|MODIFIER|NCAPH2|ENSG00000025770|Transcript|ENST00000522304|protein_coding||||||||||rs28937598&CM001336&COSM1172785&COSM1172786|430|1|cds_start_NF|HGNC|25071|||||||||||||8.236e-06|8.264e-06|0|0|0|0|0|0|6.057e-05|pathogenic|0&0&1&1|1&1&1&1|18974877|||||0.0236	A|downstream_gene_variant|MODIFIER|NCAPH2|ENSG00000025770|Transcript|ENST00000523045|protein_coding||||||||||rs28937598&CM001336&COSM1172785&COSM1172786|2312|1|cds_end_NF|HGNC|25071|||||||||||||8.236e-06|8.264e-06|0|0|0|0|0|0|6.057e-05|pathogenic|0&0&1&1|1&1&1&1|18974877|||||0.0236	A|missense_variant|MODERATE|SCO2|ENSG00000130489|Transcript|ENST00000535425|protein_coding|2/2||||669|511|171|R/W|Cgg/Tgg|rs28937598&CM001336&COSM1172785&COSM1172786||-1||HGNC|10604|||deleterious(0)|probably_damaging(1)|||||||||8.236e-06|8.264e-06|0|0|0|0|0|0|6.057e-05|pathogenic|0&0&1&1|1&1&1&1|18974877|||||0.0596	A|missense_variant|MODERATE|SCO2|ENSG00000130489|Transcript|ENST00000543927|protein_coding|2/2||||718|511|171|R/W|Cgg/Tgg|rs28937598&CM001336&COSM1172785&COSM1172786||-1||HGNC|10604|||deleterious(0)|probably_damaging(1)|||||||||8.236e-06|8.264e-06|0|0|0|0|0|0|6.057e-05|pathogenic|0&0&1&1|1&1&1&1|18974877|||||0.0596	A|upstream_gene_variant|MODIFIER|CTA-384D8.36|ENSG00000272821|Transcript|ENST00000608319|antisense||||||||||rs28937598&CM001336&COSM1172785&COSM1172786|25|1||Clone_based_vega_gene||||||||||||||8.236e-06|8.264e-06|0|0|0|0|0|0|6.057e-05|pathogenic|0&0&1&1|1&1&1&1|18974877|||||
22	50962573	rs74315512	G	A	NCAPH2	CLNSIG=5	Cardioencephalomyopathy\		2.472e-05	0	0	0	0	3.137e-05	6.079e-05		CSQ=A|downstream_gene_variant|MODIFIER|TYMP|ENSG00000025708|Transcript|ENST00000252029|protein_coding||||||||||rs74315512&CM001335|1608|-1||HGNC|3148|||||||||||||2.472e-05|2.562e-05|0|0|0|0|3.137e-05|0|6.079e-05|pathogenic||1&1||||||	A|stop_gained|HIGH|SCO2|ENSG00000130489|Transcript|ENST00000252785|protein_coding|2/2||||444|268|90|R/*|Cga/Tga|rs74315512&CM001335||-1||HGNC|10604|||||||||||||2.472e-05|2.562e-05|0|0|0|0|3.137e-05|0|6.079e-05|pathogenic||1&1||||||0.0596	A|downstream_gene_variant|MODIFIER|NCAPH2|ENSG00000025770|Transcript|ENST00000299821|protein_coding||||||||||rs74315512&CM001335|672|1||HGNC|25071|||||||||||||2.472e-05|2.562e-05|0|0|0|0|3.137e-05|0|6.079e-05|pathogenic||1&1||||||0.0236	A|downstream_gene_variant|MODIFIER|TYMP|ENSG00000025708|Transcript|ENST00000395678|protein_coding||||||||||rs74315512&CM001335|1612|-1||HGNC|3148|||||||||||||2.472e-05|2.562e-05|0|0|0|0|3.137e-05|0|6.079e-05|pathogenic||1&1||||||	A|downstream_gene_variant|MODIFIER|TYMP|ENSG00000025708|Transcript|ENST00000395680|protein_coding||||||||||rs74315512&CM001335|1608|-1||HGNC|3148|||||||||||||2.472e-05|2.562e-05|0|0|0|0|3.137e-05|0|6.079e-05|pathogenic||1&1||||||	A|downstream_gene_variant|MODIFIER|TYMP|ENSG00000025708|Transcript|ENST00000395681|protein_coding||||||||||rs74315512&CM001335|1608|-1||HGNC|3148|||||||||||||2.472e-05|2.562e-05|0|0|0|0|3.137e-05|0|6.079e-05|pathogenic||1&1||||||	A|stop_gained|HIGH|SCO2|ENSG00000130489|Transcript|ENST00000395693|protein_coding|2/2||||416|268|90|R/*|Cga/Tga|rs74315512&CM001335||-1||HGNC|10604|||||||||||||2.472e-05|2.562e-05|0|0|0|0|3.137e-05|0|6.079e-05|pathogenic||1&1||||||0.0596	A|downstream_gene_variant|MODIFIER|NCAPH2|ENSG00000025770|Transcript|ENST00000395698|protein_coding||||||||||rs74315512&CM001335|4392|1||HGNC|25071|||||||||||||2.472e-05|2.562e-05|0|0|0|0|3.137e-05|0|6.079e-05|pathogenic||1&1||||||0.0236	A|downstream_gene_variant|MODIFIER|NCAPH2|ENSG00000025770|Transcript|ENST00000395701|protein_coding||||||||||rs74315512&CM001335|672|1||HGNC|25071|||||||||||||2.472e-05|2.562e-05|0|0|0|0|3.137e-05|0|6.079e-05|pathogenic||1&1||||||0.0236	A|downstream_gene_variant|MODIFIER|NCAPH2|ENSG00000025770|Transcript|ENST00000420993|protein_coding||||||||||rs74315512&CM001335|672|1||HGNC|25071|||||||||||||2.472e-05|2.562e-05|0|0|0|0|3.137e-05|0|6.079e-05|pathogenic||1&1||||||0.0236	A|stop_gained|HIGH|SCO2|ENSG00000130489|Transcript|ENST00000423348|protein_coding|2/2||||475|268|90|R/*|Cga/Tga|rs74315512&CM001335||-1|cds_end_NF|HGNC|10604|||||||||||||2.472e-05|2.562e-05|0|0|0|0|3.137e-05|0|6.079e-05|pathogenic||1&1||||||0.0596	A|downstream_gene_variant|MODIFIER|TYMP|ENSG00000025708|Transcript|ENST00000425169|protein_coding||||||||||rs74315512&CM001335|1641|-1|cds_end_NF|HGNC|3148|||||||||||||2.472e-05|2.562e-05|0|0|0|0|3.137e-05|0|6.079e-05|pathogenic||1&1||||||	A|stop_gained|HIGH|SCO2|ENSG00000130489|Transcript|ENST00000439934|protein_coding|2/2||||426|268|90|R/*|Cga/Tga|rs74315512&CM001335||-1|cds_end_NF|HGNC|10604|||||||||||||2.472e-05|2.562e-05|0|0|0|0|3.137e-05|0|6.079e-05|pathogenic||1&1||||||0.0596	A|downstream_gene_variant|MODIFIER|TYMP|ENSG00000025708|Transcript|ENST00000476284|retained_intron||||||||||rs74315512&CM001335|1613|-1||HGNC|3148|||||||||||||2.472e-05|2.562e-05|0|0|0|0|3.137e-05|0|6.079e-05|pathogenic||1&1||||||	A|downstream_gene_variant|MODIFIER|TYMP|ENSG00000025708|Transcript|ENST00000487162|retained_intron||||||||||rs74315512&CM001335|3648|-1||HGNC|3148|||||||||||||2.472e-05|2.562e-05|0|0|0|0|3.137e-05|0|6.079e-05|pathogenic||1&1||||||	A|downstream_gene_variant|MODIFIER|TYMP|ENSG00000025708|Transcript|ENST00000487577|retained_intron||||||||||rs74315512&CM001335|1611|-1||HGNC|3148|||||||||||||2.472e-05|2.562e-05|0|0|0|0|3.137e-05|0|6.079e-05|pathogenic||1&1||||||	A|downstream_gene_variant|MODIFIER|NCAPH2|ENSG00000025770|Transcript|ENST00000520297|processed_transcript||||||||||rs74315512&CM001335|1726|1||HGNC|25071|||||||||||||2.472e-05|2.562e-05|0|0|0|0|3.137e-05|0|6.079e-05|pathogenic||1&1||||||0.0236	A|downstream_gene_variant|MODIFIER|NCAPH2|ENSG00000025770|Transcript|ENST00000522048|retained_intron||||||||||rs74315512&CM001335|1575|1||HGNC|25071|||||||||||||2.472e-05|2.562e-05|0|0|0|0|3.137e-05|0|6.079e-05|pathogenic||1&1||||||0.0236	A|downstream_gene_variant|MODIFIER|NCAPH2|ENSG00000025770|Transcript|ENST00000522304|protein_coding||||||||||rs74315512&CM001335|673|1|cds_start_NF|HGNC|25071|||||||||||||2.472e-05|2.562e-05|0|0|0|0|3.137e-05|0|6.079e-05|pathogenic||1&1||||||0.0236	A|downstream_gene_variant|MODIFIER|NCAPH2|ENSG00000025770|Transcript|ENST00000523045|protein_coding||||||||||rs74315512&CM001335|2555|1|cds_end_NF|HGNC|25071|||||||||||||2.472e-05|2.562e-05|0|0|0|0|3.137e-05|0|6.079e-05|pathogenic||1&1||||||0.0236	A|stop_gained|HIGH|SCO2|ENSG00000130489|Transcript|ENST00000535425|protein_coding|2/2||||426|268|90|R/*|Cga/Tga|rs74315512&CM001335||-1||HGNC|10604|||||||||||||2.472e-05|2.562e-05|0|0|0|0|3.137e-05|0|6.079e-05|pathogenic||1&1||||||0.0596	A|stop_gained|HIGH|SCO2|ENSG00000130489|Transcript|ENST00000543927|protein_coding|2/2||||475|268|90|R/*|Cga/Tga|rs74315512&CM001335||-1||HGNC|10604|||||||||||||2.472e-05|2.562e-05|0|0|0|0|3.137e-05|0|6.079e-05|pathogenic||1&1||||||0.0596	A|non_coding_transcript_exon_variant|MODIFIER|CTA-384D8.36|ENSG00000272821|Transcript|ENST00000608319|antisense|1/1||||219|||||rs74315512&CM001335||1||Clone_based_vega_gene||||||||||||||2.472e-05|2.562e-05|0|0|0|0|3.137e-05|0|6.079e-05|pathogenic||1&1||||||
X	32360240	rs128626249	G	A	DMD	CLNSIG=5	Dilated_cardiomyopathy_3B		8.24e-06	0	0	0	0	0	0.0001184		CSQ=A|stop_gained|HIGH|DMD|ENSG00000198947|Transcript|ENST00000357033|protein_coding|41/79||||6106|5899|1967|R/*|Cga/Tga|rs128626249&CM087401&CM930194&DMD:c.5899C>T&COSM1120436&COSM1120438&COSM1120439&COSM1467574||-1||HGNC|2928|||||||||||||8.240e-06&8.240e-06|1.328e-05&1.328e-05|0&0|0&0|0&0|0&0|0&0|0&0|0.0001184&0.0001184|pathogenic|0&0&0&0&1&1&1&1|1&1&1&0&1&1&1&1||||||0.342	A|stop_gained|HIGH|DMD|ENSG00000198947|Transcript|ENST00000378677|protein_coding|41/79||||6082|5887|1963|R/*|Cga/Tga|rs128626249&CM087401&CM930194&DMD:c.5899C>T&COSM1120436&COSM1120438&COSM1120439&COSM1467574||-1||HGNC|2928|||||||||||||8.240e-06&8.240e-06|1.328e-05&1.328e-05|0&0|0&0|0&0|0&0|0&0|0&0|0.0001184&0.0001184|pathogenic|0&0&0&0&1&1&1&1|1&1&1&0&1&1&1&1||||||0.342	A|intron_variant&non_coding_transcript_variant|MODIFIER|DMD|ENSG00000198947|Transcript|ENST00000488902|processed_transcript||2/4||||||||rs128626249&CM087401&CM930194&DMD:c.5899C>T&COSM1120436&COSM1120438&COSM1120439&COSM1467574||-1||HGNC|2928|||||||||||||8.240e-06&8.240e-06|1.328e-05&1.328e-05|0&0|0&0|0&0|0&0|0&0|0&0|0.0001184&0.0001184|pathogenic|0&0&0&0&1&1&1&1|1&1&1&0&1&1&1&1||||||0.342	A|downstream_gene_variant|MODIFIER|DMD|ENSG00000198947|Transcript|ENST00000493412|protein_coding||||||||||rs128626249&CM087401&CM930194&DMD:c.5899C>T&COSM1120436&COSM1120438&COSM1120439&COSM1467574|508|-1|cds_start_NF|HGNC|2928|||||||||||||8.240e-06&8.240e-06|1.328e-05&1.328e-05|0&0|0&0|0&0|0&0|0&0|0&0|0.0001184&0.0001184|pathogenic|0&0&0&0&1&1&1&1|1&1&1&0&1&1&1&1||||||0.342
3	38603958	rs199473603	G	A	SCN5A	CLNSIG=5|4	Congenital_long_QT_syndrome|Long_QT_syndrome		0.0002065	0.0002352	0	0	0	0.0003132	0.0001423		CSQ=A|missense_variant|MODERATE|SCN5A|ENSG00000183873|Transcript|ENST00000333535|protein_coding|22/28||||4061|3911|1304|T/M|aCg/aTg|rs199473603&CM992663||-1||HGNC|10593|||deleterious(0)|probably_damaging(1)|0.0002|0|0|0|0.001|0|0.0002395|0.0004724|2.065e-04|0.000225|0.0002352|0|0|0|0.0003132|0.001333|0.0001423|likely_pathogenic&pathogenic||1&1|19716085&10973849&19841&17210839&10961955&10508990|||…	A|missense_variant|MODERATE|SCN5A|ENSG00000183873|Transcript|ENST00000413689|protein_coding|22/28||||4105|3911|1304|T/M|aCg/aTg|rs199473603&CM992663||-1||HGNC|10593|||deleterious(0)|probably_damaging(0.999)|0.0002|0|0|0|0.001|0|0.0002395|0.0004724|2.065e-04|0.000225|0.0002352|0|0|0|0.0003132|0.001333|0.0001423|likely_pathogenic&pathogenic||1&1|19716085&10973849&19841&17210839&10961955&10508990|||…	A|missense_variant|MODERATE|SCN5A|ENSG00000183873|Transcript|ENST00000414099|protein_coding|21/26||||3953|3911|1304|T/M|aCg/aTg|rs199473603&CM992663||-1||HGNC|10593|||deleterious(0)|probably_damaging(1)|0.0002|0|0|0|0.001|0|0.0002395|0.0004724|2.065e-04|0.000225|0.0002352|0|0|0|0.0003132|0.001333|0.0001423|likely_pathogenic&pathogenic||1&1|19716085&10973849&19841&17210839&10961955&10508990|||||0.…	A|missense_variant|MODERATE|SCN5A|ENSG00000183873|Transcript|ENST00000423572|protein_coding|21/27||||3963|3908|1303|T/M|aCg/aTg|rs199473603&CM992663||-1||HGNC|10593|||deleterious(0)|probably_damaging(1)|0.0002|0|0|0|0.001|0|0.0002395|0.0004724|2.065e-04|0.000225|0.0002352|0|0|0|0.0003132|0.001333|0.0001423|likely_pathogenic&pathogenic||1&1|19716085&10973849&19841&17210839&10961955&10508990|||||0.…	A|missense_variant|MODERATE|SCN5A|ENSG00000183873|Transcript|ENST00000425664|protein_coding|22/27||||4105|3911|1304|T/M|aCg/aTg|rs199473603&CM992663||-1||HGNC|10593|||deleterious(0)|probably_damaging(1)|0.0002|0|0|0|0.001|0|0.0002395|0.0004724|2.065e-04|0.000225|0.0002352|0|0|0|0.0003132|0.001333|0.0001423|likely_pathogenic&pathogenic||1&1|19716085&10973849&19841&17210839&10961955&10508990|||||0.…	A|missense_variant|MODERATE|SCN5A|ENSG00000183873|Transcript|ENST00000443581|protein_coding|22/28||||4102|3908|1303|T/M|aCg/aTg|rs199473603&CM992663||-1||HGNC|10593|||deleterious(0)|probably_damaging(1)|0.0002|0|0|0|0.001|0|0.0002395|0.0004724|2.065e-04|0.000225|0.0002352|0|0|0|0.0003132|0.001333|0.0001423|likely_pathogenic&pathogenic||1&1|19716085&10973849&19841&17210839&10961955&10508990|||||0.…	A|missense_variant|MODERATE|SCN5A|ENSG00000183873|Transcript|ENST00000449557|protein_coding|20/26||||3758|3749|1250|T/M|aCg/aTg|rs199473603&CM992663||-1||HGNC|10593|||deleterious(0)|probably_damaging(0.999)|0.0002|0|0|0|0.001|0|0.0002395|0.0004724|2.065e-04|0.000225|0.0002352|0|0|0|0.0003132|0.001333|0.0001423|likely_pathogenic&pathogenic||1&1|19716085&10973849&19841&17210839&10961955&10508990|||…	A|missense_variant|MODERATE|SCN5A|ENSG00000183873|Transcript|ENST00000450102|protein_coding|20/26||||3791|3749|1250|T/M|aCg/aTg|rs199473603&CM992663||-1||HGNC|10593|||deleterious(0)|probably_damaging(1)|0.0002|0|0|0|0.001|0|0.0002395|0.0004724|2.065e-04|0.000225|0.0002352|0|0|0|0.0003132|0.001333|0.0001423|likely_pathogenic&pathogenic||1&1|19716085&10973849&19841&17210839&10961955&10508990|||||0.…	A|missense_variant|MODERATE|SCN5A|ENSG00000183873|Transcript|ENST00000451551|protein_coding|21/27||||3944|3749|1250|T/M|aCg/aTg|rs199473603&CM992663||-1||HGNC|10593|||deleterious(0)|probably_damaging(1)|0.0002|0|0|0|0.001|0|0.0002395|0.0004724|2.065e-04|0.000225|0.0002352|0|0|0|0.0003132|0.001333|0.0001423|likely_pathogenic&pathogenic||1&1|19716085&10973849&19841&17210839&10961955&10508990|||||0.…	A|missense_variant|MODERATE|SCN5A|ENSG00000183873|Transcript|ENST00000455624|protein_coding|21/27||||3933|3908|1303|T/M|aCg/aTg|rs199473603&CM992663||-1||HGNC|10593|||deleterious(0)|probably_damaging(0.997)|0.0002|0|0|0|0.001|0|0.0002395|0.0004724|2.065e-04|0.000225|0.0002352|0|0|0|0.0003132|0.001333|0.0001423|likely_pathogenic&pathogenic||1&1|19716085&10973849&19841&17210839&10961955&10508990|||…
12	111356964	rs104894363	C	T	MYL2	CLNSIG=5|4	Familial_hypertrophic_cardiomyopathy_10|Cardiomyopathy		0.0003047	0	8.706e-05	0	0	0.0005117	0.0001226		CSQ=T|missense_variant|MODERATE|MYL2|ENSG00000111245|Transcript|ENST00000228841|protein_coding|2/7||||85|37|13|A/T|Gcc/Acc|rs104894363&CM961004&FHC0201||-1||HGNC|7583|||tolerated(0.1)|unknown(0)|0.0002|0&0|0&0|0&0|0.001&0.001|0&0|||3.047e-04&3.047e-04|0.0003068&0.0003068|0&0|8.706e-05&8.706e-05|0&0|0&0|0.0005117&0.0005117|0&0|0.0001226&0.0001226|uncertain_significance||1&1&0|11748309&8673105&1548…	T|non_coding_transcript_exon_variant|MODIFIER|MYL2|ENSG00000111245|Transcript|ENST00000546404|retained_intron|2/2||||230|||||rs104894363&CM961004&FHC0201||-1||HGNC|7583|||||0.0002|0&0|0&0|0&0|0.001&0.001|0&0|||3.047e-04&3.047e-04|0.0003068&0.0003068|0&0|8.706e-05&8.706e-05|0&0|0&0|0.0005117&0.0005117|0&0|0.0001226&0.0001226|uncertain_significance||1&1&0|11748309&8673105&15483641|||||0.606	T|missense_variant|MODERATE|MYL2|ENSG00000111245|Transcript|ENST00000548438|protein_coding|2/6||||83|37|13|A/T|Gcc/Acc|rs104894363&CM961004&FHC0201||-1||HGNC|7583|||tolerated(0.07)|unknown(0)|0.0002|0&0|0&0|0&0|0.001&0.001|0&0|||3.047e-04&3.047e-04|0.0003068&0.0003068|0&0|8.706e-05&8.706e-05|0&0|0&0|0.0005117&0.0005117|0&0|0.0001226&0.0001226|uncertain_significance||1&1&0|11748309&8673105&1548364…	T|upstream_gene_variant|MODIFIER|MYL2|ENSG00000111245|Transcript|ENST00000549029|retained_intron||||||||||rs104894363&CM961004&FHC0201|4870|-1||HGNC|7583|||||0.0002|0&0|0&0|0&0|0.001&0.001|0&0|||3.047e-04&3.047e-04|0.0003068&0.0003068|0&0|8.706e-05&8.706e-05|0&0|0&0|0.0005117&0.0005117|0&0|0.0001226&0.0001226|uncertain_significance||1&1&0|11748309&8673105&15483641|||||0.606
14	23862177	rs267606904	C	G	MYH6	CLNSIG=5|4	Familial_hypertrophic_cardiomyopathy_14|Primary_familial_hypertrophic_cardiomyopathy		0.0002306	0	0	0.001271	0.001058	8.99e-05	0.0001211		CSQ=G|missense_variant|MODERATE|MYH6|ENSG00000197616|Transcript|ENST00000356287|protein_coding|23/38||||3225|3195|1065|Q/H|caG/caC|rs267606904&CM052258||-1||HGNC|7576|||tolerated(0.05)|probably_damaging(0.928)|||||||||2.306e-04|0.0002306|0|0|0.001271|0.001058|8.99e-05|0.002203|0.0001211|uncertain_significance&likely_pathogenic||1&1||||||0.0684	G|upstream_gene_variant|MODIFIER|MIR208A|ENSG00000199157|Transcript|ENST00000362287|miRNA||||||||||rs267606904&CM052258|4296|-1||HGNC|31585|||||||||||||2.306e-04|0.0002306|0|0|0.001271|0.001058|8.99e-05|0.002203|0.0001211|uncertain_significance&likely_pathogenic||1&1||||||	G|missense_variant|MODERATE|MYH6|ENSG00000197616|Transcript|ENST00000405093|protein_coding|24/39||||3266|3195|1065|Q/H|caG/caC|rs267606904&CM052258||-1||HGNC|7576|||tolerated(0.05)|probably_damaging(0.928)|||||||||2.306e-04|0.0002306|0|0|0.001271|0.001058|8.99e-05|0.002203|0.0001211|uncertain_significance&likely_pathogenic||1&1||||||0.0684
14	23862646	rs143978652	C	A	MYH6	CLNSIG=5|4|4	Dilated_cardiomyopathy_1EE|Familial_hypertrophic_cardiomyopathy_14|Sudden_cardiac_death		0.0009801	0.0002883	0.002677	0	0.0006048	0.001184	6.056e-05		CSQ=A|missense_variant|MODERATE|MYH6|ENSG00000197616|Transcript|ENST00000356287|protein_coding|22/38||||3040|3010|1004|A/S|Gcc/Tcc|rs143978652&CM052257||-1||HGNC|7576|||deleterious(0.02)|benign(0.052)|0.0006|0|0.0014|0|0.002|0|0.000227|0.001279|9.801e-04|0.0009801|0.0002883|0.002677|0|0.0006048|0.001184|0.001101|6.056e-05|uncertain_significance&likely_benign&likely_pathogenic&pathogenic||1&1|||||…	A|upstream_gene_variant|MODIFIER|MIR208A|ENSG00000199157|Transcript|ENST00000362287|miRNA||||||||||rs143978652&CM052257|4765|-1||HGNC|31585|||||0.0006|0|0.0014|0|0.002|0|0.000227|0.001279|9.801e-04|0.0009801|0.0002883|0.002677|0|0.0006048|0.001184|0.001101|6.056e-05|uncertain_significance&likely_benign&likely_pathogenic&pathogenic||1&1||||||	A|missense_variant|MODERATE|MYH6|ENSG00000197616|Transcript|ENST00000405093|protein_coding|23/39||||3081|3010|1004|A/S|Gcc/Tcc|rs143978652&CM052257||-1||HGNC|7576|||deleterious(0.02)|benign(0.052)|0.0006|0|0.0014|0|0.002|0|0.000227|0.001279|9.801e-04|0.0009801|0.0002883|0.002677|0|0.0006048|0.001184|0.001101|6.056e-05|uncertain_significance&likely_benign&likely_pathogenic&pathogenic||1&1||||||0.0…
3	38592408	rs137854619	C	T	SCN5A	CLNSIG=5|5	Long_QT_syndrome_2/3|Congenital_long_QT_syndrome		0.0003052	0	0	0	0	5.995e-05	0.001999		CSQ=T|missense_variant|MODERATE|SCN5A|ENSG00000183873|Transcript|ENST00000333535|protein_coding|28/28||||5605|5455|1819|D/N|Gat/Aat|rs137854619&CM064254||-1||HGNC|10593|||deleterious(0.02)|possibly_damaging(0.831)|||||||||3.052e-04|0.0003063|0|0|0|0|5.995e-05|0|0.001999|uncertain_significance&likely_benign&pathogenic||1&1|16922724|||||0.000413	T|missense_variant|MODERATE|SCN5A|ENSG00000183873|Transcript|ENST00000413689|protein_coding|28/28||||5649|5455|1819|D/N|Gat/Aat|rs137854619&CM064254||-1||HGNC|10593|||deleterious(0.02)|probably_damaging(0.997)|||||||||3.052e-04|0.0003063|0|0|0|0|5.995e-05|0|0.001999|uncertain_significance&likely_benign&pathogenic||1&1|16922724|||||0.000413	T|missense_variant|MODERATE|SCN5A|ENSG00000183873|Transcript|ENST00000414099|protein_coding|26/26||||5443|5401|1801|D/N|Gat/Aat|rs137854619&CM064254||-1||HGNC|10593|||deleterious(0.02)|probably_damaging(0.993)|||||||||3.052e-04|0.0003063|0|0|0|0|5.995e-05|0|0.001999|uncertain_significance&likely_benign&pathogenic||1&1|16922724|||||0.000413	T|missense_variant|MODERATE|SCN5A|ENSG00000183873|Transcript|ENST00000423572|protein_coding|27/27||||5507|5452|1818|D/N|Gat/Aat|rs137854619&CM064254||-1||HGNC|10593|||deleterious(0.02)|possibly_damaging(0.576)|||||||||3.052e-04|0.0003063|0|0|0|0|5.995e-05|0|0.001999|uncertain_significance&likely_benign&pathogenic||1&1|16922724|||||0.000413	T|missense_variant|MODERATE|SCN5A|ENSG00000183873|Transcript|ENST00000425664|protein_coding|27/27||||5595|5401|1801|D/N|Gat/Aat|rs137854619&CM064254||-1||HGNC|10593|||deleterious(0.02)|probably_damaging(0.993)|||||||||3.052e-04|0.0003063|0|0|0|0|5.995e-05|0|0.001999|uncertain_significance&likely_benign&pathogenic||1&1|16922724|||||0.000413	T|missense_variant|MODERATE|SCN5A|ENSG00000183873|Transcript|ENST00000443581|protein_coding|28/28||||5646|5452|1818|D/N|Gat/Aat|rs137854619&CM064254||-1||HGNC|10593|||deleterious(0.02)|possibly_damaging(0.576)|||||||||3.052e-04|0.0003063|0|0|0|0|5.995e-05|0|0.001999|uncertain_significance&likely_benign&pathogenic||1&1|16922724|||||0.000413	T|missense_variant|MODERATE|SCN5A|ENSG00000183873|Transcript|ENST00000449557|protein_coding|26/26||||5302|5293|1765|D/N|Gat/Aat|rs137854619&CM064254||-1||HGNC|10593|||deleterious(0.03)|probably_damaging(0.983)|||||||||3.052e-04|0.0003063|0|0|0|0|5.995e-05|0|0.001999|uncertain_significance&likely_benign&pathogenic||1&1|16922724|||||0.000413	T|missense_variant|MODERATE|SCN5A|ENSG00000183873|Transcript|ENST00000450102|protein_coding|26/26||||5335|5293|1765|D/N|Gat/Aat|rs137854619&CM064254||-1||HGNC|10593|||deleterious(0.03)|probably_damaging(0.982)|||||||||3.052e-04|0.0003063|0|0|0|0|5.995e-05|0|0.001999|uncertain_significance&likely_benign&pathogenic||1&1|16922724|||||0.000413	T|missense_variant|MODERATE|SCN5A|ENSG00000183873|Transcript|ENST00000451551|protein_coding|27/27||||5488|5293|1765|D/N|Gat/Aat|rs137854619&CM064254||-1||HGNC|10593|||deleterious(0.03)|probably_damaging(0.982)|||||||||3.052e-04|0.0003063|0|0|0|0|5.995e-05|0|0.001999|uncertain_significance&likely_benign&pathogenic||1&1|16922724|||||0.000413	T|missense_variant|MODERATE|SCN5A|ENSG00000183873|Transcript|ENST00000455624|protein_coding|27/27||||5381|5356|1786|D/N|Gat/Aat|rs137854619&CM064254||-1||HGNC|10593|||deleterious(0.02)|probably_damaging(0.994)|||||||||3.052e-04|0.0003063|0|0|0|0|5.995e-05|0|0.001999|uncertain_significance&likely_benign&pathogenic||1&1|16922724|||||0.000413	T|downstream_gene_variant|MODIFIER|SCN5A|ENSG00000183873|Transcript|ENST00000464652|processed_transcript||||||||||rs137854619&CM064254|2064|-1||HGNC|10593|||||||||||||3.052e-04|0.0003063|0|0|0|0|5.995e-05|0|0.001999|uncertain_significance&likely_benign&pathogenic||1&1|16922724|||||0.000413
3	38647498	rs199473111	C	T	SCN5A	CLNSIG=5|5	Atrial_fibrillation|Atrial_fibrillation		4.958e-05	0	0	0.000232	0	4.503e-05	6.094e-05		CSQ=T|missense_variant|MODERATE|SCN5A|ENSG00000183873|Transcript|ENST00000333535|protein_coding|10/28||||1432|1282|428|E/K|Gag/Aag|rs199473111&CM087606||-1||HGNC|10593|||tolerated(0.2)|benign(0.017)|||||||0|0.0002388|4.958e-05|4.978e-05|0|0|0.000232|0|4.503e-05|0|6.094e-05|uncertain_significance&pathogenic||1&1|18378609|||||0.000413	T|missense_variant|MODERATE|SCN5A|ENSG00000183873|Transcript|ENST00000413689|protein_coding|10/28||||1476|1282|428|E/K|Gag/Aag|rs199473111&CM087606||-1||HGNC|10593|||tolerated(0.19)|possibly_damaging(0.527)|||||||0|0.0002388|4.958e-05|4.978e-05|0|0|0.000232|0|4.503e-05|0|6.094e-05|uncertain_significance&pathogenic||1&1|18378609|||||0.000413	T|missense_variant|MODERATE|SCN5A|ENSG00000183873|Transcript|ENST00000414099|protein_coding|9/26||||1324|1282|428|E/K|Gag/Aag|rs199473111&CM087606||-1||HGNC|10593|||tolerated(0.18)|benign(0.327)|||||||0|0.0002388|4.958e-05|4.978e-05|0|0|0.000232|0|4.503e-05|0|6.094e-05|uncertain_significance&pathogenic||1&1|18378609|||||0.000413	T|missense_variant|MODERATE|SCN5A|ENSG00000183873|Transcript|ENST00000423572|protein_coding|9/27||||1337|1282|428|E/K|Gag/Aag|rs199473111&CM087606||-1||HGNC|10593|||tolerated(0.19)|benign(0.064)|||||||0|0.0002388|4.958e-05|4.978e-05|0|0|0.000232|0|4.503e-05|0|6.094e-05|uncertain_significance&pathogenic||1&1|18378609|||||0.000413	T|missense_variant|MODERATE|SCN5A|ENSG00000183873|Transcript|ENST00000425664|protein_coding|10/27||||1476|1282|428|E/K|Gag/Aag|rs199473111&CM087606||-1||HGNC|10593|||tolerated(0.18)|benign(0.327)|||||||0|0.0002388|4.958e-05|4.978e-05|0|0|0.000232|0|4.503e-05|0|6.094e-05|uncertain_significance&pathogenic||1&1|18378609|||||0.000413	T|missense_variant|MODERATE|SCN5A|ENSG00000183873|Transcript|ENST00000443581|protein_coding|10/28||||1476|1282|428|E/K|Gag/Aag|rs199473111&CM087606||-1||HGNC|10593|||tolerated(0.19)|benign(0.064)|||||||0|0.0002388|4.958e-05|4.978e-05|0|0|0.000232|0|4.503e-05|0|6.094e-05|uncertain_significance&pathogenic||1&1|18378609|||||0.000413	T|missense_variant|MODERATE|SCN5A|ENSG00000183873|Transcript|ENST00000449557|protein_coding|9/26||||1291|1282|428|E/K|Gag/Aag|rs199473111&CM087606||-1||HGNC|10593|||tolerated(0.11)|benign(0.164)|||||||0|0.0002388|4.958e-05|4.978e-05|0|0|0.000232|0|4.503e-05|0|6.094e-05|uncertain_significance&pathogenic||1&1|18378609|||||0.000413	T|missense_variant|MODERATE|SCN5A|ENSG00000183873|Transcript|ENST00000450102|protein_coding|9/26||||1324|1282|428|E/K|Gag/Aag|rs199473111&CM087606||-1||HGNC|10593|||tolerated(0.11)|benign(0.116)|||||||0|0.0002388|4.958e-05|4.978e-05|0|0|0.000232|0|4.503e-05|0|6.094e-05|uncertain_significance&pathogenic||1&1|18378609|||||0.000413	T|missense_variant|MODERATE|SCN5A|ENSG00000183873|Transcript|ENST00000451551|protein_coding|10/27||||1477|1282|428|E/K|Gag/Aag|rs199473111&CM087606||-1||HGNC|10593|||tolerated(0.11)|benign(0.116)|||||||0|0.0002388|4.958e-05|4.978e-05|0|0|0.000232|0|4.503e-05|0|6.094e-05|uncertain_significance&pathogenic||1&1|18378609|||||0.000413	T|missense_variant|MODERATE|SCN5A|ENSG00000183873|Transcript|ENST00000455624|protein_coding|9/27||||1307|1282|428|E/K|Gag/Aag|rs199473111&CM087606||-1||HGNC|10593|||tolerated(0.19)|benign(0.284)|||||||0|0.0002388|4.958e-05|4.978e-05|0|0|0.000232|0|4.503e-05|0|6.094e-05|uncertain_significance&pathogenic||1&1|18378609|||||0.000413
4	114294462	rs121912706	C	T	ANK2	CLNSIG=5|5	Long_QT_syndrome_4|Arrhythmia		0.00112	0.0002891	0.0007779	0.0006974	0.0001512	0.001724	0.0001211		CSQ=T|missense_variant|MODERATE|ANK2|ENSG00000145362|Transcript|ENST00000264366|protein_coding|44/45||||11617|11617|3873|R/W|Cgg/Tgg|rs121912706&CM041239&COSM4121493&COSM4121494||1||HGNC|493||||probably_damaging(0.999)|0.0006|0|0|0.001|0.002|0|||1.120e-03|0.001121|0.0002891|0.0007779|0.0006974|0.0001512|0.001724|0|0.0001211|likely_benign&pathogenic|0&0&1&1|1&1&1&1|15178757|||||0.363	T|missense_variant|MODERATE|ANK2|ENSG00000145362|Transcript|ENST00000357077|protein_coding|45/46||||11769|11716|3906|R/W|Cgg/Tgg|rs121912706&CM041239&COSM4121493&COSM4121494||1||HGNC|493||||probably_damaging(1)|0.0006|0|0|0.001|0.002|0|||1.120e-03|0.001121|0.0002891|0.0007779|0.0006974|0.0001512|0.001724|0|0.0001211|likely_benign&pathogenic|0&0&1&1|1&1&1&1|15178757|||||0.363	T|missense_variant|MODERATE|ANK2|ENSG00000145362|Transcript|ENST00000394537|protein_coding|44/45||||5514|5461|1821|R/W|Cgg/Tgg|rs121912706&CM041239&COSM4121493&COSM4121494||1||HGNC|493|||deleterious_low_confidence(0)|possibly_damaging(0.645)|0.0006|0|0|0.001|0.002|0|||1.120e-03|0.001121|0.0002891|0.0007779|0.0006974|0.0001512|0.001724|0|0.0001211|likely_benign&pathogenic|0&0&1&1|1&1&1&1|15178757|…	T|missense_variant|MODERATE|ANK2|ENSG00000145362|Transcript|ENST00000505342|protein_coding|8/10||||2746|2746|916|R/W|Cgg/Tgg|rs121912706&CM041239&COSM4121493&COSM4121494||1|cds_start_NF|HGNC|493|||deleterious(0)|probably_damaging(1)|0.0006|0|0|0.001|0.002|0|||1.120e-03|0.001121|0.0002891|0.0007779|0.0006974|0.0001512|0.001724|0|0.0001211|likely_benign&pathogenic|0&0&1&1|1&1&1&1|15178757|||||0.363	T|upstream_gene_variant|MODIFIER|ANK2|ENSG00000145362|Transcript|ENST00000506344|protein_coding||||||||||rs121912706&CM041239&COSM4121493&COSM4121494|11|1|cds_start_NF|HGNC|493|||||0.0006|0|0|0.001|0.002|0|||1.120e-03|0.001121|0.0002891|0.0007779|0.0006974|0.0001512|0.001724|0|0.0001211|likely_benign&pathogenic|0&0&1&1|1&1&1&1|15178757|||||0.363	T|missense_variant|MODERATE|ANK2|ENSG00000145362|Transcript|ENST00000506722|protein_coding|46/47||||5629|5434|1812|R/W|Cgg/Tgg|rs121912706&CM041239&COSM4121493&COSM4121494||1||HGNC|493|||deleterious_low_confidence(0)|probably_damaging(0.913)|0.0006|0|0|0.001|0.002|0|||1.120e-03|0.001121|0.0002891|0.0007779|0.0006974|0.0001512|0.001724|0|0.0001211|likely_benign&pathogenic|0&0&1&1|1&1&1&1|15178757|…	T|missense_variant|MODERATE|ANK2|ENSG00000145362|Transcript|ENST00000509550|protein_coding|23/24||||3304|2989|997|R/W|Cgg/Tgg|rs121912706&CM041239&COSM4121493&COSM4121494||1||HGNC|493|||deleterious_low_confidence(0)|probably_damaging(0.976)|0.0006|0|0|0.001|0.002|0|||1.120e-03|0.001121|0.0002891|0.0007779|0.0006974|0.0001512|0.001724|0|0.0001211|likely_benign&pathogenic|0&0&1&1|1&1&1&1|15178757||…	T|missense_variant|MODERATE|ANK2|ENSG00000145362|Transcript|ENST00000510275|protein_coding|13/14||||1516|1510|504|R/W|Cgg/Tgg|rs121912706&CM041239&COSM4121493&COSM4121494||1||HGNC|493|||deleterious(0)|probably_damaging(0.996)|0.0006|0|0|0.001|0.002|0|||1.120e-03|0.001121|0.0002891|0.0007779|0.0006974|0.0001512|0.001724|0|0.0001211|likely_benign&pathogenic|0&0&1&1|1&1&1&1|15178757|||||0.363	T|upstream_gene_variant|MODIFIER|ANK2|ENSG00000145362|Transcript|ENST00000514167|protein_coding||||||||||rs121912706&CM041239&COSM4121493&COSM4121494|53|1|cds_start_NF&cds_end_NF|HGNC|493|||||0.0006|0|0|0.001|0.002|0|||1.120e-03|0.001121|0.0002891|0.0007779|0.0006974|0.0001512|0.001724|0|0.0001211|likely_benign&pathogenic|0&0&1&1|1&1&1&1|15178757|||||0.363	T|missense_variant|MODERATE|ANK2|ENSG00000145362|Transcript|ENST00000514960|protein_coding|18/20||||2558|2560|854|R/W|Cgg/Tgg|rs121912706&CM041239&COSM4121493&COSM4121494||1|cds_start_NF|HGNC|493|||deleterious_low_confidence(0)|probably_damaging(0.98)|0.0006|0|0|0.001|0.002|0|||1.120e-03|0.001121|0.0002891|0.0007779|0.0006974|0.0001512|0.001724|0|0.0001211|likely_benign&pathogenic|0&0&1&1|1&1&1&1…
5	251453	rs137852768	G	A	SDHA	CLNSIG=5|5	Mitochondrial_complex_II_deficiency|Dilated_cardiomyopathy_1GG		8.243e-06	0	0	0	0	0	6.409e-05		CSQ=A|missense_variant&splice_region_variant|MODERATE|SDHA|ENSG00000073578|Transcript|ENST00000264932|protein_coding|13/15||||1779|1664|555|G/E|gGa/gAa|rs137852768&CM031745||1||HGNC|10680|||deleterious_low_confidence(0.01)|probably_damaging(0.996)|||||||||8.243e-06|9.735e-06|0|0|0|0|0|0|6.409e-05|pathogenic||1&1||||||0.432	A|splice_region_variant&non_coding_transcript_exon_variant|LOW|SDHA|ENSG00000073578|Transcript|ENST00000503674|retained_intron|3/5||||1836|||||rs137852768&CM031745||1||HGNC|10680|||||||||||||8.243e-06|9.735e-06|0|0|0|0|0|0|6.409e-05|pathogenic||1&1||||||0.432	A|intron_variant|MODIFIER|SDHA|ENSG00000073578|Transcript|ENST00000504309|protein_coding||11/12||||||||rs137852768&CM031745||1||HGNC|10680|||||||||||||8.243e-06|9.735e-06|0|0|0|0|0|0|6.409e-05|pathogenic||1&1||||||0.432	A|splice_region_variant&non_coding_transcript_exon_variant|LOW|SDHA|ENSG00000073578|Transcript|ENST00000505555|retained_intron|13/13||||1704|||||rs137852768&CM031745||1||HGNC|10680|||||||||||||8.243e-06|9.735e-06|0|0|0|0|0|0|6.409e-05|pathogenic||1&1||||||0.432	A|splice_region_variant&non_coding_transcript_exon_variant|LOW|SDHA|ENSG00000073578|Transcript|ENST00000507266|retained_intron|2/2||||411|||||rs137852768&CM031745||1||HGNC|10680|||||||||||||8.243e-06|9.735e-06|0|0|0|0|0|0|6.409e-05|pathogenic||1&1||||||0.432	A|upstream_gene_variant|MODIFIER|SDHA|ENSG00000073578|Transcript|ENST00000507522|processed_transcript||||||||||rs137852768&CM031745|3|1||HGNC|10680|||||||||||||8.243e-06|9.735e-06|0|0|0|0|0|0|6.409e-05|pathogenic||1&1||||||0.432	A|intron_variant&non_coding_transcript_variant|MODIFIER|SDHA|ENSG00000073578|Transcript|ENST00000509082|processed_transcript||2/2||||||||rs137852768&CM031745||1||HGNC|10680|||||||||||||8.243e-06|9.735e-06|0|0|0|0|0|0|6.409e-05|pathogenic||1&1||||||0.432	A|missense_variant|MODERATE|SDHA|ENSG00000073578|Transcript|ENST00000509564|protein_coding|1/3||||2|2|1|G/E|gGa/gAa|rs137852768&CM031745||1|cds_start_NF|HGNC|10680|||deleterious_low_confidence(0)|probably_damaging(0.988)|||||||||8.243e-06|9.735e-06|0|0|0|0|0|0|6.409e-05|pathogenic||1&1||||||0.432	A|missense_variant&splice_region_variant|MODERATE|SDHA|ENSG00000073578|Transcript|ENST00000510361|protein_coding|12/14||||1558|1520|507|G/E|gGa/gAa|rs137852768&CM031745||1||HGNC|10680|||deleterious(0.01)|possibly_damaging(0.904)|||||||||8.243e-06|9.735e-06|0|0|0|0|0|0|6.409e-05|pathogenic||1&1||||||0.432	A|splice_region_variant&non_coding_transcript_exon_variant|LOW|SDHA|ENSG00000073578|Transcript|ENST00000511810|retained_intron|4/6||||2411|||||rs137852768&CM031745||1||HGNC|10680|||||||||||||8.243e-06|9.735e-06|0|0|0|0|0|0|6.409e-05|pathogenic||1&1||||||0.432	A|splice_region_variant&non_coding_transcript_exon_variant|LOW|SDHA|ENSG00000073578|Transcript|ENST00000514027|retained_intron|8/10||||1619|||||rs137852768&CM031745||1||HGNC|10680|||||||||||||8.243e-06|9.735e-06|0|0|0|0|0|0|6.409e-05|pathogenic||1&1||||||0.432	A|splice_region_variant&non_coding_transcript_exon_variant|LOW|SDHA|ENSG00000073578|Transcript|ENST00000515752|retained_intron|6/8||||1250|||||rs137852768&CM031745||1||HGNC|10680|||||||||||||8.243e-06|9.735e-06|0|0|0|0|0|0|6.409e-05|pathogenic||1&1||||||0.432	A|intron_variant|MODIFIER|SDHA|ENSG00000073578|Transcript|ENST00000515815|protein_coding||2/3||||||||rs137852768&CM031745||1|cds_start_NF|HGNC|10680|||||||||||||8.243e-06|9.735e-06|0|0|0|0|0|0|6.409e-05|pathogenic||1&1||||||0.432
6	121769078	rs2227885	G	A	GJA1	CLNSIG=5|5	Hypoplastic_left_heart_syndrome|Atrioventricular_septal_defect_and_common_atrioventricular_junction		0.0002471	0	0.0019879	0	0	3.05008e-05	0.000242365		CSQ=A|missense_variant|MODERATE|GJA1|ENSG00000152661|Transcript|ENST00000282561|protein_coding|2/2||||1242|1085|362|R/Q|cGa/cAa|CM014191&COSM295804||1||HGNC|4274|||tolerated(0.18)|probably_damaging(0.944)|||||||||||||||||||0&1|1&1||||||0.108
6	121769120	rs104893965	G	A	GJA1	CLNSIG=5|5	Hypoplastic_left_heart_syndrome|Atrioventricular_septal_defect_and_common_atrioventricular_junction		0.0001813	0	0	0	0	0.000322363	6.06355e-05		CSQ=A|missense_variant|MODERATE|GJA1|ENSG00000152661|Transcript|ENST00000282561|protein_coding|2/2||||1284|1127|376|R/Q|cGg/cAg|rs104893965&CM014192||1||HGNC|4274|||tolerated(0.06)|benign(0.225)|||||||||1.813e-04|0.0001856|0|0|0|0|0.0003224|0|6.064e-05|pathogenic||1&1||||||0.108
7	150644799	rs141401803	G	A	KCNH2	CLNSIG=5|5	Sudden_infant_death_syndrome|Cardiac_arrhythmia		2.546e-05	0	0	0	0	0.000110742	0.000105042		CSQ=A|missense_variant|MODERATE|KCNH2|ENSG00000055118|Transcript|ENST00000262186|protein_coding|12/15||||3262|2860|954|R/C|Cgc/Tgc|rs141401803&CM070176||-1||HGNC|6251|||tolerated(0.06)|possibly_damaging(0.725)|||||||||2.546e-05|8.263e-05|0|0|0|0|0.0001107|0|0.000105|pathogenic||1&1|17210839&18675227|||||0.000827	A|missense_variant|MODERATE|KCNH2|ENSG00000055118|Transcript|ENST00000330883|protein_coding|8/11||||2243|1840|614|R/C|Cgc/Tgc|rs141401803&CM070176||-1||HGNC|6251|||tolerated(0.05)|benign(0.388)|||||||||2.546e-05|8.263e-05|0|0|0|0|0.0001107|0|0.000105|pathogenic||1&1|17210839&18675227|||||0.000827	A|missense_variant|MODERATE|KCNH2|ENSG00000055118|Transcript|ENST00000392968|protein_coding|10/13||||3693|2572|858|R/C|Cgc/Tgc|rs141401803&CM070176||-1||HGNC|6251|||tolerated(0.06)|probably_damaging(0.973)|||||||||2.546e-05|8.263e-05|0|0|0|0|0.0001107|0|0.000105|pathogenic||1&1|17210839&18675227|||||0.000827	A|downstream_gene_variant|MODIFIER|KCNH2|ENSG00000055118|Transcript|ENST00000430723|protein_coding||||||||||rs141401803&CM070176|1723|-1||HGNC|6251|||||||||||||2.546e-05|8.263e-05|0|0|0|0|0.0001107|0|0.000105|pathogenic||1&1|17210839&18675227|||||0.000827	A|downstream_gene_variant|MODIFIER|KCNH2|ENSG00000055118|Transcript|ENST00000461280|retained_intron||||||||||rs141401803&CM070176|1712|-1||HGNC|6251|||||||||||||2.546e-05|8.263e-05|0|0|0|0|0.0001107|0|0.000105|pathogenic||1&1|17210839&18675227|||||0.000827	A|downstream_gene_variant|MODIFIER|KCNH2|ENSG00000055118|Transcript|ENST00000473610|retained_intron||||||||||rs141401803&CM070176|1705|-1||HGNC|6251|||||||||||||2.546e-05|8.263e-05|0|0|0|0|0.0001107|0|0.000105|pathogenic||1&1|17210839&18675227|||||0.000827	A|downstream_gene_variant|MODIFIER|KCNH2|ENSG00000055118|Transcript|ENST00000532957|retained_intron||||||||||rs141401803&CM070176|1704|-1||HGNC|6251|||||||||||||2.546e-05|8.263e-05|0|0|0|0|0.0001107|0|0.000105|pathogenic||1&1|17210839&18675227|||||0.000827	A|regulatory_region_variant|MODIFIER|||RegulatoryFeature|ENSR00000296990|open_chromatin_region||||||||||rs141401803&CM070176||||||||||||||||||2.546e-05|8.263e-05|0|0|0|0|0.0001107|0|0.000105|pathogenic||1&1|17210839&18675227|||||
7	150647283	rs138498207	G	A	KCNH2	CLNSIG=5|5	Congenital_long_QT_syndrome|Cardiac_arrhythmia		0.0001071	0.00106383	8.64753e-05	0	0	0	6.0584e-05		CSQ=A|missense_variant|MODERATE|KCNH2|ENSG00000055118|Transcript|ENST00000262186|protein_coding|9/15||||2773|2371|791|R/W|Cgg/Tgg|rs138498207&CM097516||-1||HGNC|6251|||deleterious(0)|probably_damaging(0.997)|0.0002|0.0008|0|0|0|0|0.0006809|0|1.071e-04|0.0001075|0.001064|8.648e-05|0|0|0|0|6.058e-05|uncertain_significance&pathogenic||1&1|19716085|||||0.000827	A|missense_variant|MODERATE|KCNH2|ENSG00000055118|Transcript|ENST00000330883|protein_coding|5/11||||1754|1351|451|R/W|Cgg/Tgg|rs138498207&CM097516||-1||HGNC|6251|||deleterious(0)|probably_damaging(0.982)|0.0002|0.0008|0|0|0|0|0.0006809|0|1.071e-04|0.0001075|0.001064|8.648e-05|0|0|0|0|6.058e-05|uncertain_significance&pathogenic||1&1|19716085|||||0.000827	A|missense_variant|MODERATE|KCNH2|ENSG00000055118|Transcript|ENST00000392968|protein_coding|7/13||||3204|2083|695|R/W|Cgg/Tgg|rs138498207&CM097516||-1||HGNC|6251|||deleterious(0)|probably_damaging(0.993)|0.0002|0.0008|0|0|0|0|0.0006809|0|1.071e-04|0.0001075|0.001064|8.648e-05|0|0|0|0|6.058e-05|uncertain_significance&pathogenic||1&1|19716085|||||0.000827	A|missense_variant|MODERATE|KCNH2|ENSG00000055118|Transcript|ENST00000430723|protein_coding|9/9||||2384|2371|791|R/W|Cgg/Tgg|rs138498207&CM097516||-1||HGNC|6251|||deleterious(0)|probably_damaging(0.989)|0.0002|0.0008|0|0|0|0|0.0006809|0|1.071e-04|0.0001075|0.001064|8.648e-05|0|0|0|0|6.058e-05|uncertain_significance&pathogenic||1&1|19716085|||||0.000827	A|non_coding_transcript_exon_variant|MODIFIER|KCNH2|ENSG00000055118|Transcript|ENST00000461280|retained_intron|5/5||||1658|||||rs138498207&CM097516||-1||HGNC|6251|||||0.0002|0.0008|0|0|0|0|0.0006809|0|1.071e-04|0.0001075|0.001064|8.648e-05|0|0|0|0|6.058e-05|uncertain_significance&pathogenic||1&1|19716085|||||0.000827	A|non_coding_transcript_exon_variant|MODIFIER|KCNH2|ENSG00000055118|Transcript|ENST00000473610|retained_intron|4/4||||2003|||||rs138498207&CM097516||-1||HGNC|6251|||||0.0002|0.0008|0|0|0|0|0.0006809|0|1.071e-04|0.0001075|0.001064|8.648e-05|0|0|0|0|6.058e-05|uncertain_significance&pathogenic||1&1|19716085|||||0.000827	A|non_coding_transcript_exon_variant|MODIFIER|KCNH2|ENSG00000055118|Transcript|ENST00000532957|retained_intron|9/9||||2594|||||rs138498207&CM097516||-1||HGNC|6251|||||0.0002|0.0008|0|0|0|0|0.0006809|0|1.071e-04|0.0001075|0.001064|8.648e-05|0|0|0|0|6.058e-05|uncertain_significance&pathogenic||1&1|19716085|||||0.000827	A|regulatory_region_variant|MODIFIER|||RegulatoryFeature|ENSR00000296991|open_chromatin_region||||||||||rs138498207&CM097516||||||||||0.0002|0.0008|0|0|0|0|0.0006809|0|1.071e-04|0.0001075|0.001064|8.648e-05|0|0|0|0|6.058e-05|uncertain_significance&pathogenic||1&1|19716085|||||
7	150655288	rs199472876	C	T	KCNH2	CLNSIG=5|5	Congenital_long_QT_syndrome|Cardiac_arrhythmia		2.684e-05	0	0	0	0	0	0.000603136		CSQ=T|missense_variant|MODERATE|KCNH2|ENSG00000055118|Transcript|ENST00000262186|protein_coding|4/15||||1177|775|259|D/N|Gac/Aac|rs199472876&CM097328||-1||HGNC|6251|||tolerated(0.07)|benign(0.001)|||||||||2.684e-05|0.0004617|0|0|0||0|0|0.0006031|uncertain_significance&pathogenic||1&1|19716085|||||0.000827	T|upstream_gene_variant|MODIFIER|KCNH2|ENSG00000055118|Transcript|ENST00000330883|protein_coding||||||||||rs199472876&CM097328|2294|-1||HGNC|6251|||||||||||||2.684e-05|0.0004617|0|0|0||0|0|0.0006031|uncertain_significance&pathogenic||1&1|19716085|||||0.000827	T|missense_variant|MODERATE|KCNH2|ENSG00000055118|Transcript|ENST00000392968|protein_coding|2/13||||1608|487|163|D/N|Gac/Aac|rs199472876&CM097328||-1||HGNC|6251|||tolerated(0.06)|benign(0.054)|||||||||2.684e-05|0.0004617|0|0|0||0|0|0.0006031|uncertain_significance&pathogenic||1&1|19716085|||||0.000827	T|missense_variant|MODERATE|KCNH2|ENSG00000055118|Transcript|ENST00000430723|protein_coding|4/9||||788|775|259|D/N|Gac/Aac|rs199472876&CM097328||-1||HGNC|6251|||tolerated(0.09)|benign(0.022)|||||||||2.684e-05|0.0004617|0|0|0||0|0|0.0006031|uncertain_significance&pathogenic||1&1|19716085|||||0.000827	T|upstream_gene_variant|MODIFIER|KCNH2|ENSG00000055118|Transcript|ENST00000461280|retained_intron||||||||||rs199472876&CM097328|2390|-1||HGNC|6251|||||||||||||2.684e-05|0.0004617|0|0|0||0|0|0.0006031|uncertain_significance&pathogenic||1&1|19716085|||||0.000827	T|upstream_gene_variant|MODIFIER|KCNH2|ENSG00000055118|Transcript|ENST00000473610|retained_intron||||||||||rs199472876&CM097328|2372|-1||HGNC|6251|||||||||||||2.684e-05|0.0004617|0|0|0||0|0|0.0006031|uncertain_significance&pathogenic||1&1|19716085|||||0.000827	T|non_coding_transcript_exon_variant|MODIFIER|KCNH2|ENSG00000055118|Transcript|ENST00000532957|retained_intron|4/9||||998|||||rs199472876&CM097328||-1||HGNC|6251|||||||||||||2.684e-05|0.0004617|0|0|0||0|0|0.0006031|uncertain_significance&pathogenic||1&1|19716085|||||0.000827	T|regulatory_region_variant|MODIFIER|||RegulatoryFeature|ENSR00000296993|TF_binding_site||||||||||rs199472876&CM097328||||||||||||||||||2.684e-05|0.0004617|0|0|0||0|0|0.0006031|uncertain_significance&pathogenic||1&1|19716085|||||
8	11615928	rs56208331	G	A	GATA4	CLNSIG=5|5	Atrial_septal_defect_2|Tetralogy_of_Fallot		0.002117	0	0.000172741	0	0.000151194	0.000374599	0.013687		CSQ=A|missense_variant|MODERATE|GATA4|ENSG00000136574|Transcript|ENST00000335135|protein_coding|7/7||||1831|1273|425|D/N|Gac/Aac|rs56208331&CM076207&COSM3164376||1||HGNC|4173|||deleterious(0)|probably_damaging(0.956)|0.0034|0|0|0|0|0.0174|||2.117e-03|0.002117|0|0.0001727|0|0.0001512|0.0003746|0.003304|0.01369|uncertain_significance&pathogenic|0&0&1|1&1&1|25928801|||||	A|upstream_gene_variant|MODIFIER|C8orf49|ENSG00000255394|Transcript|ENST00000525043|protein_coding||||||||||rs56208331&CM076207&COSM3164376|2968|1||HGNC|32200|||||0.0034|0|0|0|0|0.0174|||2.117e-03|0.002117|0|0.0001727|0|0.0001512|0.0003746|0.003304|0.01369|uncertain_significance&pathogenic|0&0&1|1&1&1|25928801|||||	A|non_coding_transcript_exon_variant|MODIFIER|GATA4|ENSG00000136574|Transcript|ENST00000526021|retained_intron|2/2||||718|||||rs56208331&CM076207&COSM3164376||1||HGNC|4173|||||0.0034|0|0|0|0|0.0174|||2.117e-03|0.002117|0|0.0001727|0|0.0001512|0.0003746|0.003304|0.01369|uncertain_significance&pathogenic|0&0&1|1&1&1|25928801|||||	A|downstream_gene_variant|MODIFIER|GATA4|ENSG00000136574|Transcript|ENST00000526716|protein_coding||||||||||rs56208331&CM076207&COSM3164376|1337|1|cds_end_NF|HGNC|4173|||||0.0034|0|0|0|0|0.0174|||2.117e-03|0.002117|0|0.0001727|0|0.0001512|0.0003746|0.003304|0.01369|uncertain_significance&pathogenic|0&0&1|1&1&1|25928801|||||	A|missense_variant|MODERATE|GATA4|ENSG00000136574|Transcript|ENST00000528712|protein_coding|7/7||||1033|655|219|D/N|Gac/Aac|rs56208331&CM076207&COSM3164376||1||HGNC|4173|||deleterious_low_confidence(0.03)|probably_damaging(0.956)|0.0034|0|0|0|0|0.0174|||2.117e-03|0.002117|0|0.0001727|0|0.0001512|0.0003746|0.003304|0.01369|uncertain_significance&pathogenic|0&0&1|1&1&1|25928801|||||	A|missense_variant|MODERATE|GATA4|ENSG00000136574|Transcript|ENST00000532059|protein_coding|6/6||||1356|1276|426|D/N|Gac/Aac|rs56208331&CM076207&COSM3164376||1||HGNC|4173|||deleterious(0)|probably_damaging(0.942)|0.0034|0|0|0|0|0.0174|||2.117e-03|0.002117|0|0.0001727|0|0.0001512|0.0003746|0.003304|0.01369|uncertain_significance&pathogenic|0&0&1|1&1&1|25928801|||||
10	69961675	rs71534280	G	A	MYPN	CLNSIG=5|5	Dilated_cardiomyopathy_1KK|Cardiomyopathy		0.0002553	0.001456	8.66e-05	0	0	1.504e-05	0.0008491		CSQ=A|missense_variant|MODERATE|MYPN|ENSG00000138347|Transcript|ENST00000354393|protein_coding|18/20||||2972|2758|920|V/M|Gtg/Atg|rs71534280&CM086689||1||HGNC|23246|||deleterious(0)|probably_damaging(0.997)|0.0006|0.0023|0|0|0|0|0.0009079|0|2.553e-04|0.0002563|0.001456|8.66e-05|0|0|1.504e-05|0|0.0008491|uncertain_significance&likely_pathogenic&pathogenic||1&1|22337857&18006477|||||0.578	A|missense_variant|MODERATE|MYPN|ENSG00000138347|Transcript|ENST00000358913|protein_coding|18/20||||4071|3583|1195|V/M|Gtg/Atg|rs71534280&CM086689||1||HGNC|23246|||deleterious(0)|probably_damaging(0.998)|0.0006|0.0023|0|0|0|0|0.0009079|0|2.553e-04|0.0002563|0.001456|8.66e-05|0|0|1.504e-05|0|0.0008491|uncertain_significance&likely_pathogenic&pathogenic||1&1|22337857&18006477|||||0.578	A|missense_variant|MODERATE|MYPN|ENSG00000138347|Transcript|ENST00000540630|protein_coding|18/20||||4071|3583|1195|V/M|Gtg/Atg|rs71534280&CM086689||1||HGNC|23246|||deleterious(0)|probably_damaging(0.999)|0.0006|0.0023|0|0|0|0|0.0009079|0|2.553e-04|0.0002563|0.001456|8.66e-05|0|0|1.504e-05|0|0.0008491|uncertain_significance&likely_pathogenic&pathogenic||1&1|22337857&18006477|||||0.578
10	75871844	rs121917776	C	T	VCL	CLNSIG=5|5	Dilated_cardiomyopathy_1W|Familial_hypertrophic_cardiomyopathy_15		0.0001318	0	0	0	0.0003025	0.0001799	0.0001211		CSQ=T|missense_variant|MODERATE|VCL|ENSG00000035403|Transcript|ENST00000211998|protein_coding|19/22||||3017|2923|975|R/W|Cgg/Tgg|rs121917776&CM020193||1||HGNC|12665|||deleterious(0.01)|possibly_damaging(0.761)|0.0002|0|0|0|0|0.001|||1.318e-04|0.0001318|0|0|0|0.0003025|0.0001799|0|0.0001211|pathogenic||1&1||||||0.602	T|intron_variant|MODIFIER|VCL|ENSG00000035403|Transcript|ENST00000372755|protein_coding||18/20||||||||rs121917776&CM020193||1||HGNC|12665|||||0.0002|0|0|0|0|0.001|||1.318e-04|0.0001318|0|0|0|0.0003025|0.0001799|0|0.0001211|pathogenic||1&1||||||0.602	T|intron_variant|MODIFIER|VCL|ENSG00000035403|Transcript|ENST00000417648|protein_coding||4/6||||||||rs121917776&CM020193||1||HGNC|12665|||||0.0002|0|0|0|0|0.001|||1.318e-04|0.0001318|0|0|0|0.0003025|0.0001799|0|0.0001211|pathogenic||1&1||||||0.602	T|missense_variant|MODERATE|VCL|ENSG00000035403|Transcript|ENST00000436396|protein_coding|12/15||||1939|1939|647|R/W|Cgg/Tgg|rs121917776&CM020193||1|cds_start_NF|HGNC|12665|||deleterious(0.01)|possibly_damaging(0.761)|0.0002|0|0|0|0|0.001|||1.318e-04|0.0001318|0|0|0|0.0003025|0.0001799|0|0.0001211|pathogenic||1&1||||||0.602	T|downstream_gene_variant|MODIFIER|VCL|ENSG00000035403|Transcript|ENST00000472585|processed_transcript||||||||||rs121917776&CM020193|3111|1||HGNC|12665|||||0.0002|0|0|0|0|0.001|||1.318e-04|0.0001318|0|0|0|0.0003025|0.0001799|0|0.0001211|pathogenic||1&1||||||0.602
10	88441437	rs45487699	C	T	LDB3	CLNSIG=5|5	Dilated_cardiomyopathy_1C|Familial_hypertrophic_cardiomyopathy_24		0.0005601	0	0.0006064	0	0.0001514	0.0007196	0.0007325		CSQ=T|intron_variant|MODIFIER|LDB3|ENSG00000122367|Transcript|ENST00000263066|protein_coding||3/12||||||||rs45487699&CM033943&COSM3415301&COSM3415302&COSM3415303||1||HGNC|15710|||||0.0006|0|0.0014|0|0.002|0|||5.601e-04|0.0005708|0|0.0006064|0|0.0001514|0.0007196|0.001124|0.0007325|uncertain_significance&likely_benign&pathogenic|0&0&1&1&1|1&1&1&1&1|22337857|||||0.0734	T|missense_variant|MODERATE|LDB3|ENSG00000122367|Transcript|ENST00000310944|protein_coding|4/7||||589|566|189|S/L|tCg/tTg|rs45487699&CM033943&COSM3415301&COSM3415302&COSM3415303||1||HGNC|15710|||tolerated(0.67)|benign(0.095)|0.0006|0|0.0014|0|0.002|0|||5.601e-04|0.0005708|0|0.0006064|0|0.0001514|0.0007196|0.001124|0.0007325|uncertain_significance&likely_benign&pathogenic|0&0&1&1&1|1&1&1&1&1|22337…	T|intron_variant|MODIFIER|LDB3|ENSG00000122367|Transcript|ENST00000352360|protein_coding||4/9||||||||rs45487699&CM033943&COSM3415301&COSM3415302&COSM3415303||1||HGNC|15710|||||0.0006|0|0.0014|0|0.002|0|||5.601e-04|0.0005708|0|0.0006064|0|0.0001514|0.0007196|0.001124|0.0007325|uncertain_significance&likely_benign&pathogenic|0&0&1&1&1|1&1&1&1&1|22337857|||||0.0734	T|missense_variant|MODERATE|LDB3|ENSG00000122367|Transcript|ENST00000361373|protein_coding|4/13||||587|566|189|S/L|tCg/tTg|rs45487699&CM033943&COSM3415301&COSM3415302&COSM3415303||1||HGNC|15710|||tolerated(0.36)|unknown(0)|0.0006|0|0.0014|0|0.002|0|||5.601e-04|0.0005708|0|0.0006064|0|0.0001514|0.0007196|0.001124|0.0007325|uncertain_significance&likely_benign&pathogenic|0&0&1&1&1|1&1&1&1&1|2233785…	T|missense_variant|MODERATE|LDB3|ENSG00000122367|Transcript|ENST00000372056|protein_coding|4/8||||589|566|189|S/L|tCg/tTg|rs45487699&CM033943&COSM3415301&COSM3415302&COSM3415303||1||HGNC|15710|||tolerated(0.71)|benign(0.008)|0.0006|0|0.0014|0|0.002|0|||5.601e-04|0.0005708|0|0.0006064|0|0.0001514|0.0007196|0.001124|0.0007325|uncertain_significance&likely_benign&pathogenic|0&0&1&1&1|1&1&1&1&1|22337…	T|intron_variant|MODIFIER|LDB3|ENSG00000122367|Transcript|ENST00000372066|protein_coding||3/7||||||||rs45487699&CM033943&COSM3415301&COSM3415302&COSM3415303||1||HGNC|15710|||||0.0006|0|0.0014|0|0.002|0|||5.601e-04|0.0005708|0|0.0006064|0|0.0001514|0.0007196|0.001124|0.0007325|uncertain_significance&likely_benign&pathogenic|0&0&1&1&1|1&1&1&1&1|22337857|||||0.0734	T|missense_variant|MODERATE|LDB3|ENSG00000122367|Transcript|ENST00000429277|protein_coding|5/14||||711|566|189|S/L|tCg/tTg|rs45487699&CM033943&COSM3415301&COSM3415302&COSM3415303||1||HGNC|15710|||tolerated(0.62)|benign(0.007)|0.0006|0|0.0014|0|0.002|0|||5.601e-04|0.0005708|0|0.0006064|0|0.0001514|0.0007196|0.001124|0.0007325|uncertain_significance&likely_benign&pathogenic|0&0&1&1&1|1&1&1&1&1|2233…	T|intron_variant|MODIFIER|LDB3|ENSG00000122367|Transcript|ENST00000458213|protein_coding||4/13||||||||rs45487699&CM033943&COSM3415301&COSM3415302&COSM3415303||1||HGNC|15710|||||0.0006|0|0.0014|0|0.002|0|||5.601e-04|0.0005708|0|0.0006064|0|0.0001514|0.0007196|0.001124|0.0007325|uncertain_significance&likely_benign&pathogenic|0&0&1&1&1|1&1&1&1&1|22337857|||||0.0734	T|missense_variant|MODERATE|LDB3|ENSG00000122367|Transcript|ENST00000542786|protein_coding|4/9||||566|566|189|S/L|tCg/tTg|rs45487699&CM033943&COSM3415301&COSM3415302&COSM3415303||1||HGNC|15710|||tolerated(0.5)|benign(0.207)|0.0006|0|0.0014|0|0.002|0|||5.601e-04|0.0005708|0|0.0006064|0|0.0001514|0.0007196|0.001124|0.0007325|uncertain_significance&likely_benign&pathogenic|0&0&1&1&1|1&1&1&1&1|223378…
11	2549180	rs199473450	C	T	KCNQ1	CLNSIG=5|5	Congenital_long_QT_syndrome|Cardiac_arrhythmia		8.236e-06	0	0	0	0	0	6.056e-05		CSQ=T|missense_variant|MODERATE|KCNQ1|ENSG00000053918|Transcript|ENST00000155840|protein_coding|2/16||||517|409|137|L/F|Ctc/Ttc|rs199473450&CM057161||1||HGNC|6294|||deleterious(0)|possibly_damaging(0.829)|||||||||8.236e-06|8.239e-06|0|0|0|0|0|0|6.056e-05|not_provided&pathogenic||1&1|16414944|||||0.00344	T|missense_variant|MODERATE|KCNQ1|ENSG00000053918|Transcript|ENST00000335475|protein_coding|2/16||||302|28|10|L/F|Ctc/Ttc|rs199473450&CM057161||1||HGNC|6294|||deleterious(0)|possibly_damaging(0.607)|||||||||8.236e-06|8.239e-06|0|0|0|0|0|0|6.056e-05|not_provided&pathogenic||1&1|16414944|||||0.00344	T|non_coding_transcript_exon_variant|MODIFIER|KCNQ1|ENSG00000053918|Transcript|ENST00000345015|processed_transcript|3/3||||278|||||rs199473450&CM057161||1||HGNC|6294|||||||||||||8.236e-06|8.239e-06|0|0|0|0|0|0|6.056e-05|not_provided&pathogenic||1&1|16414944|||||0.00344	T|missense_variant|MODERATE|KCNQ1|ENSG00000053918|Transcript|ENST00000380776|protein_coding|3/3||||206|199|67|L/F|Ctc/Ttc|rs199473450&CM057161||1|cds_end_NF|HGNC|6294||||unknown(0)|||||||||8.236e-06|8.239e-06|0|0|0|0|0|0|6.056e-05|not_provided&pathogenic||1&1|16414944|||||0.00344	T|missense_variant|MODERATE|KCNQ1|ENSG00000053918|Transcript|ENST00000496887|protein_coding|3/7||||150|148|50|L/F|Ctc/Ttc|rs199473450&CM057161||1|cds_end_NF|HGNC|6294|||deleterious(0)|probably_damaging(0.938)|||||||||8.236e-06|8.239e-06|0|0|0|0|0|0|6.056e-05|not_provided&pathogenic||1&1|16414944|||||0.00344
11	2592624	rs199473456	C	T	KCNQ1	CLNSIG=5|5	Congenital_long_QT_syndrome|Cardiac_arrhythmia		1.649e-05	0	0	0	0	1.526e-05	6.062e-05		CSQ=T|missense_variant|MODERATE|KCNQ1|ENSG00000053918|Transcript|ENST00000155840|protein_coding|4/16||||782|674|225|S/L|tCg/tTg|rs199473456&CM993715&LQTS_AF000571.1:c.674C>T||1||HGNC|6294|||deleterious(0)|possibly_damaging(0.828)|||||||||1.649e-05&1.649e-05|1.671e-05&1.671e-05|0&0|0&0|0&0|0&0|1.526e-05&1.526e-05|0&0|6.062e-05&6.062e-05|not_provided&pathogenic||1&1&0|10973849&15840476&14678125&154…	T|missense_variant|MODERATE|KCNQ1|ENSG00000053918|Transcript|ENST00000335475|protein_coding|4/16||||567|293|98|S/L|tCg/tTg|rs199473456&CM993715&LQTS_AF000571.1:c.674C>T||1||HGNC|6294|||deleterious(0)|possibly_damaging(0.868)|||||||||1.649e-05&1.649e-05|1.671e-05&1.671e-05|0&0|0&0|0&0|0&0|1.526e-05&1.526e-05|0&0|6.062e-05&6.062e-05|not_provided&pathogenic||1&1&0|10973849&15840476&14678125&15466642…	T|missense_variant|MODERATE|KCNQ1|ENSG00000053918|Transcript|ENST00000496887|protein_coding|5/7||||415|413|138|S/L|tCg/tTg|rs199473456&CM993715&LQTS_AF000571.1:c.674C>T||1|cds_end_NF|HGNC|6294|||deleterious(0.03)|possibly_damaging(0.554)|||||||||1.649e-05&1.649e-05|1.671e-05&1.671e-05|0&0|0&0|0&0|0&0|1.526e-05&1.526e-05|0&0|6.062e-05&6.062e-05|not_provided&pathogenic||1&1&0|10973849&15840476&1467…
11	2594172	rs199472737	C	T	KCNQ1	CLNSIG=5|5	Congenital_long_QT_syndrome|Cardiac_arrhythmia		3.298e-05	9.938e-05	0	0	0	1.526e-05	0.000122		CSQ=T|missense_variant|MODERATE|KCNQ1|ENSG00000053918|Transcript|ENST00000155840|protein_coding|6/16||||985|877|293|R/C|Cgc/Tgc|rs199472737&CM043014||1||HGNC|6294|||deleterious(0.01)|possibly_damaging(0.773)|||||||0.0002271|0|3.298e-05|3.362e-05|9.938e-05|0|0|0|1.526e-05|0|0.000122|uncertain_significance&pathogenic||1&1|19716085&15840476&15466642|||||0.00344	T|missense_variant|MODERATE|KCNQ1|ENSG00000053918|Transcript|ENST00000335475|protein_coding|6/16||||770|496|166|R/C|Cgc/Tgc|rs199472737&CM043014||1||HGNC|6294|||deleterious(0.01)|possibly_damaging(0.67)|||||||0.0002271|0|3.298e-05|3.362e-05|9.938e-05|0|0|0|1.526e-05|0|0.000122|uncertain_significance&pathogenic||1&1|19716085&15840476&15466642|||||0.00344	T|downstream_gene_variant|MODIFIER|KCNQ1|ENSG00000053918|Transcript|ENST00000496887|protein_coding||||||||||rs199472737&CM043014|36|1|cds_end_NF|HGNC|6294|||||||||||0.0002271|0|3.298e-05|3.362e-05|9.938e-05|0|0|0|1.526e-05|0|0.000122|uncertain_significance&pathogenic||1&1|19716085&15840476&15466642|||||0.00344
11	19209758	rs137852764	T	C	CSRP3	CLNSIG=5|5	Dilated_cardiomyopathy_1M|Cardiomyopathy		1.647e-05	0	0	0	0	1.5e-05	6.057e-05		CSQ=C|missense_variant|MODERATE|CSRP3|ENSG00000129170|Transcript|ENST00000265968|protein_coding|3/6||||323|206|69|K/R|aAa/aGa|rs137852764&CM034732||-1||HGNC|2472|||deleterious(0.03)|benign(0.031)|||||||||1.647e-05|1.648e-05|0|0|0|0|1.5e-05|0|6.057e-05|uncertain_significance&pathogenic||1&1||||||0.339	C|missense_variant|MODERATE|CSRP3|ENSG00000129170|Transcript|ENST00000533783|protein_coding|4/7||||447|206|69|K/R|aAa/aGa|rs137852764&CM034732||-1||HGNC|2472|||deleterious(0.03)|benign(0.031)|||||||||1.647e-05|1.648e-05|0|0|0|0|1.5e-05|0|6.057e-05|uncertain_significance&pathogenic||1&1||||||0.339
11	47356671	rs387907267	G	A	MYBPC3	CLNSIG=5|5	Familial_hypertrophic_cardiomyopathy_4|Cardiomyopathy		1.655e-05	0	0	0	0	1.539e-05	6.197e-05		CSQ=A|stop_gained|HIGH|MYBPC3|ENSG00000134571|Transcript|ENST00000256993|protein_coding|25/33||||2879|2824|942|R/*|Cga/Tga|rs387907267&CM032959||-1||HGNC|7551|||||||||||||1.655e-05|1.7e-05|0|0|0|0|1.539e-05|0|6.197e-05|pathogenic||1&1||||||0.498	A|stop_gained|HIGH|MYBPC3|ENSG00000134571|Transcript|ENST00000399249|protein_coding|26/34||||2882|2827|943|R/*|Cga/Tga|rs387907267&CM032959||-1||HGNC|7551|||||||||||||1.655e-05|1.7e-05|0|0|0|0|1.539e-05|0|6.197e-05|pathogenic||1&1||||||0.498	A|downstream_gene_variant|MODIFIER|MYBPC3|ENSG00000134571|Transcript|ENST00000544791|nonsense_mediated_decay||||||||||rs387907267&CM032959|458|-1||HGNC|7551|||||||||||||1.655e-05|1.7e-05|0|0|0|0|1.539e-05|0|6.197e-05|pathogenic||1&1||||||0.498	A|stop_gained|HIGH|MYBPC3|ENSG00000134571|Transcript|ENST00000545968|protein_coding|27/35||||2882|2827|943|R/*|Cga/Tga|rs387907267&CM032959||-1||HGNC|7551|||||||||||||1.655e-05|1.7e-05|0|0|0|0|1.539e-05|0|6.197e-05|pathogenic||1&1||||||0.498
11	47364285	rs200625851	C	T	MYBPC3	CLNSIG=5|5	Familial_hypertrophic_cardiomyopathy_4|Left_ventricular_noncompaction_10		0.0002064	0	0	0	0.0004536	0.0003155	6.129e-05		CSQ=T|missense_variant|MODERATE|MYBPC3|ENSG00000134571|Transcript|ENST00000256993|protein_coding|15/33||||1520|1465|489|G/R|Ggg/Agg|rs200625851&CM043539&COSM3670774&COSM3670775||-1||HGNC|7551|||deleterious(0)|probably_damaging(0.993)|||||||0.0002352|0.0003539|2.064e-04|0.0002077|0|0|0|0.0004536|0.0003155|0|6.129e-05|uncertain_significance&pathogenic|0&0&1&1|1&1&1&1||||||0.498	T|missense_variant|MODERATE|MYBPC3|ENSG00000134571|Transcript|ENST00000399249|protein_coding|16/34||||1523|1468|490|G/R|Ggg/Agg|rs200625851&CM043539&COSM3670774&COSM3670775||-1||HGNC|7551|||deleterious(0)|probably_damaging(0.998)|||||||0.0002352|0.0003539|2.064e-04|0.0002077|0|0|0|0.0004536|0.0003155|0|6.129e-05|uncertain_significance&pathogenic|0&0&1&1|1&1&1&1||||||0.498	T|missense_variant&NMD_transcript_variant|MODERATE|MYBPC3|ENSG00000134571|Transcript|ENST00000544791|nonsense_mediated_decay|17/27||||1523|1468|490|G/R|Ggg/Agg|rs200625851&CM043539&COSM3670774&COSM3670775||-1||HGNC|7551|||deleterious(0)|probably_damaging(0.997)|||||||0.0002352|0.0003539|2.064e-04|0.0002077|0|0|0|0.0004536|0.0003155|0|6.129e-05|uncertain_significance&pathogenic|0&0&1&1|1&1&1&1||||…	T|missense_variant|MODERATE|MYBPC3|ENSG00000134571|Transcript|ENST00000545968|protein_coding|17/35||||1523|1468|490|G/R|Ggg/Agg|rs200625851&CM043539&COSM3670774&COSM3670775||-1||HGNC|7551|||deleterious(0)|probably_damaging(0.998)|||||||0.0002352|0.0003539|2.064e-04|0.0002077|0|0|0|0.0004536|0.0003155|0|6.129e-05|uncertain_significance&pathogenic|0&0&1&1|1&1&1&1||||||0.498
10	69881254	rs140148105	A	G	MYPN	CLNSIG=5|5|4	Familial_hypertrophic_cardiomyopathy_22|Dilated_cardiomyopathy_1KK|Cardiomyopathy		0.0009142	0.0003861	0.0009507	0	0	0.001411	6.085e-05		CSQ=G|intron_variant|MODIFIER|MYPN|ENSG00000138347|Transcript|ENST00000354393|protein_coding||2/19||||||||rs140148105&CM122964||1||HGNC|23246|||||0.0010|0|0.0043|0|0.002|0|0.0004539|0.001163|9.142e-04|0.0009163|0.0003861|0.0009507|0|0|0.001411|0.001101|6.085e-05|uncertain_significance&likely_benign&pathogenic||1&1|22286171|||||0.578	G|missense_variant|MODERATE|MYPN|ENSG00000138347|Transcript|ENST00000358913|protein_coding|2/20||||547|59|20|Y/C|tAt/tGt|rs140148105&CM122964||1||HGNC|23246|||deleterious(0)|probably_damaging(0.998)|0.0010|0|0.0043|0|0.002|0|0.0004539|0.001163|9.142e-04|0.0009163|0.0003861|0.0009507|0|0|0.001411|0.001101|6.085e-05|uncertain_significance&likely_benign&pathogenic||1&1|22286171|||||0.578	G|missense_variant|MODERATE|MYPN|ENSG00000138347|Transcript|ENST00000373675|protein_coding|2/8||||288|59|20|Y/C|tAt/tGt|rs140148105&CM122964||1||HGNC|23246|||deleterious(0)|probably_damaging(0.999)|0.0010|0|0.0043|0|0.002|0|0.0004539|0.001163|9.142e-04|0.0009163|0.0003861|0.0009507|0|0|0.001411|0.001101|6.085e-05|uncertain_significance&likely_benign&pathogenic||1&1|22286171|||||0.578	G|missense_variant|MODERATE|MYPN|ENSG00000138347|Transcript|ENST00000540630|protein_coding|2/20||||547|59|20|Y/C|tAt/tGt|rs140148105&CM122964||1||HGNC|23246|||deleterious(0)|probably_damaging(1)|0.0010|0|0.0043|0|0.002|0|0.0004539|0.001163|9.142e-04|0.0009163|0.0003861|0.0009507|0|0|0.001411|0.001101|6.085e-05|uncertain_significance&likely_benign&pathogenic||1&1|22286171|||||0.578
21	35742806	rs199473648	C	T	KCNE2	CLNSIG=5|5|4	Congenital_long_QT_syndrome|Cardiac_arrhythmia|Long_QT_syndrome		0.0001812	9.789e-05	0	0	0	0.0002997	6.056e-05		CSQ=T|missense_variant|MODERATE|KCNE2|ENSG00000159197|Transcript|ENST00000290310|protein_coding|2/2||||169|29|10|T/M|aCg/aTg|rs199473648&CM055291&COSM2844249&COSM373075||1||HGNC|6242|||deleterious(0.02)|benign(0.021)|||||||||1.812e-04|0.0001815|9.789e-05|0|0|0|0.0002997|0|6.056e-05|uncertain_significance&likely_pathogenic&pathogenic|0&0&1&1|1&1&1&1|15840476&18006462|||||0.363	T|upstream_gene_variant|MODIFIER|SMIM11|ENSG00000205670|Transcript|ENST00000399292|protein_coding||||||||||rs199473648&CM055291&COSM2844249&COSM373075|4993|1||HGNC|1293|||||||||||||1.812e-04|0.0001815|9.789e-05|0|0|0|0.0002997|0|6.056e-05|uncertain_significance&likely_pathogenic&pathogenic|0&0&1&1|1&1&1&1|15840476&18006462|||||	T|upstream_gene_variant|MODIFIER|SMIM11|ENSG00000205670|Transcript|ENST00000399299|protein_coding||||||||||rs199473648&CM055291&COSM2844249&COSM373075|4993|1||HGNC|1293|||||||||||||1.812e-04|0.0001815|9.789e-05|0|0|0|0.0002997|0|6.056e-05|uncertain_significance&likely_pathogenic&pathogenic|0&0&1&1|1&1&1&1|15840476&18006462|||||	T|downstream_gene_variant|MODIFIER|AP000320.6|ENSG00000225555|Transcript|ENST00000440403|antisense||||||||||rs199473648&CM055291&COSM2844249&COSM373075|295|-1||Clone_based_vega_gene||||||||||||||1.812e-04|0.0001815|9.789e-05|0|0|0|0.0002997|0|6.056e-05|uncertain_significance&likely_pathogenic&pathogenic|0&0&1&1|1&1&1&1|15840476&18006462|||||	T|upstream_gene_variant|MODIFIER|SMIM11|ENSG00000205670|Transcript|ENST00000481710|processed_transcript||||||||||rs199473648&CM055291&COSM2844249&COSM373075|4973|1||HGNC|1293|||||||||||||1.812e-04|0.0001815|9.789e-05|0|0|0|0.0002997|0|6.056e-05|uncertain_significance&likely_pathogenic&pathogenic|0&0&1&1|1&1&1&1|15840476&18006462|||||
7	150646083	rs121912510	G	A	KCNH2	CLNSIG=5|5|5	Long_QT_syndrome_2|Congenital_long_QT_syndrome|Cardiac_arrhythmia		8.236e-06	0	0	0	0	0	6.06649e-05		CSQ=A|missense_variant|MODERATE|KCNH2|ENSG00000055118|Transcript|ENST00000262186|protein_coding|10/15||||2855|2453|818|S/L|tCg/tTg|rs121912510&CM990763&LQTS_NM_000238.2:c.2453C>T&COSM461655||-1||HGNC|6251|||deleterious(0)|probably_damaging(0.984)|||||||||8.236e-06&8.236e-06|8.251e-06&8.251e-06|0&0|0&0|0&0|0&0|0&0|0&0|6.066e-05&6.066e-05|pathogenic|0&0&0&1|1&1&0&1|16432067&16831322&10086971&112224…	A|missense_variant|MODERATE|KCNH2|ENSG00000055118|Transcript|ENST00000330883|protein_coding|6/11||||1836|1433|478|S/L|tCg/tTg|rs121912510&CM990763&LQTS_NM_000238.2:c.2453C>T&COSM461655||-1||HGNC|6251|||deleterious(0)|probably_damaging(0.942)|||||||||8.236e-06&8.236e-06|8.251e-06&8.251e-06|0&0|0&0|0&0|0&0|0&0|0&0|6.066e-05&6.066e-05|pathogenic|0&0&0&1|1&1&0&1|16432067&16831322&10086971&11222472&18…	A|missense_variant|MODERATE|KCNH2|ENSG00000055118|Transcript|ENST00000392968|protein_coding|8/13||||3286|2165|722|S/L|tCg/tTg|rs121912510&CM990763&LQTS_NM_000238.2:c.2453C>T&COSM461655||-1||HGNC|6251|||deleterious(0)|probably_damaging(0.968)|||||||||8.236e-06&8.236e-06|8.251e-06&8.251e-06|0&0|0&0|0&0|0&0|0&0|0&0|6.066e-05&6.066e-05|pathogenic|0&0&0&1|1&1&0&1|16432067&16831322&10086971&11222472&18…	A|downstream_gene_variant|MODIFIER|KCNH2|ENSG00000055118|Transcript|ENST00000430723|protein_coding||||||||||rs121912510&CM990763&LQTS_NM_000238.2:c.2453C>T&COSM461655|439|-1||HGNC|6251|||||||||||||8.236e-06&8.236e-06|8.251e-06&8.251e-06|0&0|0&0|0&0|0&0|0&0|0&0|6.066e-05&6.066e-05|pathogenic|0&0&0&1|1&1&0&1|16432067&16831322&10086971&11222472&18441&10996323|||||0.000827	A|downstream_gene_variant|MODIFIER|KCNH2|ENSG00000055118|Transcript|ENST00000461280|retained_intron||||||||||rs121912510&CM990763&LQTS_NM_000238.2:c.2453C>T&COSM461655|428|-1||HGNC|6251|||||||||||||8.236e-06&8.236e-06|8.251e-06&8.251e-06|0&0|0&0|0&0|0&0|0&0|0&0|6.066e-05&6.066e-05|pathogenic|0&0&0&1|1&1&0&1|16432067&16831322&10086971&11222472&18441&10996323|||||0.000827	A|downstream_gene_variant|MODIFIER|KCNH2|ENSG00000055118|Transcript|ENST00000473610|retained_intron||||||||||rs121912510&CM990763&LQTS_NM_000238.2:c.2453C>T&COSM461655|421|-1||HGNC|6251|||||||||||||8.236e-06&8.236e-06|8.251e-06&8.251e-06|0&0|0&0|0&0|0&0|0&0|0&0|6.066e-05&6.066e-05|pathogenic|0&0&0&1|1&1&0&1|16432067&16831322&10086971&11222472&18441&10996323|||||0.000827	A|downstream_gene_variant|MODIFIER|KCNH2|ENSG00000055118|Transcript|ENST00000532957|retained_intron||||||||||rs121912510&CM990763&LQTS_NM_000238.2:c.2453C>T&COSM461655|420|-1||HGNC|6251|||||||||||||8.236e-06&8.236e-06|8.251e-06&8.251e-06|0&0|0&0|0&0|0&0|0&0|0&0|6.066e-05&6.066e-05|pathogenic|0&0&0&1|1&1&0&1|16432067&16831322&10086971&11222472&18441&10996323|||||0.000827	A|regulatory_region_variant|MODIFIER|||RegulatoryFeature|ENSR00000412042|CTCF_binding_site||||||||||rs121912510&CM990763&LQTS_NM_000238.2:c.2453C>T&COSM461655||||||||||||||||||8.236e-06&8.236e-06|8.251e-06&8.251e-06|0&0|0&0|0&0|0&0|0&0|0&0|6.066e-05&6.066e-05|pathogenic|0&0&0&1|1&1&0&1|16432067&16831322&10086971&11222472&18441&10996323|||||
8	11566308	rs387906769	C	T	GATA4	CLNSIG=5|5|5	Atrioventricular_septal_defect_4|Ventricular_septal_defect_1|Tetralogy_of_Fallot		4.869e-05	0	0	0	0	0	0.000235627		CSQ=T|missense_variant|MODERATE|GATA4|ENSG00000136574|Transcript|ENST00000335135|protein_coding|2/7||||1045|487|163|P/S|Ccg/Tcg|rs387906769&CM076201||1||HGNC|4173|||tolerated(0.25)|possibly_damaging(0.802)|0.0002|0|0|0.001|0|0|||4.869e-05|0.0001745|0|0|0||0|0|0.0002356|pathogenic||1&1||||||	T|intron_variant|MODIFIER|GATA4|ENSG00000136574|Transcript|ENST00000526716|protein_coding||1/4||||||||rs387906769&CM076201||1|cds_end_NF|HGNC|4173|||||0.0002|0|0|0.001|0|0|||4.869e-05|0.0001745|0|0|0||0|0|0.0002356|pathogenic||1&1||||||	T|downstream_gene_variant|MODIFIER|GATA4|ENSG00000136574|Transcript|ENST00000526974|protein_coding||||||||||rs387906769&CM076201|418|1|cds_end_NF|HGNC|4173|||||0.0002|0|0|0.001|0|0|||4.869e-05|0.0001745|0|0|0||0|0|0.0002356|pathogenic||1&1||||||	T|downstream_gene_variant|MODIFIER|GATA4|ENSG00000136574|Transcript|ENST00000528027|protein_coding||||||||||rs387906769&CM076201|137|1|cds_end_NF|HGNC|4173|||||0.0002|0|0|0.001|0|0|||4.869e-05|0.0001745|0|0|0||0|0|0.0002356|pathogenic||1&1||||||	T|intron_variant|MODIFIER|GATA4|ENSG00000136574|Transcript|ENST00000528712|protein_coding||2/6||||||||rs387906769&CM076201||1||HGNC|4173|||||0.0002|0|0|0.001|0|0|||4.869e-05|0.0001745|0|0|0||0|0|0.0002356|pathogenic||1&1||||||	T|missense_variant|MODERATE|GATA4|ENSG00000136574|Transcript|ENST00000532059|protein_coding|1/6||||567|487|163|P/S|Ccg/Tcg|rs387906769&CM076201||1||HGNC|4173|||tolerated(0.24)|benign(0.188)|0.0002|0|0|0.001|0|0|||4.869e-05|0.0001745|0|0|0||0|0|0.0002356|pathogenic||1&1||||||	T|downstream_gene_variant|MODIFIER|GATA4|ENSG00000136574|Transcript|ENST00000532977|protein_coding||||||||||rs387906769&CM076201|439|1|cds_end_NF|HGNC|4173|||||0.0002|0|0|0.001|0|0|||4.869e-05|0.0001745|0|0|0||0|0|0.0002356|pathogenic||1&1||||||	T|regulatory_region_variant|MODIFIER|||RegulatoryFeature|ENSR00000299149|open_chromatin_region||||||||||rs387906769&CM076201||||||||||0.0002|0|0|0.001|0|0|||4.869e-05|0.0001745|0|0|0||0|0|0.0002356|pathogenic||1&1||||||
11	2799220	rs17221854	C	T	KCNQ1	CLNSIG=5|5|5	Long_QT_syndrome_1|Congenital_long_QT_syndrome|Cardiac_arrhythmia		1.647e-05	0	0	0	0	1.51e-05	6.058e-05		CSQ=T|missense_variant|MODERATE|KCNQ1|ENSG00000053918|Transcript|ENST00000155840|protein_coding|15/16||||1855|1747|583|R/C|Cgc/Tgc|rs17221854&CM002334&LQTS_AF000571.1:c.1747C>T||1||HGNC|6294|||deleterious(0.01)|probably_damaging(0.953)|||||||||1.647e-05&1.647e-05|1.657e-05&1.657e-05|0&0|0&0|0&0|0&0|1.51e-05&1.51e-05|0&0|6.058e-05&6.058e-05|not_provided&pathogenic&risk_factor||1&1&0|19214780&10973…	T|missense_variant|MODERATE|KCNQ1|ENSG00000053918|Transcript|ENST00000335475|protein_coding|15/16||||1640|1366|456|R/C|Cgc/Tgc|rs17221854&CM002334&LQTS_AF000571.1:c.1747C>T||1||HGNC|6294|||deleterious(0.01)|possibly_damaging(0.892)|||||||||1.647e-05&1.647e-05|1.657e-05&1.657e-05|0&0|0&0|0&0|0&0|1.51e-05&1.51e-05|0&0|6.058e-05&6.058e-05|not_provided&pathogenic&risk_factor||1&1&0|19214780&10973849&…	T|non_coding_transcript_exon_variant|MODIFIER|KCNQ1|ENSG00000053918|Transcript|ENST00000526095|processed_transcript|2/3||||254|||||rs17221854&CM002334&LQTS_AF000571.1:c.1747C>T||1||HGNC|6294|||||||||||||1.647e-05&1.647e-05|1.657e-05&1.657e-05|0&0|0&0|0&0|0&0|1.51e-05&1.51e-05|0&0|6.058e-05&6.058e-05|not_provided&pathogenic&risk_factor||1&1&0|19214780&10973849&11997281&14760488|||||0.00344	T|regulatory_region_variant|MODIFIER|||RegulatoryFeature|ENSR00000048304|promoter_flanking_region||||||||||rs17221854&CM002334&LQTS_AF000571.1:c.1747C>T||||||||||||||||||1.647e-05&1.647e-05|1.657e-05&1.657e-05|0&0|0&0|0&0|0&0|1.51e-05&1.51e-05|0&0|6.058e-05&6.058e-05|not_provided&pathogenic&risk_factor||1&1&0|19214780&10973849&11997281&14760488|||||
18	29178618	rs76992529	G	A	TTR	CLNSIG=5|5|5|5	Amyloid_Cardiomyopathy|Cardiomyopathy		0.001375	0.0148	0.0006916	0	0	4.496e-05	0.0001211		CSQ=A|missense_variant|MODERATE|TTR|ENSG00000118271|Transcript|ENST00000237014|protein_coding|4/4||||601|424|142|V/I|Gtc/Atc|rs76992529&CM900219&CD972505||1||HGNC|12405|||tolerated(0.05)|benign(0.029)|0.0056|0.0197|0.0014|0.001|0|0|0.01748|0|1.375e-03|0.001376|0.0148|0.0006916|0|0|4.496e-05|0|0.0001211|not_provided&pathogenic||1&1&1|26123279&166310&2237288&11752443&12874413&15123043&17503405|||||…	A|downstream_gene_variant|MODIFIER|TTR|ENSG00000118271|Transcript|ENST00000541025|retained_intron||||||||||rs76992529&CM900219&CD972505|2806|1||HGNC|12405|||||0.0056|0.0197|0.0014|0.001|0|0|0.01748|0|1.375e-03|0.001376|0.0148|0.0006916|0|0|4.496e-05|0|0.0001211|not_provided&pathogenic||1&1&1|26123279&166310&2237288&11752443&12874413&15123043&17503405|||||0.0557
5	172662014	rs28936670	G	A	NKX2-5	CLNSIG=5|5|5|5|5|5	Tetralogy_of_Fallot|Interrupted_aortic_arch|Truncus_arteriosus|Hypoplastic_left_heart_syndrome_2|Malformation_of_the_heart_and_great_vessels		0.003708	0.03333	0.003521	0	0	0.001258	0.0003083		CSQ=A|missense_variant|MODERATE|NKX2-5|ENSG00000183072|Transcript|ENST00000329198|protein_coding|1/2||||347|73|25|R/C|Cgc/Tgc|rs28936670&CM993125||-1||HGNC|2488|||tolerated(0.08)|probably_damaging(0.973)|0.0102|0.0363|0.0029|0|0.001|0|||3.708e-03|0.003633|0.03333|0.003521|0|0|0.001258|0.004819|0.0003083|benign&likely_benign&pathogenic||1&1|25333069&11714&11428001&12112663&12414819&15810002&190733…	A|missense_variant|MODERATE|NKX2-5|ENSG00000183072|Transcript|ENST00000424406|protein_coding|1/2||||254|73|25|R/C|Cgc/Tgc|rs28936670&CM993125||-1||HGNC|2488|||deleterious(0.05)|probably_damaging(0.995)|0.0102|0.0363|0.0029|0|0.001|0|||3.708e-03|0.003633|0.03333|0.003521|0|0|0.001258|0.004819|0.0003083|benign&likely_benign&pathogenic||1&1|25333069&11714&11428001&12112663&12414819&15810002&19073351…	A|missense_variant|MODERATE|NKX2-5|ENSG00000183072|Transcript|ENST00000517440|protein_coding|1/2||||301|73|25|R/C|Cgc/Tgc|rs28936670&CM993125||-1|cds_end_NF|HGNC|2488|||deleterious(0.05)|probably_damaging(0.995)|0.0102|0.0363|0.0029|0|0.001|0|||3.708e-03|0.003633|0.03333|0.003521|0|0|0.001258|0.004819|0.0003083|benign&likely_benign&pathogenic||1&1|25333069&11714&11428001&12112663&12414819&1581000…	A|missense_variant|MODERATE|NKX2-5|ENSG00000183072|Transcript|ENST00000521848|protein_coding|1/2||||196|73|25|R/C|Cgc/Tgc|rs28936670&CM993125||-1||HGNC|2488|||deleterious(0.02)|probably_damaging(0.996)|0.0102|0.0363|0.0029|0|0.001|0|||3.708e-03|0.003633|0.03333|0.003521|0|0|0.001258|0.004819|0.0003083|benign&likely_benign&pathogenic||1&1|25333069&11714&11428001&12112663&12414819&15810002&19073351…	A|regulatory_region_variant|MODIFIER|||RegulatoryFeature|ENSR00000257910|TF_binding_site||||||||||rs28936670&CM993125||||||||||0.0102|0.0363|0.0029|0|0.001|0|||3.708e-03|0.003633|0.03333|0.003521|0|0|0.001258|0.004819|0.0003083|benign&likely_benign&pathogenic||1&1|25333069&11714&11428001&12112663&12414819&15810002&19073351|||||
[truncated: 3 more columns]
