# Supplementary material for: Estimating the mutational load for cardiovascular diseases in Pakistani population
Source: PLoS One. 2018 Feb 8;13(2):e0192446. doi: 10.1371/journal.pone.0192446 (PMC5805289; doi:10.1371/journal.pone.0192446)
Supplement: S3 Table — (XLSX) [file pone.0192446.s010.xlsx]

## Sheet: A. AF_compar_1000G_PJL
CHR	POS	RS ID	REF	ALT	AC	AN	PJL_DAF	1000G_ Global AF		DAF						Times Higher Frequency in PJL
										1000G_SAS	1000G_EUR	1000G_AMR	1000G_AFR	1000G_EAS		1000G_SAS	1000G_EUR	1000G_AMR	1000G_AFR	1000G_EAS
1	2494645	rs371087831	C	T	4	192	0.0208333	0.00159744		0.0082	.	.	.	.		2.54065	-	-	-	-
1	11856378	rs1801133	G	A	26	192	0.135417	0.245407		0.1186	0.3648	0.4741	0.09	0.2956		1.14179	-	-	1.50463	-
1	16356971	rs375233250	C	T	1	192	0.00520833	0.00119808		0.0061	.	.	.	.		-	-	-	-	-
1	16359674	rs528421254	C	T	2	192	0.0104167	0.00279553		0.0143	.	.	.	.		-	-	-	-	-
1	16360137	rs12746751	C	T	7	192	0.0364583	0.0605032		0.0481	0.0775	0.0504	0.1036	0.006		-	-	-	-	6.07639
2	21228384	rs571485213	G	A	1	192	0.00520833	0.000798722		0.0041	.	.	.	.		1.27033	-	-	-	-
2	21229715	rs267599180	G	A	2	192	0.0104167	0.000798722		0.0041	.	.	.	.		2.54065	-	-	-	-
2	21231524	rs676210	G	A	90	192	0.46875	0.366214		0.5654	0.2177	0.2493	0.1241	0.7192		-	2.15319	1.88026	3.7772	-
2	21233972	rs533617	T	C	3	192	0.015625	0.0161741		0.0235	0.0487	0.0115	0.0008	.		-	-	1.3587	19.5312	-
2	21252534	rs13306194	G	A	1	192	0.00520833	0.0273562		0.0041	0.002	.	0.0015	0.128		1.27033	2.60417	-	3.47222	-
2	26453084	rs71441018	C	G	1	192	0.00520833	0.000599042		0.0031	.	.	.	.		1.68011	-	-	-	-
2	31560572	rs45564939	G	A	2	192	0.0104167	0.00678914		0.0051	0.0189	0.0101	0.0023	.		2.04248	-	1.03135	4.52899	-
3	8675447	rs112366230	C	T	1	192	0.00520833	0.0133786		0.002	0.003	0.0086	0.0424	.		2.60417	1.73611	-	-	-
3	14180731	rs113449357	C	T	1	192	0.00520833	0.00379393		0.001	0.0099	0.0115	.	.		5.20833	-	-	-	-
3	20215872	rs534118740	G	A	1	192	0.00520833	0.000599042		0.0031	.	.	.	.		1.68011	-	-	-	-
4	2906707	rs4961	G	T	30	192	0.15625	0.208466		0.2004	0.2048	0.1744	0.0492	0.4524		-	-	-	3.17581	-
4	2930198	rs139520568	A	T	1	192	0.00520833	0.000798722		0.0041	.	.	.	.		1.27033	-	-	-	-
4	3024158	rs139428941	A	C	1	192	0.00520833	0.000399361		0.001	.	0.0014	.	.		5.20833	-	3.72024	-	-
4	3037213	rs34022679	T	C	3	192	0.015625	0.0109824		0.0092	0.0189	0.0389	.	.		1.69837	-	-	-	-
4	3769925	rs182501883	C	A	1	192	0.00520833	0.00259585		0.001	0.004	0.0101	0.0008	.		5.20833	1.30208	-	6.51042	-
5	236628	rs201139275	C	T	1	192	0.00520833	0.00179712		0.001	0.001	0.0014	0.003	0.002		5.20833	5.20833	3.72024	1.73611	2.60417
5	1232408	rs113861454	G	A	6	192	0.03125	0.0341454		0.0194	0.0517	0.0778	0.0333	0.002		1.61082	-	-	-	15.625
5	7870973	rs1801394	A	G	98	192	0.510417	0.364217		0.5245	0.5229	0.281	0.2458	0.2629		-	-	1.81643	2.07655	1.94149
5	7889304	rs2287780	C	T	2	192	0.0104167	0.0678914		0.0307	0.0298	0.0994	0.0303	0.1696		-	-	-	-	-
5	7891506	rs16879334	C	G	2	192	0.0104167	0.0644968		0.0307	0.0298	0.098	0.0182	0.1696		-	-	-	-	-
5	55265525	rs554002581	G	T	1	192	0.00520833	0.000399361		0.002	.	.	.	.		2.60417	-	-	-	-
5	96121496	rs111363347	C	T	2	192	0.0104167	0.00159744		0.0041	0.001	0.0043	.	.		2.54065	10.4167	2.42248	-	-
5	127671694	rs142185964	C	T	1	192	0.00520833	0.000399361		0.001	.	0.0014	.	.		5.20833	-	3.72024	-	-
5	140011790	rs544582497	G	C	1	192	0.00520833	0.00339457		0.0174	.	.	.	.		-	-	-	-	-
5	147889316	rs533874783	G	T	2	192	0.0104167	0.000599042		0.0031	.	.	.	.		3.36022	-	-	-	-
5	149497358	rs35731372	C	T	2	192	0.0104167	0.000399361		0.002	.	.	.	.		5.20833	-	-	-	-
5	179225409	rs544679540	A	C	2	192	0.0104167	0.000599042		0.0031	.	.	.	.		3.36022	-	-	-	-
6	6251120	rs3024477	T	A	2	192	0.0104167	0.0081869		0.0031	0.0298	0.0101	0.0008	.		3.36022	-	1.03135	13.0208	-
6	7565727	rs17604693	A	T	4	192	0.0208333	0.0183706		0.0389	0.0408	0.0159	0.0015	.		-	-	1.31027	13.8889	-
6	15496930	rs150448457	C	T	1	192	0.00520833	0.00638978		0.002	0.0159	0.0159	0.0023	.		2.60417	-	-	2.26449	-
6	26091179	rs1799945	C	G	11	192	0.0572917	0.0730831		0.0706	0.172	0.1153	0.0113	0.0288		-	-	-	5.07006	1.98929
6	26091185	rs1800730	A	T	1	192	0.00520833	0.00399361		0.001	0.0159	0.0043	.	.		5.20833	-	1.21124	-	-
6	26093125	rs140080192	G	A	2	192	0.0104167	0.00179712		0.0082	0.001	.	.	.		1.27033	10.4167	-	-	-
6	29795913	rs41551813	A	T	5	192	0.0260417	0.0539137		0.0245	0.0268	0.0893	0.1127	0.0079		1.06293	-	-	-	3.29641
6	29796376	rs12722477	C	A	32	192	0.166667	0.202676		0.2035	0.0924	0.17	0.2398	0.2857		-	1.80375	-	-	-
6	29797420	rs12722482	C	T	29	192	0.151042	0.0507188		0.1605	0.0507	0.0303	0.0083	0.0139		-	2.97913	4.98487	18.1978	10.8663
6	29910774	rs9260139	T	C	32	192	0.166667	0.19988		0.2168	0.175	0.2363	0.1611	0.2341		-	-	-	1.03455	-
6	29911925	rs149288080	C	T	11	192	0.0572917	0.0507188		0.0511	0.0785	0.0749	0.0386	0.0218		1.12117	-	-	1.48424	2.62806
6	31324494	rs9266161	A	G	67	192	0.348958	0.288938		0.3732	0.2256	0.2017	0.3563	0.2421		-	1.5468	1.73009	-	1.44138
6	31324599	rs1050538	T	G	34	192	0.177083	0.160942		0.2147	0.1103	0.1037	0.056	0.3363		-	1.60547	1.70765	3.1622	-
6	31324641	rs1050518	T	A	55	192	0.286458	0.198682		0.2004	0.2575	0.2262	0.1331	0.2054		1.42943	1.11246	1.26639	2.1522	1.39464
6	31592972	rs554299374	C	T	1	192	0.00520833	0.00279553		0.0123	.	.	.	0.002		-	-	-	-	2.60417
6	31598523	rs11538262	C	T	1	192	0.00520833	0.00638978		0.0072	0.0159	0.0058	0.0015	0.003		-	-	-	3.47222	1.73611
6	31599980	rs201846219	C	T	1	192	0.00520833	0.000798722		0.0041	.	.	.	.		1.27033	-	-	-	-
6	31601735	rs11538263	G	A	4	192	0.0208333	0.0135783		0.0174	0.0298	0.0187	0.003	0.004		1.19732	-	1.11408	6.94444	5.20833
6	31602967	rs1046089	G	A	42	192	0.21875	0.390176		0.2883	0.3449	0.3646	0.5431	0.3512		-	-	-	-	-
6	31603498	rs377389196	A	G	2	192	0.0104167	0.00239617		0.0112	.	.	.	0.001		-	-	-	-	10.4167
6	31604513	rs114580964	C	A	1	192	0.00520833	0.0109824		0.0143	.	.	.	0.0407		-	-	-	-	-
6	31604591	rs10885	C	T	17	192	0.0885417	0.133387		0.1155	0.1461	0.0793	0.2126	0.0714		-	-	1.11654	-	1.24008
6	31605016	rs35595439	T	C	5	192	0.0260417	0.00838658		0.0153	0.0099	0.0072	0.0068	0.003		1.70207	2.63047	3.6169	3.82966	8.68056
6	31605278	rs1046756	C	T	6	192	0.03125	0.081869		0.044	0.0278	0.0519	0.1362	0.122		-	1.1241	-	-	-
6	31627449	rs2242655	C	G	19	192	0.0989583	0.126997		0.1125	0.163	0.1873	0.0756	0.131		-	-	-	1.30897	-
6	31777946	rs2075800	C	T	54	192	0.28125	0.255192		0.3016	0.3489	0.3372	0.0204	0.3681		-	-	-	13.7868	-
6	31778948	rs34620296	C	T	4	192	0.0208333	0.00499201		0.0194	0.004	.	.	0.002		1.07388	5.20833	-	-	10.4167
6	31779166	rs201198988	C	T	1	192	0.00520833	0.00339457		0.0153	.	.	0.0008	0.001		-	-	-	6.51042	5.20833
6	32009149	rs529618820	G	A	1	192	0.00520833	0.000399361		0.001	.	.	0.0008	.		5.20833	-	-	6.51042	-
6	32151443	rs2070600	C	T	22	192	0.114583	0.072484		0.0736	0.0517	0.0159	0.0053	0.2192		1.55684	2.21631	7.2065	21.6195	-
6	32151458	rs80096349	G	A	1	192	0.00520833	0.00379393		0.0092	0.006	0.0014	.	0.003		-	-	3.72024	-	1.73611
6	32551996	rs1059584	G	T	12	192	0.0625	0.0822684		0.044	0.0885	0.0663	0.1445	0.0427		1.42045	-	-	-	1.4637
6	32552020	rs17885908	A	G	3	192	0.015625	0.00299521		0.0153	.	.	.	.		1.02124	-	-	-	-
6	32552072	rs17879995	T	G	7	192	0.0364583	0.102037		0.0808	0.1441	0.1888	0.0333	0.1111		-	-	-	1.09484	-
6	32629806	rs9273942	C	T	1	192	0.00520833	0.00119808		0.0061	.	.	.	.		-	-	-	-	-
6	32632724	rs1049083	C	T	25	192	0.130208	0.194289		0.136	0.2048	0.2104	0.2277	0.1855		-	-	-	-	-
6	32634318	rs3891176	C	A	49	192	0.255208	0.146965		0.1728	0.1769	0.1513	0.171	0.0575		1.4769	1.44267	1.68677	1.49245	4.43841
6	32810794	rs17220206	T	A	6	192	0.03125	0.00838658		0.0123	0.002	0.0029	0.0189	0.001		2.54065	15.625	10.7759	1.65344	31.25
6	32814942	rs1057149	C	T	1	192	0.00520833	0.0591054		0.001	0.0338	0.049	0.171	0.001		5.20833	-	-	-	5.20833
6	44270870	rs35623954	C	T	1	192	0.00520833	0.0129792		0.0061	0.0507	0.0101	.	0.001		-	-	-	-	5.20833
6	76624538	rs41269323	G	A	3	192	0.015625	0.00559105		0.0143	0.008	0.0086	.	.		1.09266	1.95312	1.81686	-	-
6	112437149	rs587753056	G	A	1	192	0.00520833	0.000599042		0.0031	.	.	.	.		1.68011	-	-	-	-
6	112476110	rs397516720	C	A	3	192	0.015625	0.00279553		0.0143	.	.	.	.		1.09266	-	-	-	-
6	112522852	rs11757455	G	A	21	192	0.109375	0.0309505		0.0736	0.0596	0.0303	0.0015	.		1.48607	1.83515	3.60974	72.9167	-
6	117622150	rs210968	A	C	14	192	0.0729167	0.038139		0.047	0.0089	0.0043	0.0817	0.0248		1.55142	8.19288	16.9574	-	2.94019
6	117631301	rs199882276	C	T	1	192	0.00520833	0.00159744		0.0061	0.001	.	.	0.001		-	5.20833	-	-	5.20833
6	117650532	rs12664076	C	G	1	192	0.00520833	0.0269569		0.0061	0.001	0.0058	0.0658	0.0367		-	5.20833	-	-	-
6	117686261	rs149513638	C	T	1	192	0.00520833	0.000599042		0.0031	.	.	.	.		1.68011	-	-	-	-
6	117704565	rs200615700	G	T	1	192	0.00520833	0.000798722		0.0041	.	.	.	.		1.27033	-	-	-	-
6	118803091	rs9489410	C	G	17	192	0.0885417	0.033147		0.0583	0.0189	0.0173	0.059	.		1.51872	4.68474	5.11802	1.50071	-
6	129513850	rs118083923	T	A	1	192	0.00520833	0.00159744		0.002	0.005	.	0.0008	.		2.60417	1.04167	-	6.51042	-
6	129571272	rs36044314	G	A	3	192	0.015625	0.00958466		0.0256	0.0139	0.0115	0.0008	.		-	1.1241	1.3587	19.5312	-
6	129649547	rs368379507	C	T	2	192	0.0104167	0.000798722		0.0041	.	.	.	.		2.54065	-	-	-	-
6	132206079	rs28933977	C	T	8	192	0.0416667	0.01877		0.0348	0.0457	0.0159	0.0008	0.002		1.19732	-	2.62055	52.0833	20.8333
6	138195991	rs146534657	A	G	8	192	0.0416667	0.0129792		0.0307	0.001	0.0375	.	0.0079		1.35722	41.6667	1.11111	-	5.27426
6	151270231	rs61748674	G	A	1	192	0.00520833	0.0061901		0.0112	0.0119	0.0086	0.0015	.		-	-	-	3.47222	-
6	152443744	rs2295190	G	T	18	192	0.09375	0.076877		0.1053	0.1491	0.0533	0.0204	0.0675		-	-	1.75891	4.59559	1.38889
6	152652403	rs554814659	C	T	3	192	0.015625	0.000798722		0.0041	.	.	.	.		3.81098	-	-	-	-
6	152658062	rs117501809	C	G	5	192	0.0260417	0.0123802		0.0245	0.0278	0.013	0.0008	.		1.06293	-	2.00321	32.5521	-
6	152757224	rs34028822	G	A	1	192	0.00520833	0.00239617		0.0031	0.006	0.0043	.	.		1.68011	-	1.21124	-	-
6	160543148	rs12208357	C	T	3	192	0.015625	0.0203674		0.0204	0.0626	0.0202	0.0038	.		-	-	-	4.11184	-
6	160557271	rs4646278	C	T	2	192	0.0104167	0.00119808		0.0051	0.001	.	.	.		2.04248	10.4167	-	-	-
6	160557643	rs2282143	C	T	16	192	0.0833333	0.0662939		0.0838	0.0089	0.0187	0.0764	0.126		-	9.3633	4.45633	1.09075	-
6	160560864	rs72552762	G	C	1	192	0.00520833	0.000399361		0.002	.	.	.	.		2.60417	-	-	-	-
6	160664741	rs576102206	A	T	3	192	0.015625	0.000998403		0.0051	.	.	.	.		3.06373	-	-	-	-
6	160958949	rs543542931	G	A	1	192	0.00520833	0.000599042		0.0031	.	.	.	.		1.68011	-	-	-	-
6	160961137	rs3798220	T	C	1	192	0.00520833	0.0513179		0.002	0.0099	0.2161	0.0045	0.0883		2.60417	-	-	1.15741	-
6	161006172	rs41272110	T	G	13	192	0.0677083	0.0595048		0.0736	0.1491	0.0951	0.0076	.		-	-	-	8.90899	-
6	161027665	rs566459406	T	A	1	192	0.00520833	0.000399361		0.002	.	.	.	.		2.60417	-	-	-	-
6	161027666	rs538209184	C	A	1	192	0.00520833	0.000399361		0.002	.	.	.	.		2.60417	-	-	-	-
6	169621573	rs139601458	G	A	2	192	0.0104167	0.00159744		0.0082	.	.	.	.		1.27033	-	-	-	-
7	4188947	rs146602325	C	T	1	192	0.00520833	0.000998403		0.002	.	0.0029	.	0.001		2.60417	-	1.79598	-	5.20833
7	35242076	rs375484585	C	A	1	192	0.00520833	0.000399361		0.002	.	.	.	.		2.60417	-	-	-	-
7	44574135	rs114737991	G	A	1	192	0.00520833	0.00139776		0.001	.	.	0.0045	.		5.20833	-	-	1.15741	-
7	45217015	rs2074654	T	C	14	192	0.0729167	0.0640974		0.0726	0.0547	0.0807	0.0234	0.1071		1.00436	1.33303	-	3.1161	-
7	45222926	rs146295145	C	T	1	192	0.00520833	0.000599042		0.002	.	.	.	0.001		2.60417	-	-	-	5.20833
7	45932563	rs117054298	A	T	2	192	0.0104167	0.000998403		0.0031	0.002	.	.	.		3.36022	5.20833	-	-	-
7	45954541	rs538312081	G	A	1	192	0.00520833	0.000399361		0.001	.	.	.	0.001		5.20833	-	-	-	5.20833
7	87913221	rs34741656	C	T	16	192	0.0833333	0.0824681		0.0573	0.1889	0.1427	0.0492	0.003		1.45433	-	-	1.69377	27.7778
7	91632176	rs374340343	C	A	2	192	0.0104167	0.00119808		0.0061	.	.	.	.		1.70765	-	-	-	-
7	91694604	rs61757671	G	A	1	192	0.00520833	0.000399361		0.001	0.001	.	.	.		5.20833	5.20833	-	-	-
7	91726391	rs140470576	C	A	1	192	0.00520833	0.000599042		0.0031	.	.	.	.		1.68011	-	-	-	-
7	91732107	rs137892407	G	A	1	192	0.00520833	0.000599042		0.002	.	0.0014	.	.		2.60417	-	3.72024	-	-
7	92731599	rs201873378	A	G	2	192	0.0104167	0.00139776		0.0061	.	.	0.0008	.		1.70765	-	-	13.0208	-
7	92733766	rs10279499	C	A	4	192	0.0208333	0.096845		0.0235	0.0974	0.0994	0.1195	0.1359		-	-	-	-	-
7	94946084	rs854560	A	T	34	192	0.177083	0.182708		0.184	0.3579	0.2061	0.1498	0.0337		-	-	-	1.18213	5.2547
7	94996782	rs577168872	T	C	1	192	0.00520833	0.000399361		0.002	.	.	.	.		2.60417	-	-	-	-
7	100856462	rs146134980	G	A	1	192	0.00520833	0.000599042		0.001	.	.	0.0015	.		5.20833	-	-	3.47222	-
7	128494727	rs527248119	G	A	1	192	0.00520833	0.000798722		0.0041	.	.	.	.		1.27033	-	-	-	-
7	134212682	rs572830188	C	A	2	192	0.0104167	0.00139776		0.0072	.	.	.	.		1.44676	-	-	-	-
7	142606659	rs531647999	A	T	1	192	0.00520833	0.000599042		0.0031	.	.	.	.		1.68011	-	-	-	-
7	150656690	rs139544114	G	A	1	192	0.00520833	0.000599042		0.001	0.002	.	.	.		5.20833	2.60417	-	-	-
7	150693897	rs141456642	G	A	2	192	0.0104167	0.000399361		0.002	.	.	.	.		5.20833	-	-	-	-
8	2965294	rs190894161	G	C	2	192	0.0104167	0.00379393		0.0174	0.002	.	.	.		-	5.20833	-	-	-
8	3889595	rs548910975	G	A	2	192	0.0104167	0.000599042		0.0031	.	.	.	.		3.36022	-	-	-	-
8	11708421	rs148117767	G	A	1	192	0.00520833	0.000599042		0.002	0.001	.	.	.		2.60417	5.20833	-	-	-
8	11710884	rs371316552	G	A	1	192	0.00520833	0.000399361		0.001	0.001	.	.	.		5.20833	5.20833	-	-	-
8	26721888	rs2229125	A	C	5	192	0.0260417	0.0213658		0.0368	0.0219	0.0663	0.0015	0.001		-	1.18912	-	17.3611	26.0417
8	27255295	rs150796343	C	T	1	192	0.00520833	0.000599042		0.002	0.001	.	.	.		2.60417	5.20833	-	-	-
8	27362587	rs57699806	G	A	2	192	0.0104167	0.0127796		0.0031	.	.	.	0.0605		3.36022	-	-	-	-
8	27373865	rs751141	G	A	23	192	0.119792	0.129593		0.1217	0.0934	0.0965	0.1051	0.2282		-	1.28257	1.24136	1.13979	-
8	42036456	rs538933951	G	A	2	192	0.0104167	0.000399361		0.002	.	.	.	.		5.20833	-	-	-	-
8	42036561	rs545287158	G	A	2	192	0.0104167	0.000399361		0.002	.	.	.	.		5.20833	-	-	-	-
8	106813313	rs376235097	C	G	1	192	0.00520833	0.00219649		0.0112	.	.	.	.		-	-	-	-	-
9	19126124	rs149124591	G	C	3	192	0.015625	0.00778754		0.0266	0.0099	0.0029	0.0008	.		-	1.57828	5.38793	19.5312	-
9	19126295	rs201024699	G	A	3	192	0.015625	0.00219649		0.0112	.	.	.	.		1.39509	-	-	-	-
9	35801986	rs369386073	G	A	2	192	0.0104167	0.000399361		0.002	.	.	.	.		5.20833	-	-	-	-
9	35811285	rs529368542	G	A	2	192	0.0104167	0.000399361		0.002	.	.	.	.		5.20833	-	-	-	-
9	71668091	rs541981554	A	C	2	192	0.0104167	0.000599042		0.0031	.	.	.	.		3.36022	-	-	-	-
9	108397495	rs41313301	A	G	3	192	0.015625	0.00519169		0.0133	0.008	0.0043	0.0015	.		1.17481	1.95312	3.63372	10.4167	-
9	113149673	rs371503132	C	T	3	192	0.015625	0.000798722		0.0031	.	.	.	0.001		5.04032	-	-	-	15.625
9	113169775	rs111245230	T	C	10	192	0.0520833	0.0159744		0.0276	0.0318	0.0274	0.0015	.		1.88708	1.63784	1.90085	34.7222	-
9	113173587	rs201520602	G	C	2	192	0.0104167	0.00219649		0.0112	.	.	.	.		-	-	-	-	-
9	113252011	rs74597491	T	C	3	192	0.015625	0.0127796		0.0133	0.0358	0.0173	0.0023	.		1.17481	-	-	6.79348	-
9	113312143	rs559240898	C	T	1	192	0.00520833	0.000599042		0.0031	.	.	.	.		1.68011	-	-	-	-
9	113312231	rs61751937	G	C	9	192	0.046875	0.0131789		0.0204	0.0338	0.0144	0.0015	.		2.29779	1.38683	3.25521	31.25	-
9	113341318	rs550712936	G	A	1	192	0.00520833	0.000399361		0.001	.	.	0.0008	.		5.20833	-	-	6.51042	-
9	117803271	rs2274750	C	T	5	192	0.0260417	0.0820687		0.0276	0.0318	0.1527	0.0983	0.1151		-	-	-	-	-
9	117808721	rs61734387	C	G,T	2,1	AF=0.00236686,0.00552268	0.0104167	0.00239617		0.0051	0.006	0.0014	.	.		2.04248	1.73611	7.44048	-	-
9	119115167	rs55901693	G	A	1	192	0.00520833	0.00279553		0.002	0.0119	.	.	.		2.60417	-	-	-	-
9	124065224	rs2230287	G	A	12	192	0.0625	0.0832668		0.1012	0.0119	0.1931	0.0371	0.122		-	5.2521	-	1.68464	-
9	124089692	rs76463933	C	T	9	192	0.046875	0.0555112		0.0399	0.0308	0.0303	0.1415	.		1.17481	1.52192	1.54703	-	-
9	124091559	rs144434647	C	T	1	192	0.00520833	0.000798722		0.001	0.002	.	.	0.001		5.20833	2.60417	-	-	5.20833
9	124519312	rs150226818	T	C	1	192	0.00520833	0.000599042		0.0031	.	.	.	.		1.68011	-	-	-	-
9	124519357	rs576059169	C	T	1	192	0.00520833	0.000399361		0.002	.	.	.	.		2.60417	-	-	-	-
9	130575515	rs35789560	C	T	1	192	0.00520833	0.00379393		0.0051	0.0089	0.0058	0.0008	.		1.02124	-	-	6.51042	-
9	130911821	rs139418967	T	C	1	192	0.00520833	0.000798722		0.001	0.002	0.0014	.	.		5.20833	2.60417	3.72024	-	-
9	136508691	rs201681337	G	A	2	192	0.0104167	0.000798722		0.0031	0.001	.	.	.		3.36022	10.4167	-	-	-
9	137619218	rs144844792	C	T	1	192	0.00520833	0.00239617		0.0112	.	.	.	0.001		-	-	-	-	5.20833
9	137698036	rs559882772	G	C	2	192	0.0104167	0.000599042		0.0031	.	.	.	.		3.36022	-	-	-	-
9	137726950	rs2229817	C	T	9	192	0.046875	0.0269569		0.0307	.	.	0.0008	0.1032		1.52687	-	-	58.5938	-
9	139391968	rs549258808	C	T	1	192	0.00520833	0.000399361		0.001	0.001	.	.	.		5.20833	5.20833	-	-	-
9	139404342	rs554142958	G	A	1	192	0.00520833	0.000399361		0.002	.	.	.	.		2.60417	-	-	-	-
9	139879200	rs531532944	G	C	2	192	0.0104167	0.000399361		0.002	.	.	.	.		5.20833	-	-	-	-
10	18803224	rs537573375	C	T	2	192	0.0104167	0.000599042		0.0031	.	.	.	.		3.36022	-	-	-	-
10	18828635	rs58225473	T	G	14	192	0.0729167	0.0970447		0.0838	0.1978	0.1138	0.0953	.		-	-	-	-	-
10	21178852	rs41277374	C	G	1	192	0.00520833	0.00139776		0.001	0.005	0.0014	.	.		5.20833	1.04167	3.72024	-	-
10	45891350	rs187523060	C	T	1	192	0.00520833	0.000599042		0.002	.	.	.	0.001		2.60417	-	-	-	5.20833
10	54531226	rs1800451	C	T	1	192	0.00520833	0.08127		0.0358	0.0119	0.0245	0.2595	.		-	-	-	-	-
10	54531235	rs1800450	C	T	30	192	0.15625	0.122005		0.1534	0.1412	0.219	0.0136	0.1478		1.01858	1.10659	-	11.489	1.05717
10	54531242	rs5030737	G	A	14	192	0.0729167	0.0271565		0.0511	0.0596	0.0331	0.0015	0.001		1.42694	1.22343	2.20292	48.6111	72.9167
10	69648827	rs201479376	T	A	1	192	0.00520833	0.000599042		0.0031	.	.	.	.		1.68011	-	-	-	-
10	75830746	rs373744314	T	C	2	192	0.0104167	0.000599042		0.0031	.	.	.	.		3.36022	-	-	-	-
10	96447920	rs117111102	C	T	1	192	0.00520833	0.00658946		0.0031	0.0119	0.0043	0.0015	0.0129		1.68011	-	1.21124	3.47222	-
10	96454821	rs573172566	C	T	1	192	0.00520833	0.000798722		0.0041	.	.	.	.		1.27033	-	-	-	-
10	96484145	rs41286880	G	A	1	192	0.00520833	0.00738818		0.0051	0.0199	0.013	0.0015	0.001		1.02124	-	-	3.47222	5.20833
10	96493058	rs1126545	C	T	66	192	0.34375	0.21885		0.3579	0.1451	0.1023	0.1611	0.3135		-	2.36906	3.36022	2.13377	1.09649
10	96702047	rs1799853	C	T	10	192	0.0520833	0.0479233		0.0348	0.1243	0.0994	0.0083	0.001		1.49665	-	-	6.2751	52.0833
10	96818106	rs11572103	T	A	4	192	0.0208333	0.0547125		0.0123	0.004	0.0115	0.1891	.		1.69377	5.20833	1.81159	-	-
10	96818119	rs1058930	G	C	2	192	0.0104167	0.0165735		0.0072	0.0577	0.0187	0.0038	.		1.44676	-	-	2.74123	-
10	97174537	rs7081076	C	A	20	192	0.104167	0.0628994		0.093	0.0308	0.0317	0.059	0.0923		1.12007	3.38203	3.28601	1.76554	1.12857
10	101486775	rs192078749	G	A	1	192	0.00520833	0.000399361		0.001	.	.	0.0008	.		5.20833	-	-	6.51042	-
10	115312926	rs567136227	C	G	1	192	0.00520833	0.000399361		0.002	.	.	.	.		2.60417	-	-	-	-
10	115348046	rs7080536	G	A	1	192	0.00520833	0.0081869		0.0041	0.0268	0.0144	.	.		1.27033	-	-	-	-
10	115350617	rs371557701	C	G	1	192	0.00520833	0.000599042		0.0031	.	.	.	.		1.68011	-	-	-	-
10	124271514	rs147459330	C	T	2	192	0.0104167	0.00139776		0.0072	.	.	.	.		1.44676	-	-	-	-
11	551204	rs118033321	C	T	8	192	0.0416667	0.0275559		0.0256	0.0467	0.0303	0.0333	0.001		1.6276	-	1.37514	1.25125	41.6667
11	6623433	rs146487650	G	A	1	192	0.00520833	0.00658946		0.0031	0.0258	0.0043	0.0008	.		1.68011	-	1.21124	6.51042	-
11	16805292	rs566075886	C	T	1	192	0.00520833	0.000399361		0.002	.	.	.	.		2.60417	-	-	-	-
11	16824599	rs34556458	C	T	1	192	0.00520833	0.0061901		0.0041	0.0119	0.0202	0.0008	.		1.27033	-	-	6.51042	-
11	16848067	rs79143472	G	A	2	192	0.0104167	0.00519169		0.002	0.0179	0.0058	.	0.002		5.20833	-	1.79598	-	5.20833
11	27679916	rs6265	C	T	39	192	0.203125	0.201278		0.2025	0.1968	0.1527	0.0106	0.4881		1.00309	1.03214	1.33022	19.1627	-
11	35198191	rs369473842	G	C	1	192	0.00520833	0.00319489		0.0164	.	.	.	.		-	-	-	-	-
11	35240875	rs376536014	G	T	8	192	0.0416667	0.00379393		0.0194	.	.	.	.		2.14777	-	-	-	-
11	63449125	rs11551944	C	A	28	192	0.145833	0.0758786		0.1626	0.1332	0.0648	0.0295	0.003		-	1.09484	2.25051	4.9435	48.6111
11	63487406	rs545696130	A	C	1	192	0.00520833	0.000399361		0.002	.	.	.	.		2.60417	-	-	-	-
11	64071272	rs117629442	G	C	2	192	0.0104167	0.00539137		0.002	0.0169	0.0101	0.0008	.		5.20833	-	1.03135	13.0208	-
11	68192737	rs560826688	G	T	6	192	0.03125	0.00119808		0.0061	.	.	.	.		5.12295	-	-	-	-
11	68529073	rs569816517	A	G	1	192	0.00520833	0.000599042		0.0031	.	.	.	.		1.68011	-	-	-	-
11	102646041	rs143542625	C	T	1	192	0.00520833	0.000998403		0.0051	.	.	.	.		1.02124	-	-	-	-
11	102668089	rs143788145	G	T	1	192	0.00520833	0.000599042		0.002	0.001	.	.	.		2.60417	5.20833	-	-	-
11	116661392	rs2075291	C	A	2	192	0.0104167	0.0113818		0.0092	0.001	.	0.0023	0.0437		1.13225	10.4167	-	4.52899	-
11	116662407	rs3135506	G	C	10	192	0.0520833	0.0557109		0.0419	0.0676	0.1167	0.0673	.		1.24304	-	-	-	-
11	128774388	rs200644518	C	A	5	192	0.0260417	0.00579073		0.0297	.	.	.	.		-	-	-	-	-
12	6061559	rs7962217	C	T	17	192	0.0885417	0.0447284		0.1207	0.0507	0.0562	0.0106	0.002		-	1.74638	1.57547	8.35299	44.2708
12	6103650	rs61750615	G	A	10	192	0.0520833	0.0111821		0.0389	0.0099	0.0115	.	.		1.3389	5.26094	4.52899	-	-
12	6128388	rs1800382	C	T	1	192	0.00520833	0.00199681		0.0031	0.004	0.0043	.	.		1.68011	1.30208	1.21124	-	-
12	6166215	rs141777100	C	T	1	192	0.00520833	0.000798722		0.001	.	.	0.0023	.		5.20833	-	-	2.26449	-
12	10541397	rs544134653	G	A	1	192	0.00520833	0.000399361		0.002	.	.	.	.		2.60417	-	-	-	-
12	21331549	rs4149056	T	C	7	192	0.0364583	0.0876597		0.0429	0.161	0.134	0.0136	0.123		-	-	-	2.68076	-
12	48131388	rs202032840	G	A	1	192	0.00520833	0.000399361		0.001	0.001	.	.	.		5.20833	5.20833	-	-	-
12	48272895	rs2228570	A	G	153	192	0.796875	0.671526		0.7352	0.6223	0.5173	0.8109	0.5823		1.08389	1.28053	1.54045	-	1.3685
12	49170029	rs143114060	A	G	4	192	0.0208333	0.00359425		0.0133	0.003	0.0014	0.0008	.		1.56642	6.94444	14.881	26.0417	-
12	57865725	rs149870317	C	T	1	192	0.00520833	0.000399361		0.002	.	.	.	.		2.60417	-	-	-	-
12	58179985	rs542571914	T	G	6	192	0.03125	0.00259585		0.0133	.	.	.	.		2.34962	-	-	-	-
12	58197374	rs143313987	C	T	2	192	0.0104167	0.000399361		0.002	.	.	.	.		5.20833	-	-	-	-
12	102045163	rs3817552	C	G	34	192	0.177083	0.171126		0.1779	0.1501	0.0893	0.1278	0.2986		-	1.17977	1.98302	1.38563	-
12	102811649	rs372640025	T	C	1	192	0.00520833	0.000399361		0.001	.	.	0.0008	.		5.20833	-	-	6.51042	-
12	112229159	rs543030829	C	T	2	192	0.0104167	0.00179712		0.0092	.	.	.	.		1.13225	-	-	-	-
12	125348263	rs4238001	C	T	9	192	0.046875	0.0642971		0.046	0.1163	0.0994	0.0666	0.003		1.01902	-	-	-	15.625
13	33591192	rs200611452	G	A	1	192	0.00520833	0.000798722		0.002	0.002	.	.	.		2.60417	2.60417	-	-	-
13	33628138	rs9536314	T	G	32	192	0.166667	0.129992		0.137	0.1938	0.0821	0.2005	.		1.21655	-	2.03004	-	-
13	38143442	rs570586387	T	G	2	192	0.0104167	0.000399361		0.002	.	.	.	.		5.20833	-	-	-	-
13	114523857	rs77565607	C	T	1	192	0.00520833	0.000399361		0.001	.	.	.	0.001		5.20833	-	-	-	5.20833
14	21167576	rs3748338	A	T	46	192	0.239583	0.127596		0.2249	0.1431	0.1023	0.0068	0.1935		1.06529	1.67424	2.34197	35.2328	1.23816
14	21360059	rs151169198	C	T	1	192	0.00520833	0.000798722		0.002	0.002	.	.	.		2.60417	2.60417	-	-	-
14	23853806	rs144571463	G	T	1	192	0.00520833	0.00179712		0.002	.	.	.	0.0069		2.60417	-	-	-	-
14	23862208	rs540893860	C	T	1	192	0.00520833	0.00119808		0.0061	.	.	.	.		-	-	-	-	-
14	23863348	rs201193346	G	A	1	192	0.00520833	0.000399361		0.001	0.001	.	.	.		5.20833	5.20833	-	-	-
14	23876267	rs28711516	C	T	20	192	0.104167	0.0567093		0.0869	0.0696	0.0562	0.0545	0.0179		1.1987	1.49665	1.8535	1.91131	5.81937
14	24976583	rs13306251	G	A	1	192	0.00520833	0.000998403		0.0041	.	.	.	0.001		1.27033	-	-	-	5.20833
14	55604935	rs4644	C	A	68	192	0.354167	0.293331		0.3487	0.4076	0.2781	0.2534	0.1885		1.01568	-	1.27352	1.39766	1.87887
14	64676751	rs36215895	C	T	2	192	0.0104167	0.00359425		0.0031	0.0119	0.0029	0.0008	.		3.36022	-	3.59195	13.0208	-
14	64916165	rs10813	C	T	5	192	0.0260417	0.0311502		0.0307	.	0.0029	0.0938	.		-	-	8.97989	-	-
14	73422259	rs3815460	C	G	10	192	0.0520833	0.0900559		0.047	0.1123	0.0677	0.0416	0.1885		1.10816	-	-	1.252	-
14	73727963	rs145250622	G	A	1	192	0.00520833	0.000798722		0.002	0.002	.	.	.		2.60417	2.60417	-	-	-
14	73733285	rs61745771	G	A	2	192	0.0104167	0.00459265		0.002	0.007	0.0101	0.0008	0.006		5.20833	1.4881	1.03135	13.0208	1.73611
14	73735366	rs4903104	C	T	39	192	0.203125	0.115016		0.1892	0.1909	0.0937	0.0159	0.1121		1.0736	1.06404	2.16782	12.7752	1.812
14	73989145	rs78901745	G	A	3	192	0.015625	0.0303514		0.0164	0.0487	0.0403	0.0431	0.002		-	-	-	-	7.8125
14	74040112	rs552773049	A	T	1	192	0.00520833	0.000399361		0.001	0.001	.	.	.		5.20833	5.20833	-	-	-
14	74060508	rs35724886	C	A	11	192	0.0572917	0.0742812		0.0562	0.2028	0.0965	0.0325	0.003		1.01942	-	-	1.76282	19.0972
14	74060516	rs77408762	T	A	1	AF=0.00335306	0.00520833	0.00319489		0.0031	0.0099	0.0043	.	.		1.68011	-	1.21124	-	-
14	74193390	rs577063865	C	T	1	192	0.00520833	0.000399361		0.001	.	.	.	0.001		5.20833	-	-	-	5.20833
14	74340760	rs576487109	A	G	1	192	0.00520833	0.000399361		0.002	.	.	.	.		2.60417	-	-	-	-
14	74442690	rs573458048	T	C	2	192	0.0104167	0.000399361		0.002	.	.	.	.		5.20833	-	-	-	-
14	75139801	rs202071581	G	A	1	192	0.00520833	0.000998403		0.0031	.	0.0029	.	.		1.68011	-	1.79598	-	-
14	75151270	rs375900833	G	A	1	192	0.00520833	0.000599042		0.0031	.	.	.	.		1.68011	-	-	-	-
14	75330302	rs200363606	G	A	2	192	0.0104167	0.00279553		0.0143	.	.	.	.		-	-	-	-	-
14	75330314	rs199570102	A	G	1	192	0.00520833	0.000399361		0.002	.	.	.	.		2.60417	-	-	-	-
14	75498814	rs372912259	G	A	2	192	0.0104167	0.00159744		0.0082	.	.	.	.		1.27033	-	-	-	-
14	75537335	rs201007492	A	T	1	192	0.00520833	0.00119808		0.0061	.	.	.	.		-	-	-	-	-
14	75537346	rs202071124	G	C	1	192	0.00520833	0.00119808		0.0061	.	.	.	.		-	-	-	-	-
14	76249817	rs576592642	A	G	1	192	0.00520833	0.000599042		0.0031	.	.	.	.		1.68011	-	-	-	-
14	76330144	rs573319891	A	C	4	192	0.0208333	0.00139776		0.0072	.	.	.	.		2.89352	-	-	-	-
14	76488691	rs555404656	C	T	1	192	0.00520833	0.00179712		0.0092	.	.	.	.		-	-	-	-	-
14	76638213	rs554835793	A	G	1	192	0.00520833	0.000998403		0.0051	.	.	.	.		1.02124	-	-	-	-
14	77269788	rs2075773	A	C	25	192	0.130208	0.128994		0.1043	0.1083	0.0663	0.1127	0.2381		1.2484	1.20229	1.96393	1.15535	-
14	77275980	rs139100727	A	G	1	192	0.00520833	0.00119808		0.0031	0.002	0.0014	.	.		1.68011	2.60417	3.72024	-	-
14	93398897	rs532226129	C	T	1	192	0.00520833	0.000798722		0.001	.	.	0.0023	.		5.20833	-	-	2.26449	-
14	93399011	rs2228575	G	A	1	192	0.00520833	0.000599042		0.001	0.002	.	.	.		5.20833	2.60417	-	-	-
14	93399101	rs729940	C	T	21	192	0.109375	0.124401		0.0992	0.164	0.2061	0.0121	0.2004		1.10257	-	-	9.03926	-
14	94844974	rs373630097	C	T	2	192	0.0104167	0.00239617		0.0123	.	.	.	.		-	-	-	-	-
14	94953780	rs555631497	C	A	1	192	0.00520833	0.000399361		0.002	.	.	.	.		2.60417	-	-	-	-
14	96730692	rs146837856	A	T	1	192	0.00520833	0.00219649		0.001	.	.	.	0.0099		5.20833	-	-	-	-
15	30008977	rs2291166	T	G	20	192	0.104167	0.0365415		0.0746	0.0497	0.013	0.0121	0.0347		1.39634	2.09591	8.01282	8.60882	3.00192
15	39882178	rs2228262	A	G	9	192	0.046875	0.0401358		0.0378	0.1064	0.0533	0.0136	0.002		1.24008	-	-	3.44669	23.4375
15	45695445	rs143453038	C	G	2	192	0.0104167	0.00998403		0.0031	0.0298	0.0202	0.0023	.		3.36022	-	-	4.52899	-
15	50926639	rs554336886	T	C	1	192	0.00520833	0.000599042		0.0031	.	.	.	.		1.68011	-	-	-	-
15	58855772	rs569503516	T	C	2	192	0.0104167	0.000998403		0.0051	.	.	.	.		2.04248	-	-	-	-
15	67008771	rs200374822	C	T	1	192	0.00520833	0.00179712		0.0092	.	.	.	.		-	-	-	-	-
15	69238272	rs3743091	G	T	14	192	0.0729167	0.0990415		0.0971	0.0507	0.0389	0.0991	0.1905		-	1.4382	1.87446	-	-
15	69327727	rs141772528	C	T	1	192	0.00520833	0.000998403		0.0031	.	0.0014	0.0008	.		1.68011	-	3.72024	6.51042	-
15	75012837	rs56343424	C	A	4	192	0.0208333	0.00479233		0.0245	.	.	.	.		-	-	-	-	-
15	75015206	rs17861094	A	G	2	192	0.0104167	0.0259585		0.0041	.	.	0.0953	.		2.54065	-	-	-	-
15	75042122	rs60086777	C	T	6	192	0.03125	0.00379393		0.0184	.	0.0014	.	.		1.69837	-	22.3214	-	-
15	89860691	rs369544574	G	A	1	192	0.00520833	0.00119808		0.0061	.	.	.	.		-	-	-	-	-
15	90328671	rs201340495	T	C	4	192	0.0208333	0.00339457		0.0174	.	.	.	.		1.19732	-	-	-	-
16	919948	rs138205062	G	A	1	192	0.00520833	0.00319489		0.0112	0.004	.	0.0008	.		-	1.30208	-	6.51042	-
16	929611	rs542258212	G	A	1	192	0.00520833	0.000399361		0.002	.	.	.	.		2.60417	-	-	-	-
16	15812241	rs144421849	C	G	1	192	0.00520833	0.00119808		0.0061	.	.	.	.		-	-	-	-	-
16	15814883	rs137934837	C	T	2	192	0.0104167	0.00139776		0.0031	.	0.0014	0.0008	0.002		3.36022	-	7.44048	13.0208	5.20833
16	16259596	rs41278174	G	A	9	192	0.046875	0.0115815		0.0245	0.0298	0.0043	0.0008	.		1.91327	1.57299	10.9012	58.5938	-
16	20787240	rs5713	T	C	4	192	0.0208333	0.00399361		0.0072	0.0089	0.0043	0.0008	.		2.89352	2.34082	4.84496	26.0417	-
16	56936319	rs12708965	C	T	22	192	0.114583	0.0523163		0.0726	0.0159	0.0519	0.0855	0.0258		1.57828	7.2065	2.20777	1.34016	4.44121
16	57015113	rs566897355	T	A	1	192	0.00520833	0.000399361		0.002	.	.	.	.		2.60417	-	-	-	-
16	66424323	rs144855545	G	A	1	192	0.00520833	0.000399361		0.001	.	0.0014	.	.		5.20833	-	3.72024	-	-
16	67208109	rs2233457	G	C	5	192	0.0260417	0.00638978		0.0133	0.0089	0.0144	.	.		1.95802	2.92603	1.80845	-	-
16	67208257	rs201067296	T	C	1	192	0.00520833	0.000998403		0.001	0.004	.	.	.		5.20833	1.30208	-	-	-
16	78149000	rs141361080	C	T	3	192	0.015625	0.00579073		0.0133	0.0099	0.0058	0.0008	0.001		1.17481	1.57828	2.69397	19.5312	15.625
16	78466521	rs193001955	C	T	1	192	0.00520833	0.000599042		0.001	0.001	0.0014	.	.		5.20833	5.20833	3.72024	-	-
17	1673303	rs140512665	C	G	1	192	0.00520833	0.000399361		0.002	.	.	.	.		2.60417	-	-	-	-
17	1674434	rs1804145	C	G	1	192	0.00520833	0.0101837		0.0051	0.0358	0.0115	0.0015	.		1.02124	-	-	3.47222	-
17	1675172	rs555882903	G	A	4	192	0.0208333	0.00119808		0.0061	.	.	.	.		3.4153	-	-	-	-
17	4536565	rs202058747	C	T	2	192	0.0104167	0.00219649		0.0112	.	.	.	.		-	-	-	-	-
17	4539130	rs565544998	A	G	1	192	0.00520833	0.000599042		0.0031	.	.	.	.		1.68011	-	-	-	-
17	6908625	rs147158964	G	A	1	192	0.00520833	0.00219649		0.001	0.004	0.0086	.	.		5.20833	1.30208	-	-	-
17	7129898	rs72839768	G	A	1	192	0.00520833	0.0071885		0.0041	0.0288	0.0043	.	.		1.27033	-	1.21124	-	-
17	7529902	rs13894	G	A	20	192	0.104167	0.076278		0.1155	0.0815	0.0562	0.0787	0.0437		-	1.27812	1.8535	1.32359	2.38368
17	7534678	rs6258	C	T	1	192	0.00520833	0.00159744		0.001	0.007	.	.	.		5.20833	-	-	-	-
17	17720319	rs36215896	C	T	6	192	0.03125	0.00738818		0.0225	0.0119	0.0029	0.0008	.		1.38889	2.62605	10.7759	39.0625	-
17	19284298	rs563238549	G	A	1	192	0.00520833	0.000399361		0.002	.	.	.	.		2.60417	-	-	-	-
17	26109102	rs3730017	G	A	8	192	0.0416667	0.0834665		0.044	0.0139	0.0735	0.2292	0.0069		-	2.9976	-	-	6.03865
17	34199457	rs200852773	C	T	3	192	0.015625	0.000798722		0.0041	.	.	.	.		3.81098	-	-	-	-
17	37864781	rs527779103	C	T	1	192	0.00520833	0.000998403		0.0051	.	.	.	.		1.02124	-	-	-	-
17	37872115	rs201021373	C	T	1	192	0.00520833	0.000399361		0.001	0.001	.	.	.		5.20833	5.20833	-	-	-
17	39884065	rs35612698	C	A	40	192	0.208333	0.236422		0.1789	0.4016	0.2493	0.1793	0.1935		1.16452	-	-	1.16193	1.07666
17	39914003	rs200327969	C	A	3	192	0.015625	0.00119808		0.0031	.	.	.	0.003		5.04032	-	-	-	5.20833
17	39925713	rs41283425	C	T	9	192	0.046875	0.0239617		0.0378	0.0567	0.0331	0.0023	.		1.24008	-	1.41616	20.3804	-
17	39925872	rs542745694	A	G	1	192	0.00520833	0.000399361		0.001	.	.	.	0.001		5.20833	-	-	-	5.20833
17	40913314	rs574975497	C	G	4	192	0.0208333	0.00539137		0.0276	.	.	.	.		-	-	-	-	-
17	42429500	rs63750412	C	T	1	192	0.00520833	0.00159744		0.001	0.006	.	.	0.001		5.20833	-	-	-	5.20833
17	42458266	rs372294932	G	C	1	192	0.00520833	0.00199681		0.0102	.	.	.	.		-	-	-	-	-
17	48262871	rs577626107	A	G	1	192	0.00520833	0.000998403		0.0051	.	.	.	.		1.02124	-	-	-	-
17	48268811	rs561374961	G	A	1	192	0.00520833	0.000798722		0.0041	.	.	.	.		1.27033	-	-	-	-
17	57079025	rs527789426	C	T	1	192	0.00520833	0.000399361		0.002	.	.	.	.		2.60417	-	-	-	-
17	61557773	rs3730025	A	G	1	192	0.00520833	0.00499201		0.001	0.0169	0.0101	.	.		5.20833	-	-	-	-
17	61568688	rs143507892	G	A	1	192	0.00520833	0.00239617		0.0123	.	.	.	.		-	-	-	-	-
17	61574311	rs140941300	T	C	1	192	0.00520833	0.000599042		0.001	0.002	.	.	.		5.20833	2.60417	-	-	-
17	64210580	rs1801689	A	C	4	192	0.0208333	0.0163738		0.0133	0.0408	0.036	0.0015	0.001		1.56642	-	-	13.8889	20.8333
17	66536087	rs372864017	A	G	2	192	0.0104167	0.000599042		0.0031	.	.	.	.		3.36022	-	-	-	-
17	78079665	rs374569672	G	A	1	192	0.00520833	0.00179712		0.0082	.	0.0014	.	.		-	-	3.72024	-	-
17	78085871	rs1800307	G	A	8	192	0.0416667	0.0371406		0.0286	.	0.0144	.	0.1468		1.45688	-	2.89352	-	-
18	3119947	rs557671408	G	A	8	192	0.0416667	0.00658946		0.0337	.	.	.	.		1.2364	-	-	-	-
18	28666574	rs145560678	C	T	3	192	0.015625	0.00299521		0.0143	0.001	.	.	.		1.09266	15.625	-	-	-
18	29115328	rs576404380	A	G	1	192	0.00520833	0.00259585		0.0133	.	.	.	.		-	-	-	-	-
18	29126255	rs373598034	C	T	1	192	0.00520833	0.000798722		0.0041	.	.	.	.		1.27033	-	-	-	-
18	72251761	rs545821136	T	G	1	192	0.00520833	0.000399361		0.002	.	.	.	.		2.60417	-	-	-	-
19	1105472	rs374349562	G	A	1	192	0.00520833	0.000399361		0.001	.	.	0.0008	.		5.20833	-	-	6.51042	-
19	4164623	rs199855279	C	G	1	192	0.00520833	0.00119808		0.0051	0.001	.	.	.		1.02124	5.20833	-	-	-
19	7125518	rs1799816	C	T	5	192	0.0260417	0.00499201		0.0153	0.005	0.0058	0.0008	.		1.70207	5.20833	4.48994	32.5521	-
19	8962389	rs72999925	G	A	3	192	0.015625	0.0135783		0.0072	0.0437	0.0159	0.0045	.		2.17014	-	-	3.47222	-
19	8973588	rs374745546	A	G	4	192	0.0208333	0.00379393		0.0194	.	.	.	.		1.07388	-	-	-	-
19	8995652	rs532355737	G	A	1	192	0.00520833	0.00159744		0.0082	.	.	.	.		-	-	-	-	-
19	9008194	rs186813025	G	A	1	192	0.00520833	0.00239617		0.002	0.0089	.	.	0.001		2.60417	-	-	-	5.20833
19	9011412	rs114676657	C	T	3	192	0.015625	0.0131789		0.0143	0.0288	0.0101	0.0121	.		1.09266	-	1.54703	1.29132	-
19	9028373	rs56396897	G	A	54	192	0.28125	0.214058		0.2791	0.341	0.2075	0.0545	0.2381		1.0077	-	1.35542	5.16055	1.18123
19	9048170	rs10417600	G	A	44	192	0.229167	0.189297		0.2444	0.2813	0.1988	0.1982	0.0258		-	-	1.15275	1.15624	8.88243
19	10394792	rs1799969	G	A	5	192	0.0260417	0.0567093		0.0153	0.1213	0.1988	0.0061	0.001		1.70207	-	-	4.26913	26.0417
19	10395796	rs5030400	C	T	2	192	0.0104167	0.00279553		0.002	0.007	0.0043	0.0015	.		5.20833	1.4881	2.42248	6.94444	-
19	15290007	rs10408676	C	T	3	192	0.015625	0.0844649		0.0164	0.007	0.0259	0.289	.		-	2.23214	-	-	-
19	15989589	rs3093200	G	T	7	192	0.0364583	0.0623003		0.0225	0.0567	0.0346	0.1581	.		1.62037	-	1.05371	-	-
19	15990431	rs2108622	C	T	75	192	0.390625	0.236821		0.4131	0.2903	0.2378	0.0825	0.2143		-	1.34559	1.64266	4.73485	1.8228
19	15996828	rs145174239	G	C	6	192	0.03125	0.00419329		0.0184	0.003	.	.	.		1.69837	10.4167	-	-	-
19	38956984	rs540088339	G	A	2	192	0.0104167	0.000399361		0.002	.	.	.	.		5.20833	-	-	-	-
19	39016132	rs143987857	G	A	1	192	0.00520833	0.000599042		0.001	0.002	.	.	.		5.20833	2.60417	-	-	-
19	39017654	rs536304635	C	T	1	192	0.00520833	0.000599042		0.0031	.	.	.	.		1.68011	-	-	-	-
19	39408377	rs535667844	C	T	2	192	0.0104167	0.000599042		0.0031	.	.	.	.		3.36022	-	-	-	-
19	44156470	rs542078792	C	T	7	192	0.0364583	0.00419329		0.0215	.	.	.	.		1.69574	-	-	-	-
19	44156502	rs141507706	G	A	1	192	0.00520833	0.000798722		0.0041	.	.	.	.		1.27033	-	-	-	-
19	45411165	rs370594287	G	C	1	192	0.00520833	0.000399361		0.001	.	.	.	0.001		5.20833	-	-	-	5.20833
19	45412079	rs7412	C	T	7	192	0.0364583	0.0750799		0.044	0.0626	0.0476	0.1029	0.1002		-	-	-	-	-
19	46280721	rs142936719	G	C	1	192	0.00520833	0.00119808		0.0041	0.001	.	.	0.001		1.27033	5.20833	-	-	5.20833
19	51361451	rs61750343	C	T	1	192	0.00520833	0.00199681		0.001	.	.	0.0068	.		5.20833	-	-	-	-
19	55386821	rs561636353	G	A	1	192	0.00520833	0.00119808		0.0061	.	.	.	.		-	-	-	-	-
19	55543525	rs28969501	G	C	1	192	0.00520833	0.00119808		0.002	0.003	0.0014	.	.		2.60417	1.73611	3.72024	-	-
20	6759115	rs235768	A	T	124	192	0.645833	0.766773		0.59	0.6223	0.7291	0.9803	0.8284		1.09463	1.03782	-	-	-
20	25276304	rs202186644	C	T	2	192	0.0104167	0.00239617		0.0123	.	.	.	.		-	-	-	-	-
20	31996336	rs532358011	T	G	1	192	0.00520833	0.0365415		0.046	0.0258	0.0591	0.0295	0.0317		-	-	-	-	-
20	36978047	rs199664474	G	A	2	192	0.0104167	0.000798722		0.002	.	.	.	0.002		5.20833	-	-	-	5.20833
20	36989419	rs551617706	C	T	1	192	0.00520833	0.00139776		0.0072	.	.	.	.		-	-	-	-	-
20	50400989	rs138891224	C	T	2	192	0.0104167	0.000599042		0.0031	.	.	.	.		3.36022	-	-	-	-
20	62679524	rs569565568	C	T	2	192	0.0104167	0.000399361		0.002	.	.	.	.		5.20833	-	-	-	-
21	28305212	rs2830585	C	T	21	192	0.109375	0.0988419		0.0726	0.1799	0.1138	0.0484	0.0992		1.50654	-	-	2.25981	1.10257
21	28338425	rs78037991	G	A	1	192	0.00520833	0.00778754		0.0031	0.0249	0.0144	0.0008	.		1.68011	-	-	6.51042	-
21	44492171	rs201372812	G	A	1	192	0.00520833	0.00179712		0.0092	.	.	.	.		-	-	-	-	-
22	19766875	rs537578919	C	G	1	192	0.00520833	0.000399361		0.002	.	.	.	.		2.60417	-	-	-	-
22	30659996	rs115760188	C	G,A	1,1	AF=0.00335306,0.00118343	0.00520833	0.00119808		0.0041	.	.	0.0008	0.001		1.27033	-	-	6.51042	5.20833
22	31532942	rs533685369	A	G	2	192	0.0104167	0.00139776		0.0072	.	.	.	.		1.44676	-	-	-	-
22	36661354	rs148296684	C	T	5	192	0.0260417	0.00339457		0.0153	0.001	.	.	0.001		1.70207	26.0417	-	-	26.0417
22	38074614	rs139136100	G	A	2	192	0.0104167	0.000998403		0.002	0.003	.	.	.		5.20833	3.47222	-	-	-
22	42522754	rs569439709	C	T	1	192	0.00520833	0.00159744		0.0082	.	.	.	.		-	-	-	-	-
22	42523858	rs5030867	T	G	2	192	0.0104167	0.00179712		0.0092	.	.	.	.		1.13225	-	-	-	-
22	42525829	rs267608276	C	G	1	192	0.00520833	0.000399361		0.002	.	.	.	.		2.60417	-	-	-	-
22	42526694	rs1065852	G	A	20	192	0.104167	0.238019		0.1646	0.2018	0.1484	0.1127	0.5714		-	-	-	-	-

## Sheet: B. AF_compar_ExAC_SAS
																			Derived Allele Frequency							Times higher DAF in SAS than populatins						Times higher DAF in SAS than populatins (sorted)
CHR	POS	ID	REF	ALT		AC_AFR	AN_AFR	AC_AMR	AN_AMR	AC_EAS	AN_EAS	AC_NFE	AN_NFE	AC_FIN	AN_FIN	AC_SAS	AN_SAS		AF_AFR	AF_AMR	AF_EAS	AF_NFE	AF_FIN	AF_SAS		AF_AFR	AF_AMR	AF_EAS	AF_NFE	AF_FIN		AF_AFR	AF_AMR	AF_EAS	AF_NFE	AF_FIN
1	3102751	rs187194973	G	A		8	9296	1	11514	2	8522	185	64166	22	6612	16	16486		0.000860585	8.68508e-05	0.000234687	0.00288315	0.00332728	0.00097052		1.12774	11.1746	4.13539	-	-		1.12774	11.1746	1.01142	1.00024	1.00139
1	3102766	rs775285788	G	A		1	9412	1	11520	1	8532	7	64436	0	6614	1	16452		0.000106247	8.68056e-05	0.000117206	0.000108635	.	6.07829e-05		-	-	-	-	-		1.00147	1.00074	1.01442	1.00031	1.02238
1	3301801	rs371532027	C	T		0	9750	0	11564	0	8614	1	66134	0	6614	1	16510		.	.	.	1.51208e-05	.	6.05694e-05		-	-	-	4.00569	-		1.00293	1.00643	1.0177	1.00115	1.03795
1	3319382	rs775958668	G	A		0	9620	0	11530	0	8562	1	65318	0	6612	1	16436		.	.	.	1.53097e-05	.	6.08421e-05		-	-	-	3.97408	-		1.0077	1.0104	1.026	1.00154	1.04436
1	3319414	rs558961861	C	T		0	9648	2	11528	0	8558	1	65382	0	6614	2	16498		.	0.000173491	.	1.52947e-05	.	0.000121227		-	-	-	7.92605	-		1.00846	1.01557	1.0321	1.00161	1.04983
1	3319418	rs543104292	G	A		0	9644	0	11524	0	8564	1	65378	0	6614	2	16500		.	.	.	1.52957e-05	.	0.000121212		-	-	-	7.92461	-		1.01378	1.03265	1.03259	1.00196	1.06857
1	3319534	rs772692688	T	C		0	9546	0	11502	0	8532	1	64828	0	6498	1	16464		.	.	.	1.54254e-05	.	6.07386e-05		-	-	-	3.93756	-		1.01525	1.04127	1.03307	1.00244	1.07505
1	3321337	rs774291082	C	T		0	9696	0	11520	0	8600	2	65656	0	6580	1	16496		.	.	.	3.04618e-05	.	6.06208e-05		-	-	-	1.99006	-		1.01555	1.04176	1.03389	1.00245	1.07784
1	3328550	rs753255714	G	A		0	9622	0	11538	0	8572	1	65880	0	6614	1	16466		.	.	.	1.51791e-05	.	6.07312e-05		-	-	-	4.00097	-		1.02082	1.04208	1.03561	1.00379	1.13846
1	3328623	rs201912252	C	T		2	9554	0	11524	0	8544	1	64964	0	6614	1	14414		0.000209336	.	.	1.53931e-05	.	6.9377e-05		-	-	-	4.50701	-		1.0215	1.04542	1.03732	1.00536	1.20065
1	3328635	rs747255671	T	C		0	9526	0	11520	0	8522	1	64672	0	6614	1	13698		.	.	.	1.54626e-05	.	7.30034e-05		-	-	-	4.72127	-		1.03644	1.04646	1.03849	1.00569	1.20175
1	3328643	rs199895459	G	A		2	9510	0	11504	0	8514	21	64432	0	6610	1	13202		0.000210305	.	.	0.000325925	.	7.57461e-05		-	-	-	-	-		1.04064	1.04815	1.04023	1.00594	1.20204
1	3328823	rs367580261	G	A		0	9638	0	11538	10	8550	3	65908	0	6610	6	16406		.	.	0.00116959	4.5518e-05	.	0.00036572		-	-	-	8.03462	-		1.04229	1.049	1.04175	1.00685	1.20388
1	3328983	rs759903951	C	T		0	9750	1	11556	0	8582	0	66286	0	6610	1	16472		.	8.65351e-05	.	.	.	6.07091e-05		-	-	-	-	-		1.05015	1.04949	1.04229	1.00757	1.20532
1	3329021	rs369599647	G	A		0	9712	0	11552	0	8570	4	66026	0	6608	1	16480		.	.	.	6.05822e-05	.	6.06796e-05		-	-	-	1.00161	-		1.05053	1.05027	1.04257	1.00758	1.22779
1	3329229	rs371654192	G	C		1	1328	3	1252	0	784	64	9174	0	664	3	3594		0.000753012	0.00239617	.	0.00697624	.	0.000834725		1.10851	-	-	-	-		1.06727	1.0504	1.04264	1.00759	1.25624
1	3329229	rs371654192	G	A		0	1328	0	1252	0	784	4	9174	10	664	11	3594		.	.	.	0.000436015	0.0150602	0.00306066		-	-	-	7.01962	-		1.08045	1.05046	1.04276	1.00764	1.29186
1	3334513	rs541102613	C	T		1	9424	0	11474	0	8530	4	64660	0	6570	2	16282		0.000106112	.	.	6.1862e-05	.	0.000122835		1.1576	-	-	1.98563	-		1.08068	1.05062	1.0436	1.00787	1.30055
1	3342158	rs758565663	G	A		1	9722	0	11548	1	8604	6	66334	0	6610	1	16424		0.000102859	.	0.000116225	9.04514e-05	.	6.08865e-05		-	-	-	-	-		1.08509	1.05142	1.04453	1.00829	1.40946
1	3342726	rs572178955	C	T		2	9790	1	11564	0	8620	0	66682	0	6614	3	16508		0.00020429	8.64753e-05	.	.	.	0.00018173		-	2.10153	-	-	-		1.0886	1.05178	1.0447	1.00875	1.42427
1	3342788	rs201439415	C	T		2	9774	1	11546	0	8620	17	66380	0	6612	2	16036		0.000204625	8.66101e-05	.	0.000256101	.	0.000124719		-	1.44001	-	-	-		1.103	1.05543	1.04485	1.00879	1.43017
1	3347582	rs755257030	C	A		0	3414	0	1846	2	1904	0	19686	0	1044	1	9472		.	.	0.00105042	.	.	0.000105574		-	-	-	-	-		1.10521	1.06335	1.04492	1.00884	1.44094
1	3348604	rs772196588	G	A		0	9784	0	11562	1	8622	3	66616	0	6610	1	16510		.	.	0.000115982	4.50342e-05	.	6.05694e-05		-	-	-	1.34496	-		1.10851	1.06863	1.04494	1.00911	1.46728
1	3350268	rs772460000	G	A		0	9802	0	11574	0	8624	2	66644	0	6614	2	16492		.	.	.	3.00102e-05	.	0.000121271		-	-	-	4.04099	-		1.11256	1.11825	1.04545	1.00911	1.53971
1	11907207	rs762638785	A	G		0	10118	0	11470	3	8510	0	63856	0	6602	3	10382		.	.	0.000352526	.	.	0.000288962		-	-	-	-	-		1.11361	1.12126	1.04596	1.0093	1.55177
1	17349152	rs201098090	G	A		0	10404	0	11568	0	8654	1	66736	0	6614	3	16510		.	.	.	1.49844e-05	.	0.000181708		-	-	-	12.1265	-		1.1229	1.12431	1.04596	1.00951	1.58149
1	17350503	rs201517260	C	T		1	10320	0	11528	0	8598	0	66510	0	6602	1	16456		9.68992e-05	.	.	.	.	6.07681e-05		-	-	-	-	-		1.12688	1.1361	1.04652	1.00958	1.59345
1	17354344	rs774568101	T	C		0	10388	5	11564	3	8652	2	66684	0	6614	7	16498		.	0.000432376	0.000346741	2.99922e-05	.	0.000424294		-	-	1.22366	14.1468	-		1.13344	1.1469	1.04688	1.0096	1.59981
1	17380510	rs199948437	G	A		0	7712	0	9804	0	7252	1	53110	0	3918	1	14034		.	.	.	1.88288e-05	.	7.12555e-05		-	-	-	3.78438	-		1.13437	1.15609	1.04688	1.00972	1.60223
1	21553691	rs375453974	C	T		0	10404	0	11578	1	8654	2	66740	0	6614	3	16512		.	.	0.000115554	2.9967e-05	.	0.000181686		-	-	1.57231	6.06286	-		1.14094	1.16844	1.04688	1.0098	1.60379
1	21563258	rs140735120	C	T		1	10406	0	11578	0	8654	3	66740	0	6614	1	16512		9.60984e-05	.	.	4.49506e-05	.	6.0562e-05		-	-	-	1.3473	-		1.14243	1.16865	1.04689	1.00982	1.6115
1	21582549	rs372239142	A	G		2	10398	0	11574	0	8646	0	66650	0	6614	1	16482		0.000192345	.	.	.	.	6.06722e-05		-	-	-	-	-		1.14331	1.17021	1.047	1.00987	1.62607
1	21582580	rs761609623	C	T		0	10394	0	11564	1	8644	0	66520	0	6606	1	16290		.	.	0.000115687	.	.	6.13874e-05		-	-	-	-	-		1.1525	1.1765	1.04724	1.00993	1.69334
1	21584055	rs750422881	G	A		0	10294	0	11474	0	8644	1	66156	0	6194	1	16462		.	.	.	1.51158e-05	.	6.0746e-05		-	-	-	4.01871	-		1.15593	1.19119	1.04739	1.00993	1.69553
1	26387824	rs145769000	G	A		1	10322	1	11478	0	8630	1	66090	0	6534	2	15798		9.68804e-05	8.71232e-05	.	1.51309e-05	.	0.000126598		1.30675	1.4531	-	8.36688	-		1.1576	1.20047	1.04763	1.00994	1.72103
1	26393843	rs140523053	G	A		4	10342	12	11526	0	8624	120	66410	1	6602	14	16442		0.000386772	0.00104112	.	0.00180696	0.000151469	0.000851478		2.2015	-	-	-	5.62146		1.16558	1.21723	1.04772	1.00999	1.7276
1	40726638	rs764141945	A	G		0	10396	0	11578	0	8654	4	66738	0	6614	1	16510		.	.	.	5.99359e-05	.	6.05694e-05		-	-	-	1.01057	-		1.17631	1.21946	1.04785	1.01021	1.73575
1	40737687	rs764960683	C	T		0	10382	0	11576	0	8654	4	66682	0	6614	1	16446		.	.	.	5.99862e-05	.	6.08051e-05		-	-	-	1.01365	-		1.17746	1.22076	1.04797	1.0103	1.76531
1	40758148	rs555007253	G	A		0	10114	1	11578	0	8652	2	66724	0	6614	1	16510		.	8.63707e-05	.	2.99742e-05	.	6.05694e-05		-	-	-	2.02071	-		1.17814	1.24058	1.04798	1.01036	1.76939
1	41948173	rs540846506	T	G		0	9192	0	11230	0	8426	5	62238	5	5614	1	15180		.	.	.	8.03368e-05	0.000890631	6.58762e-05		-	-	-	-	-		1.17897	1.27392	1.04809	1.01039	1.78482
1	41948212	rs543002523	C	T		1	9298	0	11360	0	8492	2	62932	1	6188	4	15222		0.00010755	.	.	3.17803e-05	0.000161603	0.000262778		2.44331	-	-	8.26856	1.62607		1.18427	1.27666	1.04809	1.01039	1.80601
1	41948213	rs144539806	G	A		0	9358	1	11360	1	8502	7	63086	0	6212	1	15312		.	8.80282e-05	0.000117619	0.00011096	.	6.53083e-05		-	-	-	-	-		1.18527	1.28512	1.04812	1.01039	1.81463
1	41948215	rs757998837	C	T		0	9356	0	11360	0	8502	2	63048	0	6212	1	15278		.	.	.	3.17219e-05	.	6.54536e-05		-	-	-	2.06336	-		1.18595	1.292	1.04813	1.01042	1.84895
1	41948219	rs200513885	G	A		0	9326	1	11370	0	8510	6	63026	0	6230	3	15338		.	8.79507e-05	.	9.51988e-05	.	0.000195593		-	2.22389	-	2.05457	-		1.186	1.31489	1.04821	1.01048	1.85468
1	41949796	rs139814182	C	T		1	9818	1	11092	0	8430	0	63760	0	5634	1	15616		0.000101854	9.01551e-05	.	.	.	6.40369e-05		-	-	-	-	-		1.18611	1.31684	1.04821	1.01048	1.98575
1	41949805	rs750954810	C	T		0	9914	1	11210	0	8490	0	64370	0	5758	1	15884		.	8.92061e-05	.	.	.	6.29564e-05		-	-	-	-	-		1.18619	1.32955	1.04821	1.01048	1.99195
1	53712727	rs5174	C	T		731	10368	2105	11486	258	8642	26793	66446	2801	6564	2705	16304		0.0705054	0.183267	0.0298542	0.40323	0.426722	0.16591		2.35316	-	5.55735	-	-		1.18677	1.33333	1.04846	1.01048	2.00206
1	53727864	rs767691715	C	T		0	10404	0	11578	0	8654	1	66700	0	6614	1	16506		.	.	.	1.49925e-05	.	6.0584e-05		-	-	-	4.04095	-		1.18726	1.37568	1.04847	1.01051	2.00279
1	53728216	rs753827442	C	G		0	10400	0	11566	0	8630	1	66654	0	6612	2	16510		.	.	.	1.50029e-05	.	0.000121139		-	-	-	8.07438	-		1.1873	1.37601	1.04847	1.01054	2.00279
1	53729860	rs757383846	C	T		0	10226	0	11434	3	8602	1	65974	0	6280	1	16348		.	.	0.000348756	1.51575e-05	.	6.11696e-05		-	-	-	4.0356	-		1.1874	1.38126	1.0486	1.01054	2.02554
1	53729868	rs202186923	C	T		1	10268	1	11470	0	8618	1	66226	9	6364	3	16404		9.73899e-05	8.7184e-05	.	1.50998e-05	0.0014142	0.000182882		1.87783	2.09766	-	12.1116	-		1.1874	1.38303	1.0491	1.01057	2.11241
1	53729887	rs765234678	G	A		0	10310	0	11502	0	8636	2	66458	0	6490	1	16450		.	.	.	3.00942e-05	.	6.07903e-05		-	-	-	2.02	-		1.1875	1.38469	1.05805	1.01057	2.12564
1	53732215	rs5180	C	T		0	10406	0	11574	0	8654	9	66732	0	6614	1	16512		.	.	.	0.000134868	.	6.0562e-05		-	-	-	-	-		1.18783	1.38715	1.05875	1.01073	2.16247
1	53732242	rs773004205	G	A		0	10406	0	11576	0	8654	1	66736	0	6614	1	16512		.	.	.	1.49844e-05	.	6.0562e-05		-	-	-	4.04167	-		1.18936	1.38747	1.05917	1.01189	2.1823
1	53736706	rs151217475	C	A		0	10406	0	11578	0	8654	3	66738	0	6614	4	16512		.	.	.	4.49519e-05	.	0.000242248		-	-	-	5.38905	-		1.19517	1.38791	1.06018	1.01214	2.18282
1	53737010	rs777089799	C	T		0	10252	0	11560	0	8650	2	66400	0	6612	5	16508		.	.	.	3.01205e-05	.	0.000302883		-	-	-	10.0557	-		1.1978	1.38929	1.06648	1.01365	2.1921
1	64059275	rs772472540	T	G		0	8838	0	10246	0	7834	1	59142	0	5146	1	15152		.	.	.	1.69085e-05	.	6.59979e-05		-	-	-	3.90325	-		1.20077	1.39013	1.07379	1.01405	2.19627
1	64059284	rs374207269	G	A		0	8560	0	9900	0	7616	2	57520	0	4886	1	14924		.	.	.	3.47705e-05	.	6.70062e-05		-	-	-	1.9271	-		1.20255	1.39083	1.07522	1.01538	2.22532
1	64095114	rs377500536	G	A		1	10390	0	11578	0	8650	2	66734	0	6614	2	16512		9.62464e-05	.	.	2.99697e-05	.	0.000121124		1.25848	-	-	4.04155	-		1.20257	1.39152	1.07676	1.02692	2.26212
1	64097343	rs147971989	C	T		19	10402	1	11576	0	8642	0	66730	0	6610	2	16510		0.00182657	8.63856e-05	.	.	.	0.000121139		-	1.4023	-	-	-		1.21154	1.39188	1.08481	1.02797	2.2701
1	64102016	rs778199808	C	T		0	10406	1	11578	0	8642	1	66736	0	6614	2	16512		.	8.63707e-05	.	1.49844e-05	.	0.000121124		-	1.40237	-	8.08333	-		1.21595	1.3927	1.09508	1.03953	2.27111
1	64102029	rs763163933	G	A		0	10404	0	11578	1	8640	0	66736	0	6614	1	16512		.	.	0.000115741	.	.	6.0562e-05		-	-	-	-	-		1.21839	1.39273	1.09624	1.04171	2.3851
1	64102058	rs577589562	C	T		0	10406	0	11578	1	8642	3	66734	0	6614	57	16512		.	.	0.000115714	4.49546e-05	.	0.00345203		-	-	29.8325	76.7894	-		1.21938	1.39319	1.11459	1.0421	2.39285
1	64104430	rs145972303	C	T		0	10406	0	11578	18	8644	32	66738	0	6614	7	16512		.	.	0.00208237	0.000479487	.	0.000423934		-	-	-	-	-		1.21986	1.39423	1.11583	1.04342	2.39357
1	64114256	rs754131603	C	T		1	10402	2	11568	0	8618	0	66702	0	6604	1	16510		9.61354e-05	0.000172891	.	.	.	6.05694e-05		-	-	-	-	-		1.22368	1.39491	1.17957	1.04992	2.40291
1	64114257	rs765556150	G	A		0	10402	1	11568	0	8624	0	66696	0	6608	1	16512		.	8.64454e-05	.	.	.	6.0562e-05		-	-	-	-	-		1.22374	1.39641	1.19762	1.07259	2.40363
1	64120034	rs770023140	G	A		0	10400	0	11566	0	8624	1	66716	0	6608	9	16512		.	.	.	1.49889e-05	.	0.000545058		-	-	-	36.3641	-		1.22549	1.3965	1.22366	1.07784	2.40456
1	64120093	rs766309260	G	A		0	10404	0	11570	0	8628	1	66728	0	6612	1	16512		.	.	.	1.49862e-05	.	6.0562e-05		-	-	-	4.04118	-		1.2291	1.39746	1.2973	1.0871	2.569
1	64125315	rs544535337	C	T		1	10402	1	11568	0	8638	1	66724	0	6612	1	16508		9.61354e-05	8.64454e-05	.	1.49871e-05	.	6.05767e-05		-	-	-	4.04192	-		1.23845	1.39753	1.30074	1.10213	2.61401
1	64125320	rs138853176	C	T		2	10398	2	11568	1	8636	4	66720	0	6610	1	16508		0.000192345	0.000172891	0.000115794	5.9952e-05	.	6.05767e-05		-	-	-	1.01042	-		1.24402	1.39777	1.42152	1.12083	2.62055
1	74665396	rs200882722	C	G		0	10364	0	11558	0	8644	1	66616	0	6610	3	16500		.	.	.	1.50114e-05	.	0.000181818		-	-	-	12.112	-		1.24488	1.39796	1.43184	1.12102	2.65924
1	74671074	rs55882158	C	T		11	10406	2	11576	0	8654	185	66738	8	6612	16	16512		0.00105708	0.000172771	.	0.00277203	0.00120992	0.000968992		-	5.60853	-	-	-		1.24523	1.39818	1.44036	1.12252	2.79966
1	74715180	rs79045456	C	T		0	10398	0	11574	2	8654	0	66656	0	6614	1	16490		.	.	0.000231107	.	.	6.06428e-05		-	-	-	-	-		1.24766	1.39826	1.45449	1.1279	2.80237
1	74797201	rs6685961	T	C		3	9998	2	11110	0	8410	141	61490	43	6418	23	15454		0.00030006	0.000180018	.	0.00229306	0.00669991	0.00148829		4.95997	8.26744	-	-	-		1.25006	1.39827	1.4706	1.12988	3.02276
1	74797213	rs149577931	C	T		0	9914	0	10990	0	8324	2	59904	0	6372	1	15302		.	.	.	3.33868e-05	.	6.53509e-05		-	-	-	1.95739	-		1.25079	1.39837	1.49818	1.13212	3.06853
1	74801701	rs200491742	C	T		0	10284	0	11296	1	8562	4	65464	0	6578	7	15750		.	.	0.000116795	6.11023e-05	.	0.000444444		-	-	3.80533	7.27378	-		1.25242	1.3985	1.54254	1.138	3.08513
1	74819687	rs777466193	G	A		0	10404	0	11570	0	8630	2	66690	0	6614	1	16506		.	.	.	2.99895e-05	.	6.0584e-05		-	-	-	2.02017	-		1.25283	1.39859	1.54616	1.14828	3.12466
1	74835148	rs145680893	C	T		1	10394	0	11428	0	8632	0	66502	0	6590	1	16472		9.62094e-05	.	.	.	.	6.07091e-05		-	-	-	-	-		1.25424	1.39874	1.55289	1.15182	3.1297
1	74905205	rs2274260	C	T		0	10404	1	11406	259	8648	1	66628	2	6604	1	16502		.	8.76732e-05	0.0299491	1.50087e-05	0.000302847	6.05987e-05		-	-	-	4.03757	-		1.25488	1.39884	1.55764	1.15407	3.18819
1	74929143	rs770875832	T	C		0	10406	0	11578	0	8654	1	66726	0	6538	2	16512		.	.	.	1.49867e-05	.	0.000121124		-	-	-	8.08212	-		1.25506	1.39898	1.56405	1.15435	3.26305
1	74957853	rs202017687	C	T		1	10406	0	11574	0	8654	0	66658	0	6614	2	16482		9.60984e-05	.	.	.	.	0.000121344		1.26271	-	-	-	-		1.25631	1.39932	1.56577	1.15452	3.42552
1	116245585	rs369403991	A	G		0	9154	0	10458	0	8364	1	62850	0	6084	3	14764		.	.	.	1.59109e-05	.	0.000203197		-	-	-	12.7709	-		1.25848	1.39932	1.56634	1.15792	3.60545
1	116247833	rs121434549	C	T		0	10406	0	11570	0	8638	1	66732	0	6612	1	16512		.	.	.	1.49853e-05	.	6.0562e-05		-	-	-	4.04142	-		1.25906	1.39971	1.56722	1.18356	3.80622
1	116283408	rs570840019	G	A		1	10392	0	11560	0	8592	0	66508	0	6604	1	16482		9.62279e-05	.	.	.	.	6.06722e-05		-	-	-	-	-		1.25918	1.39973	1.56868	1.18746	4.00557
1	147230319	rs782627991	C	T		0	10406	1	11578	0	8640	0	66740	0	6614	1	16512		.	8.63707e-05	.	.	.	6.0562e-05		-	-	-	-	-		1.25927	1.39976	1.57051	1.18967	4.07873
1	156084858	rs60695352	G	A		1	4814	0	3446	0	3518	1	27922	0	1370	1	9982		0.000207727	.	.	3.58141e-05	.	0.00010018		-	-	-	2.79724	-		1.25936	1.39988	1.57074	1.19011	4.11749
1	156104252	rs752087253	T	G		79	8848	49	10278	74	7612	345	59152	257	4444	37	15720		0.00892857	0.00476746	0.00972149	0.00583243	0.0578308	0.00235369		-	-	-	-	-		1.25945	1.40012	1.57107	1.19341	4.40666
1	156104614	rs370134870	C	T		0	10112	1	11574	0	8654	2	66674	0	6614	1	16512		.	8.64006e-05	.	2.99967e-05	.	6.0562e-05		-	-	-	2.01896	-		1.25945	1.40085	1.57122	1.19704	4.4419
1	156105059	rs59885338	C	T		0	9800	1	11252	0	8494	3	64316	0	6268	1	16092		.	8.88731e-05	.	4.66447e-05	.	6.21427e-05		-	-	-	1.33226	-		1.25951	1.40126	1.57122	1.20138	4.67249
1	156106036	rs374726751	C	T		1	10034	0	11522	1	8560	1	65730	0	6500	2	16504		9.96612e-05	.	0.000116822	1.52138e-05	.	0.000121183		1.21595	-	1.03732	7.96534	-		1.25993	1.40126	1.57148	1.20762	4.72436
1	156106147	rs748433620	G	A		0	10060	1	11104	0	8330	1	63954	0	5930	1	16212		.	9.00576e-05	.	1.56362e-05	.	6.16827e-05		-	-	-	3.94486	-		1.26008	1.40138	1.57231	1.21215	5.15858
1	156108451	rs13768	G	A		1	9316	0	11160	0	8478	1	62382	0	5666	1	16150		0.000107342	.	.	1.60303e-05	.	6.19195e-05		-	-	-	3.86266	-		1.26017	1.40141	1.57231	1.21257	5.20472
1	156108510	rs142000963	C	T		7	9554	4	11402	0	8540	106	63724	1	6188	27	16410		0.000732677	0.000350816	.	0.00166342	0.000161603	0.00164534		2.24565	4.69004	-	-	10.1814		1.26017	1.40157	1.57231	1.2373	5.48743
1	159683374	rs373914228	G	A		1	10216	1	11562	25	8630	0	66164	0	6614	2	16498		9.78857e-05	8.64902e-05	0.00289687	.	.	0.000121227		1.23845	1.40162	-	-	-		1.26042	1.40157	1.57233	1.24322	5.57994
1	159683509	rs376890049	C	T		0	10406	0	11578	0	8654	6	66736	0	6614	1	16512		.	.	.	8.99065e-05	.	6.0562e-05		-	-	-	-	-		1.26042	1.40162	1.57326	1.24626	5.62146
1	159683814	rs77832441	G	A		1	10326	12	11554	0	8644	152	66638	1	6614	17	16502		9.68429e-05	0.0010386	.	0.00228098	0.000151194	0.00103018		10.6376	-	-	-	6.8136		1.26042	1.40165	1.58358	1.26276	5.81512
1	159683856	rs116776267	G	A		24	10136	0	11546	2	8636	4	66532	0	6614	1	16488		0.0023678	.	0.000231589	6.01214e-05	.	6.06502e-05		-	-	-	1.00879	-		1.26042	1.40165	1.60436	1.26306	6.00836
1	161017560	rs762187216	C	T		1	10242	0	11492	0	8594	1	64546	0	6614	1	10796		9.76372e-05	.	.	1.54928e-05	.	9.26269e-05		-	-	-	5.9787	-		1.26042	1.40165	1.66813	1.27974	6.11023
1	161017761	rs112388093	C	T		83	10328	86	11546	19	8638	1663	66486	201	6614	137	16448		0.00803641	0.00744847	0.00219958	0.0250128	0.0303901	0.00832928		1.03644	1.11825	3.78675	-	-		1.26042	1.40165	1.6845	1.2829	6.32002
1	161017765	rs140478074	G	A		1	10338	5	11550	0	8640	26	66516	8	6614	553	16472		9.67305e-05	0.0004329	.	0.000390883	0.00120956	0.0335721		347.069	77.5516	-	85.8878	27.7558		1.26042	1.40167	1.83939	1.28684	6.66981
1	169483561	rs6027	T	C		88	10262	1016	11402	306	8620	4151	66550	572	6600	1154	16504		0.00857533	0.0891072	0.0354988	0.0623742	0.0866667	0.0699224		8.15391	-	1.96971	1.12102	-		1.26042	1.40168	1.86593	1.29349	6.8136
1	169483622	rs754980174	G	A		0	10364	0	11374	1	8620	1	66482	0	6578	1	16492		.	.	0.000116009	1.50417e-05	.	6.06355e-05		-	-	-	4.03117	-		1.26048	1.40174	1.92182	1.30344	7.70525
1	169484767	rs9332701	A	G		90	10406	113	11502	0	8648	2951	66696	295	6612	238	16512		0.00864886	0.00982438	.	0.0442455	0.0446158	0.0144138		1.66655	1.46714	-	-	-		1.26057	1.40174	1.96128	1.31193	8.39644
1	169484809	rs199601865	G	A		0	10402	0	11454	0	8642	21	66634	5	6596	1	16512		.	.	.	0.000315154	0.000758035	6.0562e-05		-	-	-	-	-		1.26072	1.40182	1.9667	1.3159	8.81226
1	169487673	rs200646894	G	A		2	10404	0	11564	0	8644	1	66646	0	6606	1	16508		0.000192234	.	.	1.50047e-05	.	6.05767e-05		-	-	-	4.03719	-		1.26072	1.40189	1.968	1.31728	10.1814
1	169495234	rs377129476	A	G		2	10388	0	11556	0	8632	3	66682	0	6614	1	16506		0.00019253	.	.	4.49897e-05	.	6.0584e-05		-	-	-	1.34662	-		1.26271	1.40206	1.96971	1.32114	10.7172
1	169500232	rs200157005	G	A		0	10152	6	11478	0	8580	2	66460	0	6580	3	16488		.	0.000522739	.	3.00933e-05	.	0.000181951		-	-	-	6.04622	-		1.26279	1.40213	2.02739	1.32558	12.3135
1	169511390	rs201768061	G	A		0	10382	0	11558	10	8646	0	66698	0	6612	2	16512		.	.	0.0011566	.	.	0.000121124		-	-	-	-	-		1.26306	1.40213	2.04556	1.32644	12.7884
1	169513611	rs775062519	T	C		0	10398	0	11498	0	8628	2	66654	0	6592	5	16506		.	.	.	3.00057e-05	.	0.00030292		-	-	-	10.0954	-		1.28545	1.40213	2.08025	1.32655	13.1692
1	169519934	rs368387623	G	A		0	10384	0	11568	0	8618	3	66700	0	6608	1	16506		.	.	.	4.49775e-05	.	6.0584e-05		-	-	-	1.34698	-		1.28993	1.40213	2.08384	1.32659	16.0223
1	169519974	rs574610215	C	T		0	10302	2	11534	0	8586	7	66430	0	6596	3	16470		.	0.0001734	.	0.000105374	.	0.000182149		-	1.05046	-	1.7286	-		1.29804	1.40221	2.08479	1.32773	16.0223
1	169524505	rs746260106	G	A		0	10404	7	11578	1	8648	8	66734	0	6614	17	16512		.	0.000604595	0.000115634	0.000119879	.	0.00102955		-	1.70288	8.90359	8.58828	-		1.29906	1.40223	2.08818	1.32827	17.9664
1	169529854	rs201510575	T	C		1	10404	0	11522	33	8650	1	66730	0	6614	10	16512		9.61169e-05	.	0.00381503	1.49858e-05	.	0.00060562		6.30087	-	-	40.413	-		1.30675	1.4023	2.08915	1.32832	18.0623
1	173176237	rs199835957	C	T		1	10404	7	11444	0	8622	25	66624	0	6596	252	16502		9.61169e-05	0.000611674	.	0.00037524	.	0.0152709		158.878	24.9657	-	40.6963	-		1.32171	1.4023	2.09109	1.32903	20.4148
1	185267357	rs376809324	T	G		1	10406	0	11430	0	8648	0	66690	0	6608	71	16508		9.60984e-05	.	.	.	.	0.00430094		44.7556	-	-	-	-		1.33103	1.40237	2.09618	1.33226	21.8879
1	185270155	rs148769727	C	T		0	10404	4	11404	0	8646	1	66648	0	6594	1	16506		.	0.000350754	.	1.50042e-05	.	6.0584e-05		-	-	-	4.0378	-		1.35302	1.40237	2.09667	1.33544	22.8318
1	201333455	rs483352832	G	A		0	9576	0	11104	0	8502	3	63750	0	5764	1	15410		.	.	.	4.70588e-05	.	6.48929e-05		-	-	-	1.37897	-		1.36579	1.40237	2.11139	1.33839	25.2351
1	203134456	rs770382721	G	A		1	10118	1	11430	0	8602	0	64010	0	6448	1	9966		9.88338e-05	8.74891e-05	.	.	.	0.000100341		1.01525	1.1469	-	-	-		1.36738	1.40237	2.12003	1.33861	26.5906
1	203138049	rs201112460	G	A		1	10314	0	11572	0	8650	2	66596	0	6614	1	16460		9.69556e-05	.	.	3.00318e-05	.	6.07533e-05		-	-	-	2.02296	-		1.37383	1.40237	2.1329	1.33867	27.7558
1	203138127	rs548130022	G	A		0	10294	0	11558	0	8636	1	66478	0	6614	1	16486		.	.	.	1.50426e-05	.	6.06575e-05		-	-	-	4.03239	-		1.38542	1.40237	2.32881	1.33906	40.1189
1	203138165	rs750570762	C	T		2	10284	0	11550	0	8634	1	66428	0	6612	1	16474		0.000194477	.	.	1.50539e-05	.	6.07017e-05		-	-	-	4.03229	-		1.40887	1.40237	2.40141	1.34024	57.5993
1	203138394	rs758762690	C	T		1	9530	0	11136	0	8570	5	63562	0	5724	4	11940		0.000104932	.	.	7.86634e-05	.	0.000335008		3.19263	-	-	4.25876	-		1.42018	1.40254	2.44641	1.34052	62.2774
1	227069634	rs200878942	G	A		0	10398	0	11574	0	8646	1	66666	0	6612	1	16512		.	.	.	1.50002e-05	.	6.0562e-05		-	-	-	4.03743	-		1.43233	1.40264	2.46467	1.34093	64.0891
1	227071448	rs150400387	C	T		1	10386	8	11548	0	8640	10	66432	0	6612	1	16506		9.62835e-05	0.000692761	.	0.00015053	.	6.0584e-05		-	-	-	-	-		1.43907	1.40318	2.5475	1.34118
1	227075847	rs567036599	A	G		1	10404	0	11576	0	8654	0	66732	0	6614	1	16510		9.61169e-05	.	.	.	.	6.05694e-05		-	-	-	-	-		1.47038	1.40332	2.586	1.34145
1	227076673	rs200670135	C	T		0	10390	1	11556	4	8650	1	66670	0	6560	1	16486		.	8.65351e-05	0.000462428	1.49993e-05	.	6.06575e-05		-	-	-	4.04404	-		1.48031	1.40344	2.58781	1.34206
1	227081765	rs199714082	C	T		0	10228	1	11576	0	8644	5	66338	0	6606	1	16478		.	8.63856e-05	.	7.53716e-05	.	6.0687e-05		-	-	-	-	-		1.48551	1.40417	2.60814	1.3423
1	227083195	rs756609078	C	T		0	10160	0	11338	1	8548	1	65530	0	6048	2	15900		.	.	0.000116986	1.52602e-05	.	0.000125786		-	-	1.07522	8.24277	-		1.49705	1.40752	2.61386	1.34258
1	227083236	rs142772982	C	T		0	9578	4	10508	0	8052	3	61810	0	5432	15	14962		.	0.000380662	.	4.85358e-05	.	0.00100254		-	2.63367	-	20.6557	-		1.50341	1.40825	2.61478	1.34284
1	227083240	rs749755334	C	T		0	9480	0	10322	0	7978	1	61100	0	5346	1	14824		.	.	.	1.63666e-05	.	6.74582e-05		-	-	-	4.12169	-		1.52647	1.41152	2.61723	1.34336
1	228399519	rs191837710	T	A		4	5834	17	9128	0	6984	359	47952	3	3776	11	6316		0.000685636	0.0018624	.	0.00748665	0.000794492	0.00174161		2.54014	-	-	-	2.1921		1.54004	1.41938	2.61841	1.34339
1	228401324	rs748750803	G	A		0	3274	0	2456	0	2686	2	21660	0	836	1	9100		.	.	.	9.23361e-05	.	0.00010989		-	-	-	1.19011	-		1.54665	1.42853	2.62503	1.34355
1	228403446	rs759174505	C	T		0	6150	4	7266	1	5924	1	45848	1	3728	7	11958		.	0.000550509	0.000168805	2.18112e-05	0.00026824	0.000585382		-	1.06335	3.4678	26.8386	2.1823		1.56133	1.4332	2.67287	1.34406
1	228404896	rs780040484	C	T		0	9640	0	11540	0	8566	1	65558	0	6596	1	16504		.	.	.	1.52537e-05	.	6.05914e-05		-	-	-	3.97225	-		1.57246	1.43366	2.70617	1.34438
1	228404980	rs770558310	C	T		0	9384	0	11466	0	8500	3	63850	1	6552	5	14482		.	.	.	4.69851e-05	0.000152625	0.000345256		-	-	-	7.3482	2.26212		1.57522	1.43692	2.7634	1.3444
1	228431102	rs577221623	G	A		0	9678	1	11482	5	8594	0	66214	0	6590	3	16346		.	8.70928e-05	0.000581801	.	.	0.000183531		-	2.1073	-	-	-		1.57552	1.44001	2.79637	1.34451
1	228431144	rs772118756	C	T		1	9362	0	11222	0	8440	1	64590	0	6504	1	14370		0.000106815	.	.	1.54823e-05	.	6.95894e-05		-	-	-	4.49478	-		1.5777	1.44438	3.00973	1.34464
1	228434276	rs200250762	C	T		1	9810	3	11576	0	8626	11	66714	0	6614	1	16508		0.000101937	0.000259157	.	0.000164883	.	6.05767e-05		-	-	-	-	-		1.57878	1.4531	3.11813	1.34469
1	228434298	rs770616075	C	G		1	9794	0	11574	0	8624	1	66496	0	6326	1	16180		0.000102103	.	.	1.50385e-05	.	6.18047e-05		-	-	-	4.10977	-		1.60249	1.46714	3.12465	1.34488
1	228434300	rs759100982	A	C		1	9798	0	11574	0	8622	2	66602	3	6566	2	16360		0.000102062	.	.	3.00291e-05	0.000456899	0.000122249		1.1978	-	-	4.07103	-		1.60931	1.48995	3.12683	1.34493
1	228437884	rs375814608	G	A		0	9790	0	11572	0	8616	1	66630	0	6614	2	16510		.	.	.	1.50083e-05	.	0.000121139		-	-	-	8.07147	-		1.61304	1.523	3.13012	1.34496
1	228444570	rs375200221	G	A		0	9764	0	11558	0	8614	14	66468	0	6614	1	16490		.	.	.	0.000210628	.	6.06428e-05		-	-	-	-	-		1.62619	1.52706	3.13047	1.34528
1	228444600	rs200886306	C	T		14	9754	0	11550	0	8616	0	66372	0	6612	6	16356		0.00143531	.	.	.	.	0.000366838		-	-	-	-	-		1.63111	1.52959	3.13635	1.34536
1	228452035	rs529965795	G	A		0	9726	0	11540	3	8622	0	66166	0	6610	1	16498		.	.	0.000347947	.	.	6.06134e-05		-	-	-	-	-		1.66389	1.55765	3.13767	1.34537
1	228456449	rs574094643	G	A		0	9650	0	11500	0	8598	1	65800	0	6576	1	16492		.	.	.	1.51976e-05	.	6.06355e-05		-	-	-	3.98981	-		1.66655	1.56081	3.14049	1.34553
1	228456491	rs376857867	C	T		11	9548	0	11422	0	8564	1	65418	0	6502	1	16450		0.00115207	.	.	1.52863e-05	.	6.07903e-05		-	-	-	3.97678	-		1.66921	1.62493	3.14428	1.34558
1	228461614	rs756729363	C	T		0	6664	0	8178	0	6378	1	51514	0	4332	2	13972		.	.	.	1.94122e-05	.	0.000143143		-	-	-	7.37389	-		1.6712	1.63497	3.14462	1.3459
1	228461899	rs578019993	C	T		0	9350	0	11438	0	8436	1	64584	0	6562	5	16292		.	.	.	1.54837e-05	.	0.000306899		-	-	-	19.8208	-		1.67308	1.65264	3.39457	1.34594
1	228462007	rs763626485	CG	TG		3	9626	5	11522	0	8560	34	65572	1	6606	1	16482		0.000311656	0.000433952	.	0.000518514	0.000151378	6.06722e-05		-	-	-	-	-		1.68109	1.66171	3.39606	1.34605
1	228462019	rs376658835	C	T		0	9648	1	11524	0	8570	2	65594	0	6608	4	16494		.	8.67754e-05	.	3.04906e-05	.	0.000242512		-	2.79471	-	7.95368	-		1.68661	1.66857	3.4051	1.34609
1	228462392	rs368837088	G	A		3	7548	2	9930	0	7798	1	58050	0	4740	1	14012		0.000397456	0.00020141	.	1.72265e-05	.	7.13674e-05		-	-	-	4.14288	-		1.7303	1.66917	3.44496	1.34617
1	228462483	rs757178289	C	T		0	7162	0	9166	0	7192	6	54952	0	4014	6	13340		.	.	.	0.000109186	.	0.000449775		-	-	-	4.11934	-		1.7696	1.67355	3.4678	1.34629
1	228463548	rs530028669	C	A		0	5982	0	7530	53	6012	0	45152	0	2828	1	12262		.	.	0.0088157	.	.	8.15528e-05		-	-	-	-	-		1.76995	1.67609	3.50638	1.34634
1	228463593	rs371883869	C	T		0	7640	0	10230	0	7764	1	56666	0	4276	1	14480		.	.	.	1.76473e-05	.	6.90608e-05		-	-	-	3.9134	-		1.77601	1.68974	3.58265	1.34638
1	228464255	rs62621832	T	C		22	9272	18	11342	0	8474	737	64200	31	6108	15	16378		0.00237274	0.00158702	.	0.0114798	0.00507531	0.000915863		-	-	-	-	-		1.77774	1.70149	3.65191	1.34638
1	228464261	rs543290916	C	T		0	9240	0	11330	0	8468	2	64094	0	6076	4	16358		.	.	.	3.12042e-05	.	0.000244529		-	-	-	7.83641	-		1.78017	1.70288	3.65391	1.34646
1	228464412	rs376888216	T	A		0	2166	1	2402	0	2062	6	18800	0	868	1	2706		.	0.00041632	.	0.000319149	.	0.000369549		-	-	-	1.15792	-		1.78089	1.70625	3.65439	1.34662
1	228464936	rs771980726	CG	TG		0	7128	0	8548	0	6872	1	53216	0	4010	1	12886		.	.	.	1.87913e-05	.	7.76036e-05		-	-	-	4.12975	-		1.78125	1.70949	3.66279	1.3467
1	228467130	rs199985706	C	T		2	9126	6	11368	0	8456	56	62978	3	6268	20	13824		0.000219154	0.000527797	.	0.000889199	0.000478622	0.00144676		6.60156	2.74113	-	1.62704	3.02276		1.78581	1.72283	3.66667	1.34674
1	228467542	rs553815670	C	T		0	4736	1	3850	0	3874	0	31750	0	2136	3	9870		.	0.00025974	.	.	.	0.000303951		-	1.17021	-	-	-		1.79219	1.72656	3.66917	1.34682
1	228467602	rs375061154	C	T		0	3694	0	2094	0	2202	1	22598	0	1490	4	8840		.	.	.	4.42517e-05	.	0.000452489		-	-	-	10.2253	-		1.80377	1.75109	3.78675	1.34682
1	228467701	rs776944566	C	T		0	4438	0	3002	0	3136	1	28852	0	2252	1	10042		.	.	.	3.46596e-05	.	9.95818e-05		-	-	-	2.87313	-		1.80879	1.75109	3.79121	1.34694
1	228467710	rs766763176	C	T		0	4800	0	3424	0	3634	1	32004	0	2548	1	10532		.	.	.	3.12461e-05	.	9.49487e-05		-	-	-	3.03874	-		1.8177	1.75228	3.80533	1.34694
1	228467882	rs566340039	C	T		5	9632	1	11528	0	8574	0	65722	0	6458	3	16480		0.000519103	8.67453e-05	.	.	.	0.000182039		-	2.09854	-	-	-		1.81924	1.75344	3.84805	1.34695
1	228467969	rs202052558	G	C		2	9066	13	10722	0	8164	30	63358	0	5578	48	15794		0.000220604	0.00121246	.	0.0004735	.	0.00303913		13.7764	2.50658	-	6.41844	-		1.82113	1.80094	4.05711	1.34698
1	228468281	rs768185225	C	T		0	9736	0	11514	0	8608	2	66278	0	6604	1	16500		.	.	.	3.01759e-05	.	6.06061e-05		-	-	-	2.00842	-		1.84436	1.82913	4.13539	1.34698
1	228468390	rs754399619	C	T		0	9540	3	11518	0	8548	12	65342	0	6608	1	16482		.	0.000260462	.	0.000183649	.	6.06722e-05		-	-	-	-	-		1.84506	1.83415	4.168	1.34698
1	228468440	rs370234174	G	C		0	8804	1	11366	21	8424	0	63002	0	6540	6	16382		.	8.79817e-05	0.00249288	.	.	0.000366256		-	4.16286	-	-	-		1.85049	1.84285	4.18023	1.34702
1	228468491	rs376053586	G	A		0	7048	0	10380	0	7660	2	55842	0	5738	2	13482		.	.	.	3.58153e-05	.	0.000148346		-	-	-	4.14197	-		1.85299	1.84742	4.42748	1.34702
1	228469801	rs150312546	G	C		35	9460	145	11366	3	8522	1415	65372	46	6172	121	16360		0.00369979	0.0127573	0.00035203	0.0216454	0.00745301	0.00739609		1.99906	-	21.0098	-	-		1.85396	1.84811	4.45385	1.34705
1	228470775	rs751140344	G	T		0	1914	0	572	0	828	1	8600	0	204	1	8018		.	.	.	0.000116279	.	0.000124719		-	-	-	1.07259	-		1.8566	1.84979	4.69294	1.34706
1	228471458	rs761994990	C	A		0	9460	0	11514	15	8564	0	65166	0	6592	1	16492		.	.	0.00175152	.	.	6.06355e-05		-	-	-	-	-		1.86045	1.85033	4.71257	1.34706
1	228473853	rs368784062	C	T		1	7018	0	7726	0	6294	2	50840	0	4496	2	12604		0.000142491	.	.	3.93391e-05	.	0.00015868		1.11361	-	-	4.03364	-		1.86143	1.86996	4.71693	1.3471
1	228473946	rs370036500	G	A		0	7582	0	8472	0	6796	1	53294	0	4954	30	13042		.	.	.	1.87638e-05	.	0.00230026		-	-	-	122.59	-		1.86401	1.89729	4.71693	1.34714
1	228473992	rs752299452	C	T		0	4440	0	3934	0	3336	1	30512	0	3178	3	10162		.	.	.	3.2774e-05	.	0.000295217		-	-	-	9.00768	-		1.86841	1.9004	4.82751	1.34714
1	228474614	rs367727238	C	T		0	8646	1	10626	0	8072	5	61660	0	6038	108	15646		.	9.41088e-05	.	8.10898e-05	.	0.00690272		-	73.3483	-	85.1244	-		1.86968	1.93902	4.92717	1.34714
1	228474684	rs765619610	G	A		0	6224	0	7950	0	6224	3	47008	0	4394	6	12226		.	.	.	6.38189e-05	.	0.000490757		-	-	-	7.68984	-		1.87445	2.00508	5.00519	1.34718
1	228474686	rs369458693	C	T		6	6150	0	7878	0	6158	1	46498	0	4352	2	12070		0.00097561	.	.	2.15063e-05	.	0.0001657		-	-	-	7.70472	-		1.87783	2.01786	5.05452	1.34722
1	228474690	rs780753265	A	G		0	5958	0	7684	1	6010	1	45268	0	4218	2	11626		.	.	0.000166389	2.20907e-05	.	0.000172028		-	-	1.03389	7.78737	-		1.88285	2.03444	5.24618	1.34726
1	228475604	rs200870329	G	A		0	9738	0	11526	1	8616	13	66466	3	6606	1	16504		.	.	0.000116063	0.000195589	0.000454133	6.05914e-05		-	-	-	-	-		1.8871	2.05345	5.25185	1.34726
1	228476421	rs746150255	G	A		0	9806	5	11572	1	8626	3	66724	0	6614	1	16512		.	0.000432077	0.000115929	4.49613e-05	.	6.0562e-05		-	-	-	1.34698	-		1.88804	2.0697	5.516	1.34726
1	228476484	rs56271332	G	A		273	9816	6	11572	0	8622	7	66712	0	6614	2	16512		0.0278117	0.000518493	.	0.000104929	.	0.000121124		-	-	-	1.15435	-		1.89022	2.07463	5.55735	1.34726
1	228479706	rs755390104	A	G		0	9800	0	11572	0	8626	2	66670	0	6614	1	16512		.	.	.	2.99985e-05	.	6.0562e-05		-	-	-	2.01883	-		1.89036	2.08435	5.66554	1.34726
1	228479805	rs748473672	G	A		0	9812	19	11576	0	8626	12	66740	0	6614	1	16512		.	0.00164133	.	0.000179802	.	6.0562e-05		-	-	-	-	-		1.89062	2.08672	5.71003	1.3473
1	228480335	rs770182851	G	T		0	9806	0	11576	0	8626	4	66740	0	6614	1	16512		.	.	.	5.99341e-05	.	6.0562e-05		-	-	-	1.01048	-		1.89062	2.08827	5.76381	1.3473
1	228480382	rs778720702	G	A		0	9810	3	11576	0	8626	0	66740	0	6614	5	16512		.	0.000259157	.	.	.	0.00030281		-	1.16844	-	-	-		1.89062	2.0921	5.82703	1.3473
1	228481149	rs531776147	G	A		1	9806	0	11560	2	8626	1	66686	0	6614	1	16512		0.000101978	.	0.000231857	1.49957e-05	.	6.0562e-05		-	-	-	4.03864	-		1.89085	2.09651	5.97669	1.3473
1	228481212	rs754088146	G	A		0	9816	1	11572	0	8626	2	66702	0	6614	2	16512		.	8.64155e-05	.	2.99841e-05	.	0.000121124		-	1.40165	-	4.03961	-		1.89085	2.09683	6.15822	1.3473
1	228482059	rs56218706	G	A		47	9838	99	11576	0	8626	2180	66738	152	6614	79	16512		0.00477739	0.00855218	.	0.032665	0.0229816	0.0047844		1.00147	-	-	-	-		1.89108	2.09738	6.27762	1.3473
1	228494225	rs771483265	C	T		0	8958	0	11368	0	8442	2	63696	0	6536	1	16398		.	.	.	3.13991e-05	.	6.0983e-05		-	-	-	1.94219	-		1.89173	2.09766	6.76082	1.34739
1	228494685	rs376526521	C	T		0	4966	1	3918	0	3864	4	32874	0	1986	1	10484		.	0.000255232	.	0.000121677	.	9.53834e-05		-	-	-	-	-		1.89192	2.09822	6.79387	1.34739
1	228494700	rs749998301	G	A		1	8002	0	9038	0	7650	1	51718	0	3994	1	13284		0.000124969	.	.	1.93356e-05	.	7.52785e-05		-	-	-	3.89326	-		1.89473	2.09854	6.8102	1.34744
1	228494830	rs200846614	C	T		10	9804	1	11554	0	8610	0	66526	0	6586	23	16510		0.00101999	8.65501e-05	.	.	.	0.0013931		1.36579	16.0958	-	-	-		1.89637	2.09862	7.03241	1.34747
1	228495173	rs368146263	C	T		3	4332	0	3518	0	3208	4	28806	0	2046	1	10552		0.000692521	.	.	0.00013886	.	9.47688e-05		-	-	-	-	-		1.91848	2.09913	7.04892	1.34785
1	228495832	rs201786755	C	T		1	9802	1	11568	5	8624	4	66648	0	6608	1	16498		0.00010202	8.64454e-05	0.000579777	6.00168e-05	.	6.06134e-05		-	-	-	1.00994	-		1.92002	2.09942	7.19959	1.34789
1	228495913	rs377062940	G	A		24	9674	2	11506	0	8588	2	65972	0	6548	1	16500		0.00248088	0.000173822	.	3.03159e-05	.	6.06061e-05		-	-	-	1.99915	-		1.92457	2.09967	7.25755	1.34791
1	228495973	rs373981074	C	T		0	9620	0	11444	5	8562	0	65694	0	6272	1	16390		.	.	0.000583976	.	.	6.10128e-05		-	-	-	-	-		1.92657	2.09982	7.26372	1.34837
1	228496021	rs370998028	G	T		0	7120	0	7388	32	5998	0	49248	0	3868	3	13166		.	.	0.00533511	.	.	0.00022786		-	-	-	-	-		1.94894	2.10076	7.30835	1.34882
1	228496831	rs548135877	G	T		0	5454	0	7052	0	5464	1	40882	0	3262	1	9552		.	.	.	2.44606e-05	.	0.00010469		-	-	-	4.27994	-		1.98325	2.10116	7.50657	1.34883
1	228504454	rs369758958	C	T		0	7498	1	10766	0	7976	1	58758	0	5198	2	15170		.	9.2885e-05	.	1.7019e-05	.	0.000131839		-	1.41938	-	7.74661	-		1.99906	2.10153	7.8125	1.34918
1	228504628	rs372896449	G	A		1	1374	0	522	0	462	0	7080	0	158	4	7646		0.000727802	.	.	.	.	0.000523149		-	-	-	-	-		2.02787	2.10153	8.40509	1.34945
1	228505275	rs113376653	C	T		329	9412	34	11342	1	8528	19	65308	0	6420	4	16398		0.0349554	0.00299771	0.000117261	0.000290929	.	0.000243932		-	-	2.08025	-	-		2.02824	2.10174	8.42673	1.34956
1	228505446	rs528758181	C	T		1	8686	0	11476	0	8526	1	63736	0	6604	1	16350		0.000115128	.	.	1.56897e-05	.	6.11621e-05		-	-	-	3.89823	-		2.06288	2.10178	8.90359	1.35176
1	228505745	rs762117147	C	T		1	9798	0	11574	0	8620	1	66678	0	6610	2	16512		0.000102062	.	.	1.49975e-05	.	0.000121124		1.18677	-	-	8.07631	-		2.0792	2.10197	9.32125	1.35196
1	228506752	rs369823285	C	T		0	5192	0	4652	0	4076	1	35842	0	2498	3	10732		.	.	.	2.79002e-05	.	0.000279538		-	-	-	10.0192	-		2.1892	2.10283	9.73537	1.35412
1	228506881	rs367669699	C	T		1	7268	1	7720	1	6206	10	49292	0	3986	11	12376		0.000137589	0.000129534	0.000161134	0.000202873	.	0.000888817		6.45992	6.86167	5.516	4.38116	-		2.2015	2.10298	9.92115	1.35574
1	228509207	rs746013384	C	T		0	8646	0	10100	0	7664	2	60788	0	6056	1	15362		.	.	.	3.29012e-05	.	6.50957e-05		-	-	-	1.97852	-		2.206	2.10309	10.4781	1.35627
1	228509567	rs553542337	C	T		0	9150	0	11514	0	8558	1	64344	0	6614	5	16502		.	.	.	1.55415e-05	.	0.000302994		-	-	-	19.4958	-		2.24565	2.1032	10.5199	1.35643
1	228509577	rs781337790	G	A		1	9118	1	11508	3	8556	2	64188	0	6612	2	16500		0.000109673	8.68961e-05	0.000350631	3.11585e-05	.	0.000121212		1.10521	1.39491	-	3.89018	-		2.25605	2.1032	10.7163	1.35945
1	228509696	rs775933741	C	T		0	7942	1	8936	0	7000	3	55486	0	5700	3	14616		.	0.000111907	.	5.40677e-05	.	0.000205255		-	1.83415	-	3.79625	-		2.26701	2.10324	11.5063	1.36158
1	228509828	rs761762316	C	T		0	9020	0	10660	0	8190	1	63128	0	6288	2	15316		.	.	.	1.58408e-05	.	0.000130582		-	-	-	8.24341	-		2.34068	2.10356	11.7714	1.36383
1	228511247	rs373582245	C	T		1	8598	0	10172	1	7970	2	61186	0	6016	1	14260		0.000116306	.	0.000125471	3.26872e-05	.	7.01262e-05		-	-	-	2.14537	-		2.34123	2.10382	11.9864	1.37017
1	228511299	rs375864261	G	A		0	8458	0	9992	3	7922	2	60734	0	6034	1	13988		.	.	0.000378692	3.29305e-05	.	7.14898e-05		-	-	-	2.17093	-		2.34282	2.10691	12.0516	1.37897
1	228521458	rs369874552	C	T		1	2272	0	430	0	698	0	9202	0	1022	1	6018		0.000440141	.	.	.	.	0.000166168		-	-	-	-	-		2.35316	2.1073	12.5206	1.38251
1	228522798	rs563181979	G	A		1	1536	0	426	0	628	0	6974	0	130	19	7886		0.000651042	.	.	.	.	0.00240933		3.70074	-	-	-	-		2.35909	2.11563	12.5785	1.38732
1	228525002	rs75013508	C	T		0	8094	0	9576	0	7474	1	57246	0	5400	1	14740		.	.	.	1.74685e-05	.	6.78426e-05		-	-	-	3.88372	-		2.36306	2.14294	12.8302	1.39012
1	228525007	rs374289101	C	T		0	8136	0	9622	0	7466	3	57512	0	5344	6	14750		.	.	.	5.2163e-05	.	0.00040678		-	-	-	7.79824	-		2.37452	2.14433	13.0541	1.39088
1	228525823	rs191098985	C	T		0	7992	27	10792	0	8258	24	61120	0	5964	1	15548		.	0.00250185	.	0.00039267	.	6.4317e-05		-	-	-	-	-		2.375	2.1625	13.1329	1.3956
1	228526067	rs80298121	G	T		28	5286	3	4688	0	4360	0	36002	0	3044	2	10800		0.00529701	0.000639932	.	.	.	0.000185185		-	-	-	-	-		2.37765	2.17028	13.7522	1.39639
1	228527680	rs772459899	G	A		0	9782	0	11558	0	8620	1	66506	0	6612	2	16512		.	.	.	1.50362e-05	.	0.000121124		-	-	-	8.05547	-		2.40257	2.17609	14.2697	1.40361
1	228527758	rs200362121	G	C		1	9638	4	11442	1	8582	39	65872	0	6562	7	16450		0.000103756	0.000349589	0.000116523	0.000592057	.	0.000425532		4.10128	1.21723	3.65191	-	-		2.44331	2.22389	15.5953	1.40627
1	228527763	rs574673430	G	C		0	9492	4	11348	0	8502	4	65346	0	6506	3	16362		.	0.000352485	.	6.12126e-05	.	0.000183352		-	-	-	2.99532	-		2.45427	2.23893	15.7231	1.40712
1	228528268	rs561270633	A	C		0	3402	0	2488	0	2696	4	21454	0	1352	1	9124		.	.	.	0.000186445	.	0.000109601		-	-	-	-	-		2.4837	2.29012	19.3765	1.42544
1	228528294	rs761060603	C	T		0	3618	2	2634	0	2786	0	22818	0	1688	2	9244		.	0.000759301	.	.	.	0.000216357		-	-	-	-	-		2.49709	2.30151	19.9159	1.42858
1	228528434	rs373598213	C	T		1	8224	7	10328	0	7696	5	59194	0	5646	2	14596		0.000121595	0.000677769	.	8.4468e-05	.	0.000137024		1.12688	-	-	1.6222	-		2.49852	2.315	20.3788	1.43491
1	228528447	rs775054571	GGAACAGACA	AGAACAGACA		0	7876	0	9926	14	7432	0	57488	0	5366	1	14228		.	.	0.00188375	.	.	7.02839e-05		-	-	-	-	-		2.50576	2.33648	21.0098	1.44765
1	228528512	rs530885382	G	A		0	5934	0	7178	1	5798	0	46054	0	3728	3	12148		.	.	0.000172473	.	.	0.000246954		-	-	1.43184	-	-		2.50969	2.36067	26.8595	1.44915
1	228528555	rs574835403	G	A		0	5542	0	6480	0	5368	1	42584	0	3174	2	11618		.	.	.	2.3483e-05	.	0.000172147		-	-	-	7.33069	-		2.51503	2.44873	28.6725	1.45788
1	228528575	rs774817948	G	A		0	3834	1	4314	1	3774	2	28888	2	1822	2	10310		.	0.000231803	0.000264971	6.92329e-05	0.00109769	0.000193986		-	-	-	2.80194	-		2.51599	2.45318	29.8325	1.45964
1	228528584	rs377477676	C	T		0	3546	0	3858	1	3486	1	26472	0	1586	1	10046		.	.	0.000286862	3.77758e-05	.	9.95421e-05		-	-	-	2.63508	-		2.51884	2.45365	29.8739	1.47143
1	228528808	rs781324389	G	A		0	6974	0	9948	0	7824	1	56598	0	4994	1	14776		.	.	.	1.76685e-05	.	6.76773e-05		-	-	-	3.8304	-		2.51938	2.46558	30.5609	1.47597
1	228528824	rs375636436	C	T		1	7602	0	10664	0	8180	3	60116	0	5670	1	15572		0.000131544	.	.	4.99035e-05	.	6.42178e-05		-	-	-	1.28684	-		2.51938	2.49668	32.9157	1.48865
1	228528875	rs376669792	G	A		1	9022	0	11276	0	8490	0	64324	0	6474	5	16330		0.00011084	.	.	.	.	0.000306185		2.7624	-	-	-	-		2.52012	2.50658	33.5962	1.49612
1	228528901	rs747553418	C	T		0	9256	1	11392	0	8524	1	64844	0	6564	2	16416		.	8.77809e-05	.	1.54216e-05	.	0.000121832		-	1.38791	-	7.9001	-		2.52017	2.5187	33.9196	1.4974
1	228528934	rs780444152	G	A		0	9364	0	11428	0	8534	4	64848	0	6580	7	16454		.	.	.	6.16827e-05	.	0.000425428		-	-	-	6.89705	-		2.52035	2.54788	35.763	1.5139
1	228529204	rs769773995	C	T		1	8988	0	11246	0	8488	2	64038	0	6050	1	16126		0.000111259	.	.	3.12315e-05	.	6.20117e-05		-	-	-	1.98555	-		2.52083	2.55764	38.005	1.52552
1	228529241	rs766034586	G	A		0	9268	0	11340	0	8524	2	64874	0	6322	4	16290		.	.	.	3.0829e-05	.	0.000245549		-	-	-	7.96489	-		2.52083	2.5599	38.48	1.53158
1	228538550	rs542213579	C	T		0	9698	0	11524	1	8606	0	66204	0	6614	11	16246		.	.	0.000116198	.	.	0.00067709		-	-	5.82703	-	-		2.52083	2.56624	39.3125	1.54288
1	228538568	rs142615706	C	T		1	9720	1	11542	0	8608	0	66104	0	6612	3	16012		0.000102881	8.66401e-05	.	.	.	0.000187359		1.82113	2.1625	-	-	-		2.52083	2.62736	41.2651	1.55194
1	228538629	rs573031207	C	T		0	9372	2	11420	0	8542	2	63756	0	6566	5	12094		.	0.000175131	.	3.13696e-05	.	0.000413428		-	2.36067	-	13.1793	-		2.52083	2.63367	43.298	1.56664
1	228538635	rs140996408	C	T		3	9298	7	11410	0	8532	54	63418	0	6556	12	11670		0.00032265	0.000613497	.	0.000851493	.	0.00102828		3.18698	1.67609	-	1.20762	-		2.52114	2.65762	43.6434	1.59652
1	228553261	rs529666963	C	T		0	6616	0	7816	4	6098	1	49534	1	4424	1	12302		.	.	0.000655953	2.01882e-05	0.00022604	8.12876e-05		-	-	-	4.0265	-		2.52144	2.67317	50.1072	1.61381
1	228554260	rs770062721	G	A		0	9238	0	11384	0	8536	1	64518	0	6162	1	16322		.	.	.	1.54996e-05	.	6.1267e-05		-	-	-	3.95282	-		2.5273	2.6732	50.6132	1.61513
1	228554764	rs372838007	C	T		0	5612	0	5582	0	5114	5	39098	0	3668	2	10792		.	.	.	0.000127884	.	0.000185322		-	-	-	1.44915	-		2.54014	2.7029	62.3345	1.61609
1	228554848	rs373743322	C	T		0	7470	0	9568	0	7558	1	57460	0	5158	11	13548		.	.	.	1.74034e-05	.	0.000811928		-	-	-	46.6534	-		2.54938	2.74113	66.0371	1.61638
1	228555612	rs571528341	C	T		1	2416	1	782	0	1104	0	11718	0	764	21	8072		0.000413907	0.00127877	.	.	.	0.00260159		6.28543	2.03444	-	-	-		2.58085	2.78676	68.579	1.61672
1	228557697	rs200703788	C	G		0	9698	2	11550	0	8598	35	66096	0	6614	79	16422		.	0.00017316	.	0.000529533	.	0.00481062		-	27.7813	-	9.08465	-		2.65424	2.79471	72.9131	1.61682
1	228557711	rs200792021	G	A		9	9694	2	11546	0	8596	3	66064	0	6614	5	16484		0.000928409	0.00017322	.	4.54105e-05	.	0.000303324		-	1.75109	-	6.67961	-		2.67002	2.79543	74.6108	1.61788
1	228557755	rs145597580	G	A		1	9656	13	11538	0	8592	165	65946	28	6608	64	16482		0.000103563	0.00112671	.	0.00250205	0.00423729	0.00388302		37.4945	3.44633	-	1.55194	-		2.6836	2.79588	75.3929	1.6222
1	228558449	rs200084844	C	T		0	9762	3	11568	0	8624	2	66564	0	6614	1	16512		.	0.000259336	.	3.00463e-05	.	6.0562e-05		-	-	-	2.01562	-		2.70985	2.79651	81.3444	1.62704
1	228558760	rs567965954	C	T		0	9572	0	11506	0	8576	1	64616	1	6612	3	13766		.	.	.	1.5476e-05	0.00015124	0.000217928		-	-	-	14.0817	1.44094		2.73113	2.79767	85.4071	1.6307
1	228558761	rs779369987	G	A		0	9576	0	11508	0	8572	2	64708	0	6612	3	14054		.	.	.	3.09081e-05	.	0.000213462		-	-	-	6.90636	-		2.73372	2.79879	90.636	1.6329
1	228558781	rs367950208	C	T		0	9532	0	11500	0	8572	2	65010	0	6608	1	15562		.	.	.	3.07645e-05	.	6.42591e-05		-	-	-	2.08874	-		2.7624	2.79922	97.3648	1.63864
1	228558793	rs770745639	G	T		0	9498	0	11482	0	8568	1	65132	0	6600	1	16014		.	.	.	1.53534e-05	.	6.24454e-05		-	-	-	4.06719	-		2.78356	2.7998	99.0557	1.64123
1	228558817	rs143809856	C	T		2	9376	0	11422	6	8526	1	64890	0	6572	3	16298		0.000213311	.	0.00070373	1.54107e-05	.	0.000184072		-	-	-	11.9444	-		2.82165	2.80175	99.8605	1.70637
1	228559090	rs201937266	C	T		0	214	0	106	0	140	1	1890	0	22	1	5022		.	.	.	0.000529101	.	0.000199124		-	-	-	-	-		2.851	2.80184	100.13	1.709
1	228559222	rs779095500	C	T		0	502	0	142	0	222	1	2516	0	68	1	3504		.	.	.	0.000397456	.	0.000285388		-	-	-	-	-		2.86897	2.80281	104.213	1.71826
1	228560392	rs527518791	G	A		0	8342	0	9902	0	7744	3	58890	0	5702	5	14182		.	.	.	5.09424e-05	.	0.00035256		-	-	-	6.92074	-		2.89121	2.80329	127.123	1.71849
1	228560419	rs375823186	G	A		0	8802	0	10596	0	8114	1	61698	2	6150	1	15004		.	.	.	1.6208e-05	0.000325203	6.66489e-05		-	-	-	4.1121	-		2.96754	2.80426	127.897	1.71883
1	228561683	rs371757970	C	T		1	2034	0	412	0	628	0	8040	0	48	1	7898		0.000491642	.	.	.	.	0.000126614		-	-	-	-	-		2.96814	2.80426	130.337	1.72516
1	228562018	rs560695848	C	T		0	2340	0	1814	0	1856	4	16776	1	2130	6	8710		.	.	.	0.000238436	0.000469484	0.000688863		-	-	-	2.88909	1.46728		2.96889	2.80475	137.917	1.7286
1	228562288	rs377038292	G	A		0	9746	0	11562	65	8604	20	66174	1	6614	2	16306		.	.	0.00755463	0.000302234	0.000151194	0.000122654		-	-	-	-	-		2.97688	2.80475	168.811	1.75279
1	228563477	rs61730827	G	A		456	9408	17	11234	0	8486	8	64612	0	6204	1	16020		0.0484694	0.00151326	.	0.000123816	.	6.2422e-05		-	-	-	-	-		2.9966	2.80475	193.505	1.75467
1	228563799	rs184394044	C	T		110	9718	10	11546	0	8582	0	65872	0	6612	20	16508		0.0113192	0.000866101	.	.	.	0.00121153		-	1.39884	-	-	-		3.00078	2.80548	201.804	1.7553
1	228564758	rs377116349	G	A		3	2968	4	3130	0	2588	10	24832	0	2330	1	9278		0.00101078	0.00127796	.	0.000402706	.	0.000107782		-	-	-	-	-		3.05134	2.85903	228.88	1.75845
1	228564766	rs556287227	G	A		4	3556	0	4440	1	3358	0	31048	0	2742	1	9946		0.00112486	.	0.000297796	.	.	0.000100543		-	-	-	-	-		3.05531	2.87233	419.283	1.77206
1	228564799	rs541725106	C	T		1	5676	0	8398	3	6328	1	47718	0	4214	10	12522		0.00017618	.	0.000474083	2.09565e-05	.	0.000798594		4.53282	-	1.6845	38.1073	-		3.05633	2.88656	665.106	1.77724
1	228565209	rs182714476	G	A		4	7770	12	9030	0	7166	105	56030	1	5492	17	13998		0.000514801	0.0013289	.	0.001874	0.000182083	0.00121446		2.35909	-	-	-	6.66981		3.05872	2.90241	858.429	1.78143
1	228566324	rs763975876	G	T		0	5886	0	9806	0	7474	4	52942	0	4036	1	13952		.	.	.	7.55544e-05	.	7.16743e-05		-	-	-	-	-		3.08256	2.90449		1.79704
1	230838903	rs143479528	G	T		0	10406	1	11570	0	8654	0	66690	0	6606	1	16512		.	8.64304e-05	.	.	.	6.0562e-05		-	-	-	-	-		3.10485	2.92111		1.79883
1	230838913	rs766166368	C	T		0	10406	1	11570	0	8650	0	66726	0	6610	1	16512		.	8.64304e-05	.	.	.	6.0562e-05		-	-	-	-	-		3.12526	2.97953		1.81957
1	230838915	rs146284519	C	T		0	10406	1	11570	7	8654	0	66730	0	6612	1	16512		.	8.64304e-05	0.000808875	.	.	6.0562e-05		-	-	-	-	-		3.13933	2.98253		1.82403
1	230838916	rs267598410	G	A		1	10406	0	11570	0	8654	1	66730	0	6614	2	16512		9.60984e-05	.	.	1.49858e-05	.	0.000121124		1.26042	-	-	8.08261	-		3.14938	3.07922		1.82429
1	230838973	rs375261929	G	A		1	10406	0	11578	4	8654	2	66740	0	6614	47	16512		9.60984e-05	.	0.000462214	2.9967e-05	.	0.00284641		29.6198	-	6.15822	94.9849	-		3.15363	3.15126		1.84366
1	230840034	rs1805090	G	T		7	10364	4	11546	0	8642	128	66592	2	6526	26	16446		0.000675415	0.00034644	.	0.00192215	0.000306466	0.00158093		2.34068	4.56336	-	-	5.15858		3.15746	3.16166		1.85865
1	230845887	rs145882750	C	T		0	10372	0	11566	0	8636	2	66602	0	6612	1	16512		.	.	.	3.00291e-05	.	6.0562e-05		-	-	-	2.01678	-		3.1859	3.41563		1.86011
1	230845888	rs61762537	G	A		0	10370	0	11566	0	8636	2	66604	0	6612	2	16510		.	.	.	3.00282e-05	.	0.000121139		-	-	-	4.03416	-		3.18698	3.44633		1.86822
1	230845977	rs4762	G	A		675	10154	1452	11526	928	8556	8279	65706	1180	6562	2112	16508		0.0664763	0.125976	0.108462	0.126001	0.179823	0.127938		1.92457	1.01557	1.17957	1.01538	-		3.19263	3.47062		1.88512
1	230846470	rs41271499	G	A		3	10402	1	11576	0	8654	30	66702	0	6614	1	16506		0.000288406	8.63856e-05	.	0.000449762	.	6.0584e-05		-	-	-	-	-		3.20612	3.49625		1.89568
1	236902621	rs746677039	G	A		0	10404	0	11578	0	8652	0	66736	3	6612	1	16512		.	.	.	.	0.000453721	6.0562e-05		-	-	-	-	-		3.21344	3.50212		1.9015
1	236902644	rs752782663	C	T		0	10406	0	11578	0	8652	1	66738	0	6614	1	16512		.	.	.	1.4984e-05	.	6.0562e-05		-	-	-	4.04179	-		3.35396	3.50273		1.91352
1	236902707	rs770855273	C	T		0	10402	3	11576	1	8654	2	66740	0	6614	1	16512		.	0.000259157	0.000115554	2.9967e-05	.	6.0562e-05		-	-	-	2.02095	-		3.44719	3.50418		1.92258
1	236906250	rs376144003	T	A		0	10404	0	11578	4	8654	0	66736	0	6610	1	16512		.	.	0.000462214	.	.	6.0562e-05		-	-	-	-	-		3.46565	3.50472		1.9271
1	236906268	rs559395092	C	T		0	10404	0	11578	0	8654	3	66728	0	6614	2	16512		.	.	.	4.49586e-05	.	0.000121124		-	-	-	2.69412	-		3.47098	3.50594		1.93418
1	236908040	rs781559530	G	A		0	10344	0	11542	1	8610	1	66418	0	6568	1	16498		.	.	0.000116144	1.50562e-05	.	6.06134e-05		-	-	-	4.02582	-		3.49822	3.6215		1.9362
1	236911012	rs200529923	G	C		0	10320	1	11454	0	8618	0	66290	0	6596	31	16170		.	8.73057e-05	.	.	.	0.00191713		-	21.9588	-	-	-		3.50681	3.62856		1.94219
1	236917269	rs368040932	G	A		0	10386	0	11572	0	8640	2	66622	0	6614	1	16510		.	.	.	3.00201e-05	.	6.05694e-05		-	-	-	2.01763	-		3.56177	3.63771		1.95739
1	236917271	rs138452803	G	A		33	10386	1	11572	1	8640	0	66618	0	6614	1	16510		0.00317735	8.64155e-05	0.000115741	.	.	6.05694e-05		-	-	-	-	-		3.5648	3.64554		1.95916
1	236917316	rs570051117	C	T		0	10332	0	11558	0	8618	3	66392	0	6614	2	16510		.	.	.	4.51862e-05	.	0.000121139		-	-	-	2.68088	-		3.56511	3.66779		1.96494
1	236918328	rs150021739	C	T		1	10406	0	11578	0	8654	2	66724	0	6614	3	16510		9.60984e-05	.	.	2.99742e-05	.	0.000181708		1.89085	-	-	6.06214	-		3.63416	3.87157		1.96508
1	236920792	rs149433837	C	T		0	10404	0	11578	0	8654	1	66732	0	6614	1	16512		.	.	.	1.49853e-05	.	6.0562e-05		-	-	-	4.04142	-		3.70074	3.89377		1.96605
1	236925785	rs141563497	C	T		0	10344	5	11570	0	8646	3	66534	0	6604	8	16510		.	0.000432152	.	4.50897e-05	.	0.000484555		-	1.12126	-	10.7465	-		3.70696	3.91087		1.97108
1	236925786	rs201335965	G	A		0	10348	0	11570	0	8646	3	66538	0	6604	3	16512		.	.	.	4.5087e-05	.	0.000181686		-	-	-	4.02968	-		3.7202	3.9574		1.97345
1	236925789	rs727502888	G	A		0	10354	0	11568	0	8646	7	66546	0	6602	1	16512		.	.	.	0.00010519	.	6.0562e-05		-	-	-	-	-		3.75937	4.04944		1.97852
1	236925801	rs375588211	C	T		2	10370	1	11566	0	8644	2	66548	0	6600	1	16512		0.000192864	8.64603e-05	.	3.00535e-05	.	6.0562e-05		-	-	-	2.01514	-		3.763	4.05905		1.9787
1	236925912	rs199920384	A	G		0	9884	0	10888	0	8366	3	63536	0	6136	1	15824		.	.	.	4.72173e-05	.	6.31951e-05		-	-	-	1.33839	-		3.76527	4.09075		1.97998
1	237433824	rs368974917	G	A		0	4174	0	1564	0	2468	3	20458	0	2738	1	8604		.	.	.	0.000146642	.	0.000116225		-	-	-	-	-		3.76734	4.12463		1.98277
1	237540649	rs764772142	C	A		0	9710	0	11378	0	8590	1	66260	0	6592	1	16166		.	.	.	1.50921e-05	.	6.18582e-05		-	-	-	4.09873	-		3.76962	4.16286		1.98555
1	237586435	rs551099887	C	T		5	9798	1	11576	0	8622	1	66720	0	6614	6	16506		0.000510308	8.63856e-05	.	1.4988e-05	.	0.000363504		-	4.20792	-	24.253	-		3.77108	4.16895		1.98563
1	237604757	rs370057029	G	A		1	9786	1	11546	0	8604	8	66384	0	6614	1	15926		0.000102187	8.66101e-05	.	0.000120511	.	6.27904e-05		-	-	-	-	-		3.77834	4.19259		1.98583
1	237604779	rs200685968	G	A		0	9754	0	11504	0	8580	2	65794	0	6612	1	14266		.	.	.	3.03979e-05	.	7.00967e-05		-	-	-	2.30597	-		3.78125	4.19652		1.98614
1	237656302	rs774694245	C	T		1	7398	0	7220	0	6618	0	43318	0	4850	1	12038		0.000135172	.	.	.	.	8.30703e-05		-	-	-	-	-		3.78125	4.19847		1.98756
1	237670013	rs369248015	G	A		0	8530	0	9844	0	7160	1	57866	0	6176	1	14048		.	.	.	1.72813e-05	.	7.11845e-05		-	-	-	4.11916	-		3.78151	4.20073		1.98791
1	237675024	rs201079716	G	A		0	3344	2	918	0	1538	4	15380	0	2096	2	8232		.	0.00217865	.	0.000260078	.	0.000242954		-	-	-	-	-		3.79062	4.20087		1.98982
1	237711849	rs368040638	C	T		0	9784	2	11536	1	8616	3	66612	0	6610	1	16426		.	0.00017337	0.000116063	4.50369e-05	.	6.08791e-05		-	-	-	1.35176	-		3.82659	4.20109		1.98988
1	237730008	rs201312753	G	A		1	9802	0	11576	1	8624	15	66740	0	6614	4	16512		0.00010202	.	0.000115955	0.000224753	.	0.000242248		2.37452	-	2.08915	1.07784	-		3.97762	4.20131		1.99006
1	237730032	rs200525962	A	G		2	9804	1	11576	0	8624	40	66740	0	6614	92	16512		0.000203998	8.63856e-05	.	0.000599341	.	0.00557171		27.3125	64.4981	-	9.29639	-		4.09635	4.20494		1.99424
1	237758859	rs778394498	C	T		0	9800	0	11496	0	8574	1	66658	0	6602	1	16496		.	.	.	1.5002e-05	.	6.06208e-05		-	-	-	4.04086	-		4.10128	4.2064		1.99437
1	237777626	rs750668049	C	T		0	9804	0	11520	0	8582	1	66680	0	6610	2	16498		.	.	.	1.4997e-05	.	0.000121227		-	-	-	8.0834	-		4.14746	4.2064		1.99485
1	237777848	rs730880192	G	A		0	9744	0	11552	0	8614	1	66632	0	6614	2	16504		.	.	.	1.50078e-05	.	0.000121183		-	-	-	8.07465	-		4.18759	4.20712		1.99574
1	237778108	rs555692728	C	A		0	9242	1	11334	0	8466	0	63692	0	6582	49	12292		.	8.82301e-05	.	.	.	0.00398633		-	45.1811	-	-	-		4.19574	4.20792		1.99623
1	237791260	rs370331492	C	T		0	9720	1	11524	1	8608	2	66560	0	6612	2	16482		.	8.67754e-05	0.000116171	3.00481e-05	.	0.000121344		-	1.39837	1.04453	4.03834	-		4.20058	4.208		1.99685
1	237806708	rs188835713	G	T		0	9802	0	11574	1	8626	0	66738	0	6614	1	16512		.	.	0.000115929	.	.	6.0562e-05		-	-	-	-	-		4.2203	4.32091		1.99763
1	237813283	rs200105499	A	G		14	9804	0	11576	0	8626	0	66740	0	6614	3	16512		0.00142799	.	.	.	.	0.000181686		-	-	-	-	-		4.23161	4.38621		1.99794
1	237813360	rs773475551	C	T		0	9802	0	11576	0	8626	1	66738	0	6614	1	16512		.	.	.	1.4984e-05	.	6.0562e-05		-	-	-	4.04179	-		4.23162	4.44085		1.99915
1	237838114	rs550691734	T	G		0	9508	5	10932	0	8442	1	64788	0	6500	14	15266		.	0.000457373	.	1.5435e-05	.	0.000917071		-	2.00508	-	59.4152	-		4.37511	4.51154		2.00115
1	237841393	rs536037366	A	C		0	7326	0	6900	0	6322	3	46650	0	4952	1	11930		.	.	.	6.43087e-05	.	8.38223e-05		-	-	-	1.30344	-		4.40967	4.55693		2.00145
1	237923148	rs397516504	T	A		0	9802	1	11538	0	8612	0	66720	0	6612	6	16512		.	8.66701e-05	.	.	.	0.000363372		-	4.19259	-	-	-		4.41131	4.55748		2.00177
2	28761981	rs6753929	G	C		1244	10402	3543	11568	1913	8624	17813	66690	2135	6608	3589	16510		0.119592	0.306276	0.221823	0.267102	0.323093	0.217383		1.8177	-	-	-	-		4.41221	4.56336		2.00285
2	28761986	rs201950380	C	A		0	10402	1	11568	0	8654	0	66726	0	6614	92	16512		.	8.64454e-05	.	.	.	0.00557171		-	64.4535	-	-	-		4.51704	4.69004		2.00285
2	28763273	rs148963569	C	T		0	10164	0	11432	1	8602	0	65772	0	6172	3	16296		.	.	0.000116252	.	.	0.000184094		-	-	1.58358	-	-		4.53282	4.69475		2.00562
2	28772887	rs77183296	A	G		295	10104	19	11242	0	8588	3	65714	0	6554	1	15606		0.0291964	0.00169009	.	4.56524e-05	.	6.40779e-05		-	-	-	1.40361	-		4.72565	4.84129		2.00842
2	28785962	rs199568726	T	C		0	10392	1	11564	0	8650	0	66718	0	6612	1	16502		.	8.64753e-05	.	.	.	6.05987e-05		-	-	-	-	-		4.73107	4.87075		2.00911
2	28796072	rs775200088	C	T		2	9924	0	11264	1	8612	2	65958	0	6556	5	16110		0.000201532	.	0.000116117	3.03223e-05	.	0.000310366		1.54004	-	2.67287	10.2356	-		4.73323	4.88193		2.00962
2	28796073	rs78408135	G	A		8	9936	2	11282	21	8620	0	66016	0	6564	2	16136		0.000805153	0.000177274	0.00243619	.	.	0.000123946		-	-	-	-	-		4.74376	4.89364		2.00994
2	28812387	rs774665073	C	T		0	10404	1	11578	0	8654	1	66736	0	6614	4	16512		.	8.63707e-05	.	1.49844e-05	.	0.000242248		-	2.80475	-	16.1667	-		4.82393	4.90237		2.01014
2	28812878	rs751363350	C	A		0	10356	0	11556	0	8654	1	66634	0	6612	1	16502		.	.	.	1.50074e-05	.	6.05987e-05		-	-	-	4.03793	-		4.95155	4.90331		2.01054
2	28821557	rs765106795	G	A		0	10406	0	11578	0	8654	1	66738	0	6614	2	16512		.	.	.	1.4984e-05	.	0.000121124		-	-	-	8.08358	-		4.95997	4.90806		2.01066
2	28824164	rs746817439	G	A		2	10294	1	11392	1	8584	2	66180	0	6556	2	16226		0.000194288	8.77809e-05	0.000116496	3.02206e-05	.	0.000123259		-	1.40417	1.05805	4.07864	-		5.02907	4.91009		2.01156
2	28824173	rs139909025	G	A		4	10262	4	11348	0	8542	37	65918	1	6536	5	16134		0.000389788	0.000352485	.	0.000561303	0.000152999	0.000309905		-	-	-	-	2.02554		5.03583	5.00761		2.01187
2	28826861	rs548225932	C	T		0	10348	0	11558	2	8646	2	66654	0	6592	3	16504		.	.	0.000231321	3.00057e-05	.	0.000181774		-	-	-	6.05799	-		5.04131	5.12128		2.01344
2	28827552	rs199549454	C	T		2	10342	0	11524	0	8634	3	66438	0	6198	2	16450		0.000193386	.	.	4.51549e-05	.	0.000121581		-	-	-	2.69252	-		5.04167	5.12934		2.01468
2	28836922	rs150999428	C	T		10	10398	0	11572	0	8646	0	66730	0	6614	4	16510		0.000961723	.	.	.	.	0.000242277		-	-	-	-	-		5.20308	5.18977		2.01514
2	28854972	rs74701215	C	G		0	10404	13	11578	0	8652	0	66738	0	6614	1	16512		.	0.00112282	.	.	.	6.0562e-05		-	-	-	-	-		5.2689	5.20132		2.01532
2	28854972	rs74701215	C	A		24	10404	67	11578	0	8652	1150	66738	68	6614	699	16512		0.00230681	0.00578684	.	0.0172316	0.0102812	0.0423328		18.3513	7.31537	-	2.4567	4.11749		5.34266	5.37112		2.01539
2	28855868	rs186492838	G	A		0	10402	2	11574	1	8652	2	66726	0	6614	1	16506		.	0.000172801	0.00011558	2.99733e-05	.	6.0584e-05		-	-	-	2.02126	-		5.34835	5.43359		2.01562
2	39222353	rs730881028	G	A		0	10406	0	11568	0	8646	1	66712	0	6610	1	16512		.	.	.	1.49898e-05	.	6.0562e-05		-	-	-	4.04021	-		5.44923	5.5523		2.01564
2	39233616	rs369277679	C	G		0	10288	0	11546	0	8614	3	66598	0	6604	1	16498		.	.	.	4.50464e-05	.	6.06134e-05		-	-	-	1.34558	-		5.65661	5.57445		2.01581
2	39250079	rs371314838	C	T		0	10006	0	11442	1	8580	4	66412	0	6566	1	16478		.	.	0.00011655	6.02301e-05	.	6.0687e-05		-	-	-	1.00759	-		5.66424	5.58275		2.01618
2	39262409	rs190222208	G	A		4	10238	0	11448	5	8520	0	65252	0	6566	5	16202		0.000390701	.	0.000586854	.	.	0.000308604		-	-	-	-	-		5.66533	5.59166		2.0162
2	55200305	rs202245854	C	T		2	9980	0	11176	0	8440	6	62458	0	6450	10	15564		0.000200401	.	.	9.60646e-05	.	0.000642508		3.20612	-	-	6.6883	-		5.67188	5.60853		2.01629
2	55214639	rs11549898	C	G		4	10276	22	11548	0	8634	246	66508	5	6614	13	16466		0.000389257	0.00190509	.	0.0036988	0.000755972	0.000789506		2.02824	-	-	-	1.04436		5.70176	5.60921		2.01641
2	55214723	rs767618780	T	C		0	10352	0	11556	0	8638	2	66628	0	6614	1	16496		.	.	.	3.00174e-05	.	6.06208e-05		-	-	-	2.01952	-		5.78781	5.63057		2.0166
2	55253268	rs759173949	G	C		0	9246	1	11274	0	8192	0	64080	0	6512	1	16466		.	8.86997e-05	.	.	.	6.07312e-05		-	-	-	-	-		5.79712	5.95431		2.01672
2	55253344	rs545859060	C	T		1	10084	0	11324	0	8394	0	66076	0	6546	5	16484		9.9167e-05	.	.	.	.	0.000303324		3.05872	-	-	-	-		5.81498	5.96081		2.01672
2	55253886	rs72912565	G	A		665	10398	24	11554	2	8652	9	66718	0	6612	6	16508		0.0639546	0.0020772	0.00023116	0.000134896	.	0.00036346		-	-	1.57233	2.69437	-		5.84739	5.99896		2.01675
2	55254165	rs11677099	T	A		49	10336	106	11444	478	8638	1587	66550	187	6588	290	16502		0.00474071	0.0092625	0.0553369	0.0238467	0.0283849	0.0175736		3.70696	1.89729	-	-	-		5.85392	6.25788		2.01678
2	55254327	rs143123978	G	A		7	10250	3	11386	0	8606	86	66430	26	6560	4	16504		0.000682927	0.000263481	.	0.0012946	0.00396341	0.000242365		-	-	-	-	-		5.92167	6.30927		2.0169
2	55254582	rs772482309	G	A		0	10388	0	11444	0	8644	4	66260	0	6608	2	15796		.	.	.	6.03682e-05	.	0.000126614		-	-	-	2.09737	-		6.12159	6.31068		2.0169
2	63540397	rs747517141	G	A		0	9598	0	11410	0	8394	1	64908	0	6566	1	16036		.	.	.	1.54064e-05	.	6.23597e-05		-	-	-	4.04764	-		6.12367	6.34726		2.01704
2	63605614	rs372500548	T	C		1	9780	0	11432	0	8526	2	66558	0	6586	1	16494		0.000102249	.	.	3.0049e-05	.	6.06281e-05		-	-	-	2.01764	-		6.15552	6.43021		2.01715
2	63631323	rs758480274	A	G		0	9802	0	11516	1	8606	0	66680	0	6614	6	16442		.	.	0.000116198	.	.	0.000364919		-	-	3.14049	-	-		6.28543	6.56212		2.0172
2	63631515	rs749677469	C	T		1	9802	0	11522	0	8610	0	66722	0	6612	2	16510		0.00010202	.	.	.	.	0.000121139		1.1874	-	-	-	-		6.30087	6.62485		2.01738
2	63631539	rs141011629	G	A		0	9802	0	11526	16	8612	3	66728	0	6612	1	16512		.	.	0.00185787	4.49586e-05	.	6.0562e-05		-	-	-	1.34706	-		6.45992	6.86167		2.01763
2	63712089	rs375338402	G	A		0	9744	0	11282	0	8586	1	66228	0	6524	1	16382		.	.	.	1.50994e-05	.	6.10426e-05		-	-	-	4.04273	-		6.53471	6.97674		2.01763
2	73646387	rs562345472	C	T		2	9800	0	11534	1	8612	1	66706	0	6614	1	16512		0.000204082	.	0.000116117	1.49912e-05	.	6.0562e-05		-	-	-	4.03985	-		6.60156	6.99297		2.01764
2	73650009	rs11889925	C	A		556	9798	25	11554	0	8624	14	66730	0	6614	2	16508		0.0567463	0.00216375	.	0.000209801	.	0.000121153		-	-	-	-	-		6.628	7.10655		2.01789
2	73675792	rs771496254	C	G		0	9796	0	11562	0	8624	1	66694	0	6614	1	16510		.	.	.	1.49939e-05	.	6.05694e-05		-	-	-	4.03961	-		6.63058	7.15924		2.01793
2	73676920	rs556855697	C	G		0	9732	0	11554	0	8618	2	66602	0	6612	49	16502		.	.	.	3.00291e-05	.	0.00296934		-	-	-	98.8819	-		6.76027	7.23083		2.01799
2	73678899	rs546111188	A	G		0	9754	1	11532	0	8618	1	66652	0	6614	272	16510		.	8.67152e-05	.	1.50033e-05	.	0.0164749		-	189.988	-	1098.08	-		6.82205	7.31537		2.01805
2	73678930	rs200293447	A	G		3	9702	0	11530	0	8620	10	66602	6	6612	1	16512		0.000309215	.	.	0.000150146	0.000907441	6.0562e-05		-	-	-	-	-		6.93229	7.32813		2.01811
2	73679101	rs780110659	A	G		0	9704	3	11564	0	8626	1	66420	0	6612	1	16512		.	0.000259426	.	1.50557e-05	.	6.0562e-05		-	-	-	4.02253	-		7.20574	7.35369		2.01817
2	73679116	rs200266868	C	T		9	9708	5	11560	0	8626	3	66390	0	6612	1	16512		0.00092707	0.000432526	.	4.51875e-05	.	6.0562e-05		-	-	-	1.34024	-		7.26982	7.65809		2.01826
2	73679956	rs28730854	C	T		51	9184	200	11426	2	8520	2511	65072	132	6572	130	16484		0.00555314	0.0175039	0.000234742	0.038588	0.0200852	0.00788644		1.42018	-	33.5962	-	-		7.57263	7.69813		2.01829
2	73680934	rs775402610	C	T		0	9802	1	11544	0	8610	1	66726	0	6610	4	16512		.	8.66251e-05	.	1.49867e-05	.	0.000242248		-	2.79651	-	16.1642	-		7.64473	7.6992		2.01835
2	73681179	rs34183407	C	T		3	7604	0	8774	0	6042	1	51172	0	5514	1	13350		0.000394529	.	.	1.95419e-05	.	7.49064e-05		-	-	-	3.83311	-		7.71718	7.71306		2.01853
2	73716776	rs554047243	C	T		1	9796	0	11576	0	8618	1	66700	0	6614	1	16510		0.000102082	.	.	1.49925e-05	.	6.05694e-05		-	-	-	4.03998	-		7.71718	7.81		2.01853
2	73716848	rs45544032	C	T		0	9802	0	11576	0	8620	5	66738	0	6614	2	16512		.	.	.	7.49198e-05	.	0.000121124		-	-	-	1.61672	-		7.72156	8.07147		2.01853
2	73717968	rs781477502	C	T		0	9802	0	11576	0	8626	3	66732	0	6614	1	16510		.	.	.	4.49559e-05	.	6.05694e-05		-	-	-	1.3473	-		7.81684	8.11269		2.01868
2	73718259	rs149329669	A	G		2	9778	0	11568	0	8620	0	66694	0	6614	1	16496		0.000204541	.	.	.	.	6.06208e-05		-	-	-	-	-		8.15391	8.2661		2.01871
2	73718546	rs553507775	A	T		0	9652	12	11536	0	8592	8	66340	0	6612	14	16462		.	0.00104022	.	0.000120591	.	0.000850443		-	-	-	7.0523	-		8.17854	8.26744		2.01873
2	73747129	rs200922218	C	G		1	9798	1	11574	0	8626	0	66736	0	6614	72	16510		0.000102062	8.64006e-05	.	.	.	0.00436099		42.729	50.4741	-	-	-		8.45297	8.69251		2.01878
2	73777400	rs142022233	A	G		2	9782	31	11574	7	8602	220	66670	0	6612	455	16484		0.000204457	0.00267842	0.000813764	0.00329984	.	0.0276025		135.004	10.3055	33.9196	8.36482	-		8.46735	8.89461		2.01883
2	73784355	rs775391361	G	A		0	9792	0	11570	0	8614	0	66718	1	6614	1	16510		.	.	.	.	0.000151194	6.05694e-05		-	-	-	-	-		8.67688	9.06958		2.01896
2	73800121	rs533965968	C	G		0	9552	2	11486	0	8546	0	65970	0	6606	171	16496		.	0.000174125	.	.	.	0.0103661		-	59.5328	-	-	-		8.80916	9.11228		2.01896
2	73800333	rs565098671	G	A		0	9712	0	11474	1	8578	0	66408	0	6604	1	16298		.	.	0.000116577	.	.	6.13572e-05		-	-	-	-	-		8.8207	9.19079		2.01902
2	73800369	rs752623561	C	T		0	9732	0	11492	0	8588	2	66496	0	6610	1	16444		.	.	.	3.0077e-05	.	6.08125e-05		-	-	-	2.02189	-		8.89402	9.54737		2.0192
2	73828342	rs199683521	G	T		0	9852	0	11578	0	8648	1	66740	0	6614	2	16510		.	.	.	1.49835e-05	.	0.000121139		-	-	-	8.0848	-		9.07051	9.80561		2.01921
2	73828453	rs200897773	C	T		0	9852	2	11578	2	8652	36	66722	2	6614	1	16510		.	0.000172741	0.00023116	0.000539552	0.000302389	6.05694e-05		-	-	-	-	-		9.30398	9.81323		2.01929
2	73828456	rs779308568	G	A		0	9850	0	11576	0	8650	1	66724	0	6614	5	16510		.	.	.	1.49871e-05	.	0.000302847		-	-	-	20.2071	-		10.0735	9.86808		2.01944
2	73830412	rs760436393	A	G		0	10224	0	11488	0	8630	2	66616	0	6612	1	16444		.	.	.	3.00228e-05	.	6.08125e-05		-	-	-	2.02554	-		10.1844	10.3055		2.01951
2	73835682	rs756595937	G	A		1	9770	0	11532	0	8502	0	66328	0	6604	1	16442		0.000102354	.	.	.	.	6.08199e-05		-	-	-	-	-		10.3494	10.6624		2.01952
2	101622522	rs148028338	C	A		1	9912	2	11340	0	8362	126	63770	2	6542	1	15946		0.000100888	0.000176367	.	0.00197585	0.000305717	6.27117e-05		-	-	-	-	-		10.5648	11.4464		2.01953
2	101638913	rs755864517	G	A		0	9266	1	10988	0	8372	0	64326	0	6424	8	15832		.	9.10084e-05	.	.	.	0.000505306		-	5.5523	-	-	-		10.6376	11.7201		2.01962
2	101643909	rs547445086	C	T		0	9794	4	11568	0	8620	0	66688	0	6614	1	16512		.	0.000345781	.	.	.	6.0562e-05		-	-	-	-	-		11.0339	11.73		2.0197
2	101648754	rs201866929	C	T		0	9676	0	11478	0	8596	3	66354	0	6582	1	16308		.	.	.	4.5212e-05	.	6.13196e-05		-	-	-	1.35627	-		11.3551	12.5457		2.01974
2	101650032	rs116402789	G	A		130	9830	1	11566	15	8638	14	66722	0	6614	2	16508		0.0132248	8.64603e-05	0.00173651	0.000209826	.	0.000121153		-	1.40126	-	-	-		11.9876	13.3258		2.01975
2	101650046	rs576274827	G	A		0	9880	0	11570	0	8642	1	66730	0	6614	2	16512		.	.	.	1.49858e-05	.	0.000121124		-	-	-	8.08261	-		12.4254	13.338		2.01975
2	101652537	rs757526918	G	A		0	9800	0	11576	0	8626	1	66740	0	6614	11	16512		.	.	.	1.49835e-05	.	0.000666182		-	-	-	44.461	-		13.0566	13.8923		2.01975
2	101652558	rs373248214	G	A		1	9800	0	11576	0	8626	1	66740	0	6614	1	16512		0.000102041	.	.	1.49835e-05	.	6.0562e-05		-	-	-	4.04191	-		13.466	14.0579		2.01981
2	101654991	rs767524342	G	A		0	9824	0	11574	0	8622	4	66720	0	6614	3	16512		.	.	.	5.9952e-05	.	0.000181686		-	-	-	3.03052	-		13.7764	14.1431		2.01987
2	101656720	rs773935600	G	A		1	9766	0	11566	0	8606	0	66562	0	6614	1	16508		0.000102396	.	.	.	.	6.05767e-05		-	-	-	-	-		13.8636	14.7071		2.01999
2	101706823	rs747594422	C	T		0	9656	0	11470	0	8512	2	66162	0	6588	1	16420		.	.	.	3.02288e-05	.	6.09013e-05		-	-	-	2.01468	-		14.2741	14.7249		2.02
2	101706824	rs775313531	G	A		0	9648	0	11470	0	8514	2	66126	1	6586	3	16412		.	.	.	3.02453e-05	0.000151837	0.000182793		-	-	-	6.04369	1.20388		14.453	15.3952		2.02
2	105979742	rs534279240	C	T		0	10278	2	11478	0	8626	2	66340	0	6486	6	16276		.	0.000174246	.	3.01477e-05	.	0.000368641		-	2.11563	-	12.2278	-		14.9118	16.0958		2.02005
2	105979901	rs763291334	G	A		0	7814	0	7532	0	6646	1	49822	0	4012	1	12988		.	.	.	2.00715e-05	.	7.69941e-05		-	-	-	3.836	-		15.0577	16.5246		2.02007
2	106002889	rs56284940	C	T		1	10402	5	11576	1	8644	87	66688	0	6614	37	16506		9.61354e-05	0.000431928	0.000115687	0.00130458	.	0.00224161		23.3172	5.18977	19.3765	1.71826	-		15.4944	16.554		2.0201
2	113588006	rs781114719	C	T		0	10406	1	11578	0	8654	1	66740	0	6614	3	16512		.	8.63707e-05	.	1.49835e-05	.	0.000181686		-	2.10356	-	12.1257	-		15.592	16.72		2.02012
2	113593779	rs376289593	C	T		0	10400	0	11570	0	8654	3	66726	0	6612	12	16508		.	.	.	4.496e-05	.	0.00072692		-	-	-	16.1682	-		16.068	17.0032		2.02017
2	179391962	rs193212275	C	T		11	9694	0	11248	0	8326	0	65284	0	6562	1	16306		0.00113472	.	.	.	.	6.13271e-05		-	-	-	-	-		16.3463	17.099		2.02017
2	179393123	rs760107623	C	T		0	9742	0	11502	2	8580	0	66436	0	6594	1	16480		.	.	0.0002331	.	.	6.06796e-05		-	-	-	-	-		18.3513	17.3561		2.02017
2	179393262	rs771983508	T	G		72	7880	9	10236	5	7342	264	56550	98	5458	1	14854		0.00913706	0.00087925	0.000681013	0.00466844	0.0179553	6.73219e-05		-	-	-	-	-		21.273	17.5176		2.02017
2	179395573	rs56324595	C	T		28	9798	65	11552	1	8608	1343	66692	179	6612	55	16512		0.00285773	0.00562673	0.000116171	0.0201373	0.027072	0.00333091		1.16558	-	28.6725	-	-		22.0472	17.5227		2.02017
2	179395741	rs397517797	C	T		0	9802	3	11576	2	8626	1	66740	0	6614	1	16512		.	0.000259157	0.000231857	1.49835e-05	.	6.0562e-05		-	-	-	4.04191	-		23.2032	17.5312		2.02029
2	179395759	rs752458663	C	T		0	9802	0	11576	0	8626	1	66738	0	6614	1	16512		.	.	.	1.4984e-05	.	6.0562e-05		-	-	-	4.04179	-		23.3172	17.9883		2.0203
2	179395885	rs778907927	C	T		0	9804	0	11572	1	8626	1	66738	0	6614	1	16512		.	.	0.000115929	1.4984e-05	.	6.0562e-05		-	-	-	4.04179	-		24.3243	18.1921		2.02035
2	179395893	rs554953169	C	T		0	9804	0	11572	0	8626	1	66738	0	6614	5	16512		.	.	.	1.4984e-05	.	0.00030281		-	-	-	20.2089	-		24.883	19.6765		2.02035
2	179395912	rs568472002	C	T		0	9802	0	11576	0	8626	2	66736	0	6614	6	16512		.	.	.	2.99688e-05	.	0.000363372		-	-	-	12.125	-		26.3927	19.8066		2.02035
2	179395918	rs765274398	C	T		0	9802	0	11576	0	8626	5	66736	0	6614	1	16512		.	.	.	7.49221e-05	.	6.0562e-05		-	-	-	-	-		27.3125	19.9759		2.02035
2	179395926	rs200782068	G	A		0	9802	0	11576	0	8626	4	66732	0	6614	1	16512		.	.	.	5.99413e-05	.	6.0562e-05		-	-	-	1.01036	-		29.6198	20.1827		2.02041
2	179396082	rs397517795	G	A		0	9800	6	11572	2	8622	3	66736	0	6614	1	16510		.	0.000518493	0.000231965	4.49532e-05	.	6.05694e-05		-	-	-	1.34739	-		29.6569	20.3401		2.02041
2	179396214	rs370137295	C	T		0	9800	1	11560	0	8618	19	66728	2	6614	1	16512		.	8.65052e-05	.	0.000284738	0.000302389	6.0562e-05		-	-	-	-	-		29.6814	20.4195		2.02041
2	179396215	rs200378865	G	A		68	9800	2	11558	0	8618	2	66734	0	6614	1	16512		0.00693878	0.00017304	.	2.99697e-05	.	6.0562e-05		-	-	-	2.02077	-		32.5875	20.5595		2.02042
2	179396251	rs552058608	C	T		1	9800	0	11548	0	8616	3	66728	0	6614	2	16508		0.000102041	.	.	4.49586e-05	.	0.000121153		1.1873	-	-	2.69477	-		34.0301	20.5856		2.02047
2	179396304	rs779484675	C	T		0	9802	0	11536	0	8600	2	66706	0	6612	5	16510		.	.	.	2.99823e-05	.	0.000302847		-	-	-	10.1008	-		34.313	20.6261		2.02047
2	179396409	rs780028847	T	C		0	9802	0	11566	0	8626	3	66736	0	6614	1	16512		.	.	.	4.49532e-05	.	6.0562e-05		-	-	-	1.34722	-		35.2438	20.6887		2.02047
2	179396766	rs68080670	C	T		15	9792	29	11496	0	8576	1174	66606	291	6606	42	16478		0.00153186	0.00252262	.	0.017626	0.0440509	0.00254885		1.66389	1.0104	-	-	-		36.5425	21.0356		2.02047
2	179396823	rs199710082	C	T		8	9794	1	11506	1	8586	0	66632	2	6602	1	16500		0.000816827	8.69112e-05	0.000116469	.	0.000302939	6.06061e-05		-	-	-	-	-		36.5521	21.9588		2.02048
2	179397018	rs750453650	C	T		1	9798	0	11532	0	8606	0	66684	0	6612	1	16506		0.000102062	.	.	.	.	6.0584e-05		-	-	-	-	-		37.4945	22.1677		2.02059
2	179397217	rs530959653	G	A		1	9802	0	11566	0	8624	1	66734	0	6614	1	16512		0.00010202	.	.	1.49849e-05	.	6.0562e-05		-	-	-	4.04155	-		39.7834	23.0068		2.02065
2	179397297	rs190398670	C	T		2	9766	0	11568	1	8626	0	66680	0	6614	1	16512		0.000204792	.	0.000115929	.	.	6.0562e-05		-	-	-	-	-		41.5464	23.2818		2.02066
2	179397352	rs775633719	G	C		0	9756	0	11562	0	8620	1	66650	0	6614	1	16512		.	.	.	1.50038e-05	.	6.0562e-05		-	-	-	4.03646	-		42.729	23.409		2.02066
2	179397396	rs397517788	C	T		0	9784	0	11556	0	8614	4	66682	0	6610	1	16512		.	.	.	5.99862e-05	.	6.0562e-05		-	-	-	1.0096	-		44.7556	23.5612		2.02071
2	179397403	rs561869617	A	G		0	9788	0	11554	0	8610	1	66690	0	6610	1	16512		.	.	.	1.49948e-05	.	6.0562e-05		-	-	-	4.03888	-		44.9898	23.7153		2.02071
2	179397432	rs199642423	C	T		2	9802	0	11532	0	8602	0	66676	0	6602	1	16510		0.00020404	.	.	.	.	6.05694e-05		-	-	-	-	-		45.2497	24.9657		2.02074
2	179397556	rs372754970	G	A		2	9802	0	11536	0	8606	1	66704	0	6606	1	16512		0.00020404	.	.	1.49916e-05	.	6.0562e-05		-	-	-	4.03973	-		48.2375	25.6216		2.02077
2	179397561	rs3829747	C	T		661	9800	1720	11528	3726	8588	9703	66680	975	6604	4210	16506		0.067449	0.149202	0.433861	0.145516	0.147638	0.255059		3.78151	1.70949	-	1.75279	1.7276		48.8204	26.472		2.02077
2	179398179	rs760436734	C	T		0	9702	1	11542	0	8614	0	66546	0	6612	1	16474		.	8.66401e-05	.	.	.	6.07017e-05		-	-	-	-	-		50.4501	27.1255		2.02077
2	179398195	rs148525155	C	G		0	9724	5	11546	0	8616	98	66578	166	6612	122	16476		.	0.00043305	.	0.00147196	0.0251059	0.00740471		-	17.099	-	5.03052	-		51.4804	27.7813		2.02077
2	179398509	rs3731752	C	A		692	9800	337	11524	1422	8614	1413	66676	18	6608	808	16510		0.0706122	0.0292433	0.16508	0.021192	0.00272397	0.04894		-	1.67355	-	2.30936	17.9664		59.5605	28.505		2.02077
2	179398561	rs759169479	T	G		87	9334	22	11374	11	8494	337	65172	131	6170	14	16470		0.00932076	0.00193424	0.00129503	0.00517093	0.0212318	0.00085003		-	-	-	-	-		70.6646	30.8522		2.02077
2	179398605	rs372716177	C	T		1	9798	3	11540	0	8614	6	66680	0	6612	85	16508		0.000102062	0.000259965	.	8.9982e-05	.	0.00514902		50.4501	19.8066	-	57.2228	-		78.7194	30.9852		2.02083
2	179398792	rs776306284	C	T		1	9802	0	11550	0	8618	1	66724	0	6614	2	16510		0.00010202	.	.	1.49871e-05	.	0.000121139		1.1874	-	-	8.08286	-		83.8822	31.8162		2.02083
2	179399013	rs565347600	C	T		0	9796	0	11556	0	8612	1	66710	0	6614	4	16512		.	.	.	1.49903e-05	.	0.000242248		-	-	-	16.1604	-		112.86	32.8192		2.02083
2	179399070	rs763708375	C	T		1	9778	1	11548	0	8614	1	66680	0	6614	1	16512		0.00010227	8.65951e-05	.	1.4997e-05	.	6.0562e-05		-	-	-	4.03828	-		113.323	33.5814		2.02083
2	179399187	rs369245991	C	T		0	9796	0	11564	0	8620	3	66722	0	6614	1	16512		.	.	.	4.49627e-05	.	6.0562e-05		-	-	-	1.34694	-		113.684	35.0297		2.02084
2	179399634	rs72629782	C	T		1	9696	0	11480	15	8526	5	66290	4	6596	1	16480		0.000103135	.	0.00175932	7.54262e-05	0.000606428	6.06796e-05		-	-	-	-	-		113.977	35.7321		2.02089
2	179399635	rs772574722	G	A		1	9694	0	11478	0	8526	0	66310	0	6596	2	16482		0.000103157	.	.	.	.	0.000121344		1.17631	-	-	-	-		113.999	36.2602		2.02089
2	179400097	rs201554140	C	T		76	9802	2	11556	0	8616	6	66714	0	6610	1	16510		0.00775352	0.00017307	.	8.99361e-05	.	6.05694e-05		-	-	-	-	-		119.143	36.441		2.02089
2	179400106	rs199594729	G	A		0	9802	1	11562	0	8614	1	66716	0	6610	1	16510		.	8.64902e-05	.	1.49889e-05	.	6.05694e-05		-	-	-	4.04094	-		128.843	38.524		2.02089
2	179400129	rs192391568	C	T		1	9802	0	11542	0	8618	2	66704	0	6608	6	16512		0.00010202	.	.	2.99832e-05	.	0.000363372		3.56177	-	-	12.1192	-		135.004	39.5815		2.02095
2	179400130	rs56273463	G	A		14	9802	66	11546	0	8610	522	66702	36	6606	36	16512		0.00142828	0.00571627	.	0.00782585	0.00544959	0.00218023		1.52647	-	-	-	-		158.878	41.0915		2.02095
2	179400234	rs576025689	C	T		1	9804	0	11526	0	8612	1	66678	0	6604	3	16512		0.000101999	.	.	1.49975e-05	.	0.000181686		1.78125	-	-	12.1145	-		170.568	43.2684		2.02095
2	179400777	rs779057126	G	A		0	9666	0	11452	0	8532	1	64606	0	6612	5	10522		.	.	.	1.54784e-05	.	0.000475195		-	-	-	30.7004	-		184.869	43.9496		2.02095
2	179401042	rs372304158	A	C		0	9688	0	11374	0	8522	26	65986	1	6548	1	16388		.	.	.	0.000394023	0.000152718	6.10203e-05		-	-	-	-	-		204.852	45.1811		2.02095
2	179401078	rs371908649	G	A		1	9742	0	11440	10	8544	0	66230	0	6568	3	16440		0.000102648	.	0.00117041	.	.	0.000182482		1.77774	-	-	-	-		347.069	46.9979		2.02095
2	179401090	rs748104690	C	T		0	9758	2	11450	0	8562	0	66296	0	6572	2	16464		.	0.000174672	.	.	.	0.000121477		-	-	-	-	-			47.3952		2.02095
2	179401179	rs374876608	C	T		0	9706	0	11484	0	8582	1	65616	0	6596	3	13920		.	.	.	1.52402e-05	.	0.000215517		-	-	-	14.1414	-			47.6783		2.02095
2	179401719	rs55880786	C	T		0	9164	0	10622	1	8112	2	63192	0	6314	1	15064		.	.	0.000123274	3.16496e-05	.	6.63834e-05		-	-	-	2.09745	-			50.3048		2.02095
2	179401740	rs55675869	C	T		36	9232	402	10726	586	8208	1698	63872	436	6376	118	15258		0.00389948	0.037479	0.0713938	0.0265844	0.0683814	0.00773365		1.98325	-	-	-	-			50.4741		2.02095
2	179401742	rs55742743	C	T		36	9228	65	10748	0	8194	1231	63882	14	6384	107	15304		0.00390117	0.00604764	.	0.0192699	0.00219298	0.00699164		1.79219	1.15609	-	-	3.18819			52.3192		2.02095
2	179401743	rs543226487	G	A		1	9238	0	10742	0	8198	1	63910	0	6374	1	15308		0.000108249	.	.	1.5647e-05	.	6.53253e-05		-	-	-	4.17494	-			52.5934		2.02095
2	179402104	rs397517781	C	T		0	8622	2	9768	0	7156	1	56230	0	5994	120	11202		.	0.00020475	.	1.77841e-05	.	0.0107124		-	52.3192	-	602.357	-			59.5328		2.02096
2	179402291	rs377598016	G	A		0	9790	0	11482	0	8560	2	66520	0	6584	3	16478		.	.	.	3.00661e-05	.	0.000182061		-	-	-	6.05535	-			60.9306		2.02097
2	179402553	rs747615650	C	A		0	9710	0	11306	0	8480	1	65782	0	6558	1	16228		.	.	.	1.52017e-05	.	6.16219e-05		-	-	-	4.05361	-			62.0973		2.02097
2	179402623	rs758617553	C	T		0	8706	0	8754	0	7152	1	54676	0	5838	2	13702		.	.	.	1.82896e-05	.	0.000145964		-	-	-	7.98073	-			62.4924		2.02102
2	179403401	rs72648276	C	T		0	9798	2	11576	0	8624	1	66728	0	6614	4	16510		.	0.000172771	.	1.49862e-05	.	0.000242277		-	1.4023	-	16.1667	-			63.1278		2.02102
2	179403402	rs758109676	G	A		0	9798	0	11576	0	8626	1	66728	0	6614	4	16510		.	.	.	1.49862e-05	.	0.000242277		-	-	-	16.1667	-			63.2163		2.02102
2	179403742	rs374454949	C	T		0	9806	4	11510	0	8596	1	66626	0	6600	1	16498		.	0.000347524	.	1.50092e-05	.	6.06134e-05		-	-	-	4.03843	-			64.4535		2.02103
2	179403750	rs4894028	C	T		132	9806	2248	11512	221	8594	2157	66638	390	6602	2992	16506		0.0134611	0.195274	0.0257156	0.0323689	0.059073	0.181267		13.466	-	7.04892	5.60005	3.06853			64.4981		2.02108
2	179403856	rs764276622	G	A		0	9810	1	11528	1	8606	0	66694	1	6608	1	16512		.	8.67453e-05	0.000116198	.	0.000151332	6.0562e-05		-	-	-	-	-			73.3483		2.02108
2	179403903	rs752015224	C	T		0	9802	0	11522	0	8592	1	66682	1	6604	4	16512		.	.	.	1.49966e-05	0.000151423	0.000242248		-	-	-	16.1536	1.59981			75.1736		2.02114
2	179404186	rs587780495	C	T		0	9800	2	11544	1	8606	1	66708	0	6612	4	16512		.	0.00017325	0.000116198	1.49907e-05	.	0.000242248		-	1.39826	2.08479	16.1599	-			77.5516		2.02121
2	179404187	rs186244950	G	A		1	9800	1	11546	0	8608	15	66710	0	6612	5	16512		0.000102041	8.66101e-05	.	0.000224854	.	0.00030281		2.96754	3.49625	-	1.3467	-			79.2087		2.02126
2	179404268	rs199647622	C	T		0	9802	1	11564	0	8626	2	66736	0	6614	1	16512		.	8.64753e-05	.	2.99688e-05	.	6.0562e-05		-	-	-	2.02083	-			80.2241		2.0214
2	179404285	rs368312810	C	T		1	9802	0	11570	0	8622	0	66734	0	6614	1	16512		0.00010202	.	.	.	.	6.0562e-05		-	-	-	-	-			80.4259		2.02151
2	179404360	rs751450347	C	T		0	9794	0	11556	0	8616	1	66698	0	6614	3	16512		.	.	.	1.4993e-05	.	0.000181686		-	-	-	12.1181	-			83.5781		2.02158
2	179404451	rs562178341	A	G		0	9794	0	11534	0	8608	1	66722	0	6612	35	16512		.	.	.	1.49876e-05	.	0.00211967		-	-	-	141.429	-			84.084		2.02189
2	179404498	rs72648273	G	C		5	9802	11	11532	1	8600	281	66708	28	6614	15	16512		0.0005101	0.000953867	0.000116279	0.00421239	0.00423344	0.00090843		1.78089	-	7.8125	-	-			84.1134		2.02226
2	179404549	rs397517775	C	T		2	9804	0	11526	1	8598	4	66704	0	6610	1	16512		0.000203998	.	0.000116306	5.99664e-05	.	6.0562e-05		-	-	-	1.00993	-			88.3496		2.02229
2	179404550	rs72648272	G	A		3	9806	11	11526	0	8596	345	66702	76	6606	47	16512		0.000305935	0.000954364	.	0.00517226	0.0115047	0.00284641		9.30398	2.98253	-	-	-			91.7508		2.02236
2	179404628	rs72648270	T	A		33	9806	286	11538	1266	8616	1184	66712	14	6610	221	16510		0.00336529	0.0247877	0.146936	0.0177479	0.002118	0.0133858		3.97762	-	-	-	6.32002			189.988		2.02272
2	179404631	rs533651182	C	T		0	9802	0	11538	1	8616	1	66710	0	6610	1	16510		.	.	0.000116063	1.49903e-05	.	6.05694e-05		-	-	-	4.04058	-			290.291		2.02296
2	179404873	rs374471511	G	A		0	9802	0	11560	0	8620	3	66604	0	6614	4	16396		.	.	.	4.50423e-05	.	0.000243962		-	-	-	5.41628	-					2.023
2	179404920	rs769581585	C	T		0	9804	0	11572	4	8624	1	66726	0	6614	1	16510		.	.	0.000463822	1.49867e-05	.	6.05694e-05		-	-	-	4.04155	-					2.02406
2	179406044	rs55704830	C	T		16	2972	3	600	0	938	61	10980	3	1920	1	4830		0.00538358	0.005	.	0.00555556	0.0015625	0.000207039		-	-	-	-	-					2.02427
2	179406081	rs746628377	T	G		89	4296	2	1944	5	2548	276	19788	37	2318	1	9288		0.0207169	0.00102881	0.00196232	0.0139478	0.015962	0.000107666		-	-	-	-	-					2.02487
2	179406086	rs776377343	C	T		0	5268	1	2528	0	3046	0	24414	0	2966	2	9722		.	0.00039557	.	.	.	0.000205719		-	-	-	-	-					2.02498
2	179406087	rs569593251	G	A		1	5400	1	2720	0	3160	3	25288	0	3028	5	9886		0.000185185	0.000367647	.	0.000118633	.	0.000505766		2.73113	1.37568	-	4.26327	-					2.02554
2	179406125	rs775600228	C	T		0	8224	0	8604	0	6696	1	52054	0	5232	1	13040		.	.	.	1.92108e-05	.	7.66871e-05		-	-	-	3.99187	-					2.02772
2	179406131	rs369237346	C	T		0	8574	1	9576	0	7202	3	56380	0	5592	6	13654		.	0.000104428	.	5.32104e-05	.	0.000439432		-	4.208	-	8.25839	-					2.02827
2	179406161	rs55676195	C	T		4	9382	0	11070	0	8268	3	64472	0	6382	1	15282		0.000426348	.	.	4.65318e-05	.	6.54365e-05		-	-	-	1.40627	-					2.03399
2	179406191	rs3731749	C	T		662	9508	1711	11238	3665	8444	9650	65538	963	6496	4200	16012		0.0696256	0.152251	0.434036	0.147243	0.148245	0.262303		3.76734	1.72283	-	1.78143	1.76939					2.03901
2	179406192	rs761050391	G	A		0	9476	1	11218	0	8424	1	65418	0	6492	11	15800		.	8.91424e-05	.	1.52863e-05	.	0.000696203		-	7.81	-	45.5442	-					2.05204
2	179407041	rs201364164	C	T		1	8114	0	9582	0	7172	4	57542	0	5572	6	14026		0.000123244	.	.	6.95144e-05	.	0.000427777		3.47098	-	-	6.15379	-					2.05362
2	179407065	rs397517770	C	T		0	8878	2	10584	0	7956	1	62642	0	6172	25	15220		.	0.000188964	.	1.59637e-05	.	0.00164258		-	8.69251	-	102.894	-					2.05457
2	179407087	rs55915651	C	T		0	9262	2	11094	5	8266	1	64952	0	6428	1	15890		.	0.000180278	0.000604887	1.5396e-05	.	6.29327e-05		-	-	-	4.0876	-					2.05605
2	179407482	rs202064385	G	A		0	9798	7	11566	5	8620	15	66730	0	6614	23	16512		.	0.000605222	0.000580046	0.000224786	.	0.00139293		-	2.30151	2.40141	6.19667	-					2.05703
2	179407526	rs575939045	C	T		0	9778	2	11550	0	8608	5	66712	0	6614	1	16510		.	0.00017316	.	7.4949e-05	.	6.05694e-05		-	-	-	-	-					2.05891
2	179407583	rs138846756	C	T		39	9774	9	11556	0	8608	2	66682	0	6614	1	16510		0.00399018	0.000778816	.	2.99931e-05	.	6.05694e-05		-	-	-	2.01944	-					2.06165
2	179407817	rs199532781	C	T		1	9710	0	11526	2	8588	6	65188	0	6614	2	11942		0.000102987	.	0.000232883	9.20415e-05	.	0.000167476		1.62619	-	-	1.81957	-					2.06255
2	179408063	rs764561909	C	T		0	9804	1	11540	0	8596	1	66698	0	6608	2	16512		.	8.66551e-05	.	1.4993e-05	.	0.000121124		-	1.39777	-	8.07873	-					2.06336
2	179408636	rs200540781	C	G		0	9804	0	11544	1	8604	5	66690	3	6610	6	16510		.	.	0.000116225	7.49738e-05	0.000453858	0.000363416		-	-	3.12683	4.84724	-					2.06496
2	179408641	rs369835255	C	T		1	9804	0	11542	0	8602	3	66708	0	6612	1	16510		0.000101999	.	.	4.49721e-05	.	6.05694e-05		-	-	-	1.34682	-					2.06553
2	179408731	rs375640847	G	A		0	9808	0	11562	1	8616	4	66724	0	6614	2	16512		.	.	0.000116063	5.99484e-05	.	0.000121124		-	-	1.0436	2.02047	-					2.08874
2	179410666	rs191484894	G	A		2	9802	13	11530	2	8588	112	66702	0	6612	384	16512		0.00020404	0.00112749	0.000232883	0.00167911	.	0.0232558		113.977	20.6261	99.8605	13.8501	-					2.09737
2	179410693	rs72648259	A	G		1	9810	4	11518	0	8578	37	66686	0	6612	6	16510		0.000101937	0.000347283	.	0.000554839	.	0.000363416		3.56511	1.04646	-	-	-					2.09745
2	179410721	rs142525903	G	A		16	9806	2	11500	0	8550	80	66650	0	6612	1	16510		0.00163165	0.000173913	.	0.0012003	.	6.05694e-05		-	-	-	-	-					2.09854
2	179410730	rs377191543	C	T		1	9804	0	11508	1	8528	1	66642	0	6610	1	16510		0.000101999	.	0.000117261	1.50056e-05	.	6.05694e-05		-	-	-	4.03646	-					2.10141
2	179410768	rs753334568	G	A		0	9792	0	11496	0	8518	1	66526	0	6606	1	16460		.	.	.	1.50317e-05	.	6.07533e-05		-	-	-	4.04168	-					2.11063
2	179410963	rs751420355	C	T		0	9786	0	11556	0	8606	1	66058	0	6614	1	14874		.	.	.	1.51382e-05	.	6.72314e-05		-	-	-	4.44117	-					2.1286
2	179410975	rs376403373	C	T		2	9796	0	11568	1	8616	1	66392	0	6614	1	15918		0.000204165	.	0.000116063	1.50621e-05	.	6.2822e-05		-	-	-	4.17088	-					2.13283
2	179411023	rs116567963	C	T		167	9806	3	11574	0	8614	1	66716	0	6614	1	16510		0.0170304	0.000259202	.	1.49889e-05	.	6.05694e-05		-	-	-	4.04094	-					2.13369
2	179411207	rs72648256	A	T		7	9650	64	11338	0	8342	250	65490	0	6554	22	16180		0.000725389	0.00564473	.	0.00381738	.	0.0013597		1.87445	-	-	-	-					2.1444
2	179411904	rs541040798	G	A		0	9802	0	11574	0	8618	3	66734	0	6614	49	16512		.	.	.	4.49546e-05	.	0.00296754		-	-	-	66.0119	-					2.14537
2	179411922	rs533447102	A	G		1	9802	0	11572	0	8620	0	66730	0	6614	9	16512		0.00010202	.	.	.	.	0.000545058		5.34266	-	-	-	-					2.15971
2	179411949	rs367771286	C	T		1	9802	0	11562	0	8624	5	66710	0	6614	2	16504		0.00010202	.	.	7.49513e-05	.	0.000121183		1.18783	-	-	1.61682	-					2.16486
2	179412208	rs775769975	C	T		0	9068	0	10030	2	7198	10	59412	0	6228	1	15602		.	.	0.000277855	0.000168316	.	6.40943e-05		-	-	-	-	-					2.17093
2	179412308	rs727503549	G	A		0	9794	0	11514	3	8544	2	66640	3	6606	9	16506		.	.	0.000351124	3.0012e-05	0.000454133	0.000545256		-	-	1.55289	18.1679	1.20065					2.17921
2	179412434	rs535927586	C	T		1	9802	0	11546	0	8592	0	66716	0	6614	2	16512		0.00010202	.	.	.	.	0.000121124		1.18726	-	-	-	-					2.19683
2	179412436	rs555405542	A	G		0	9802	1	11546	0	8590	1	66716	0	6614	2	16512		.	8.66101e-05	.	1.49889e-05	.	0.000121124		-	1.3985	-	8.08091	-					2.20702
2	179412619	rs760438860	G	A		3	9802	0	11504	0	8556	0	66650	0	6604	1	16506		0.00030606	.	.	.	.	6.0584e-05		-	-	-	-	-					2.2277
2	179412629	rs563887822	G	A		0	9800	0	11508	0	8552	5	66652	0	6602	1	16506		.	.	.	7.50165e-05	.	6.0584e-05		-	-	-	-	-					2.23975
2	179412799	rs771533925	C	T		0	9798	0	11562	1	8608	1	66720	0	6614	2	16512		.	.	0.000116171	1.4988e-05	.	0.000121124		-	-	1.04264	8.0814	-					2.24955
2	179412830	rs766346925	G	A		0	9802	0	11570	0	8620	1	66732	0	6614	1	16512		.	.	.	1.49853e-05	.	6.0562e-05		-	-	-	4.04142	-					2.2778
2	179413087	rs367993101	C	T		0	9772	2	11568	0	8612	1	66660	0	6614	2	16510		.	0.000172891	.	1.50015e-05	.	0.000121139		-	-	-	8.07511	-					2.30597
2	179413099	rs549841864	G	A		1	9774	0	11568	13	8612	0	66666	0	6614	3	16510		0.000102312	.	0.00150952	.	.	0.000181708		1.77601	-	-	-	-					2.30787
2	179413175	rs750303653	G	A		0	9772	1	11562	0	8610	0	66682	0	6614	3	16508		.	8.64902e-05	.	.	.	0.00018173		-	2.10116	-	-	-					2.30936
2	179413213	rs753897943	C	T		0	9736	0	11570	0	8620	1	66612	0	6614	3	16510		.	.	.	1.50123e-05	.	0.000181708		-	-	-	12.1039	-					2.31411
2	179413223	rs750213547	C	T		0	9734	0	11568	0	8618	5	66610	0	6614	2	16510		.	.	.	7.50638e-05	.	0.000121139		-	-	-	1.61381	-					2.33802
2	179413264	rs766391515	C	T		0	9696	1	11568	0	8618	2	66582	0	6614	1	16510		.	8.64454e-05	.	3.00381e-05	.	6.05694e-05		-	-	-	2.01641	-					2.34887
2	179413322	rs369206712	C	T		1	9744	0	11576	0	8618	1	66682	1	6614	1	16512		0.000102627	.	.	1.49966e-05	0.000151194	6.0562e-05		-	-	-	4.0384	-					2.35012
2	179413573	rs531432790	A	T		0	9802	2	11530	0	8564	4	66672	0	6608	94	16512		.	0.000173461	.	5.99952e-05	.	0.00569283		-	32.8192	-	94.8881	-					2.35217
2	179413669	rs200141081	C	T		0	9802	0	11556	0	8594	11	66706	0	6612	1	16510		.	.	.	0.000164903	.	6.05694e-05		-	-	-	-	-					2.35602
2	179413687	rs727505280	C	T		0	9800	0	11558	0	8600	1	66714	0	6612	1	16510		.	.	.	1.49894e-05	.	6.05694e-05		-	-	-	4.04082	-					2.36017
2	179414177	rs72648247	G	A		1	9754	8	11496	0	8526	199	65938	8	6598	77	15570		0.000102522	0.000695894	.	0.00301799	0.00121249	0.00494541		48.2375	7.10655	-	1.63864	4.07873					2.36856
2	179414318	rs747122	C	T		2562	9796	2403	11554	220	8594	2240	66508	390	6612	3006	16310		0.261535	0.20798	0.0255993	0.0336802	0.0589837	0.184304		-	-	7.19959	5.47219	3.12466					2.38611
2	179414507	rs776885297	C	T		0	9794	0	11540	0	8582	5	66508	0	6612	2	16292		.	.	.	7.51789e-05	.	0.00012276		-	-	-	1.6329	-					2.38812
2	179414512	rs72648245	T	C		55	9794	15	11546	1	8584	4	66472	0	6612	4	16196		0.00561568	0.00129915	0.000116496	6.01757e-05	.	0.000246975		-	-	2.12003	4.10422	-					2.41747
2	179414565	rs144922355	T	A		175	9740	3	11508	0	8554	0	65472	0	6610	2	13020		0.0179671	0.000260688	.	.	.	0.00015361		-	-	-	-	-					2.42515
2	179414794	rs760668673	G	A		0	9794	0	11554	0	8606	4	66704	0	6614	1	16502		.	.	.	5.99664e-05	.	6.05987e-05		-	-	-	1.01054	-					2.43003
2	179414800	rs148617456	C	T		2	9798	13	11558	2	8606	113	66716	0	6614	384	16502		0.000204123	0.00112476	0.000232396	0.00169375	.	0.0232699		113.999	20.6887	100.13	13.7387	-					2.43933
2	179414863	rs567700310	C	T		0	9802	2	11574	0	8618	1	66740	0	6614	4	16510		.	0.000172801	.	1.49835e-05	.	0.000242277		-	1.40206	-	16.1696	-					2.4412
2	179414922	rs553668520	G	A		0	9802	2	11562	0	8612	0	66714	0	6614	113	16504		.	0.00017298	.	.	.	0.00684683		-	39.5815	-	-	-					2.44429
2	179414944	rs200854704	C	T		2	9750	0	11562	2	8604	6	66566	0	6612	2	16498		0.000205128	.	0.00023245	9.01361e-05	.	0.000121227		-	-	-	1.34493	-					2.4567
2	179414964	rs182549226	T	A		0	9688	2	11544	0	8592	83	66270	19	6608	5	16470		.	0.00017325	.	0.00125245	0.0028753	0.000303582		-	1.75228	-	-	-					2.47006
2	179415789	rs750498415	T	C		0	9582	0	11264	0	8350	1	65674	0	6536	2	16212		.	.	.	1.52267e-05	.	0.000123365		-	-	-	8.1019	-					2.4736
2	179415874	rs373623340	G	A		6	9766	0	11430	0	8470	2	66348	0	6570	1	16446		0.000614376	.	.	3.01441e-05	.	6.08051e-05		-	-	-	2.01715	-					2.50283
2	179416434	rs761570672	C	T		0	9786	0	11506	0	8566	1	66506	0	6598	1	16398		.	.	.	1.50362e-05	.	6.0983e-05		-	-	-	4.05574	-					2.52604
2	179416714	rs544353741	A	G		0	9800	2	11544	0	8582	0	66642	0	6612	23	16364		.	0.00017325	.	.	.	0.00140552		-	8.11269	-	-	-					2.53503
2	179417091	rs149567378	C	T		2	9728	13	11426	3	8450	116	65218	0	6576	338	12760		0.000205592	0.00113776	0.00035503	0.00177865	.	0.026489		128.843	23.2818	74.6108	14.8928	-					2.54628
2	179417092	rs769360937	G	A		0	9728	0	11432	0	8442	2	65226	0	6580	2	12754		.	.	.	3.06626e-05	.	0.000156814		-	-	-	5.11416	-					2.59066
2	179417703	rs117097948	G	A		0	9778	0	11506	5	8494	0	66482	0	6590	6	16482		.	.	0.000588651	.	.	0.000364033		-	-	-	-	-					2.59256
2	179417907	rs762852359	G	A		0	9798	0	11560	0	8596	1	66650	0	6608	1	16490		.	.	.	1.50038e-05	.	6.06428e-05		-	-	-	4.04184	-					2.61063
2	179418253	rs201620815	G	T		0	9758	0	11548	0	8596	2	66080	0	6614	29	14914		.	.	.	3.02663e-05	.	0.00194448		-	-	-	64.2457	-					2.62778
2	179418346	rs72648237	C	T		2	9792	7	11550	0	8584	59	66670	0	6612	89	16510		0.000204248	0.000606061	.	0.000884956	.	0.00539067		26.3927	8.89461	-	6.09146	-					2.63508
2	179418820	rs200639218	C	T		0	9766	2	11570	1	8616	12	66658	0	6614	7	16504		.	0.000172861	0.000116063	0.000180023	.	0.00042414		-	2.45365	3.65439	2.35602	-					2.63867
2	179419230	rs773063668	C	T		0	9518	11	11206	2	8202	20	64752	0	6396	1	16176		.	0.000981617	0.000243843	0.000308871	.	6.182e-05		-	-	-	-	-					2.65939
2	179419341	rs374147064	C	T		10	9802	2	11558	4	8580	0	66712	0	6612	1	16512		0.0010202	0.00017304	0.0004662	.	.	6.0562e-05		-	-	-	-	-					2.67652
2	179419354	rs200513274	G	A		3	9802	0	11562	6	8590	16	66722	0	6612	5	16512		0.00030606	.	0.000698487	0.000239801	.	0.00030281		-	-	-	1.26276	-					2.67815
2	179419408	rs201657835	G	A		0	9802	0	11566	0	8606	3	66728	0	6614	1	16512		.	.	.	4.49586e-05	.	6.0562e-05		-	-	-	1.34706	-					2.67918
2	179419783	rs747441311	G	A		0	9758	0	11506	0	8472	4	66440	0	6586	1	16484		.	.	.	6.02047e-05	.	6.06649e-05		-	-	-	1.00764	-					2.68088
2	179419792	rs146181116	G	A		4	9748	16	11508	0	8476	261	66482	42	6594	3	16484		0.000410341	0.00139034	.	0.00392587	0.00636943	0.000181995		-	-	-	-	-					2.68101
2	179421853	rs73036368	C	T		8	9612	1	11320	0	8208	1	65436	0	6570	1	16296		0.000832293	8.83392e-05	.	1.52821e-05	.	6.13648e-05		-	-	-	4.01546	-					2.68177
2	179421991	rs764532002	A	G		0	9770	1	11528	0	8478	0	66538	0	6594	1	16500		.	8.67453e-05	.	.	.	6.06061e-05		-	-	-	-	-					2.68517
2	179422112	rs191482653	G	A		0	9804	0	11572	211	8590	9	66718	0	6612	2	16512		.	.	0.0245634	0.000134896	.	0.000121124		-	-	-	-	-					2.6892
2	179422413	rs369880812	T	C		0	9802	0	11576	0	8620	1	66734	0	6614	2	16512		.	.	.	1.49849e-05	.	0.000121124		-	-	-	8.08309	-					2.68971
2	179422467	rs764436476	C	T		0	9802	0	11576	0	8622	1	66738	0	6614	2	16512		.	.	.	1.4984e-05	.	0.000121124		-	-	-	8.08358	-					2.69168
2	179422669	rs72648227	G	T		1	9802	7	11576	0	8612	64	66730	9	6614	50	16512		0.00010202	0.000604699	.	0.000959089	0.00136075	0.0030281		29.6814	5.00761	-	3.15727	2.22532					2.69196
2	179422704	rs559269036	G	A		0	9802	1	11574	0	8610	0	66736	0	6614	1	16512		.	8.64006e-05	.	.	.	6.0562e-05		-	-	-	-	-					2.69209
2	179422957	rs776067746	G	A		0	9552	6	11310	0	8228	0	64992	0	6558	1	16284		.	0.000530504	.	.	.	6.141e-05		-	-	-	-	-					2.69226
2	179423275	rs368921501	C	T		2	9750	0	11480	0	8466	3	66442	0	6578	1	16474		0.000205128	.	.	4.51522e-05	.	6.07017e-05		-	-	-	1.34438	-					2.69252
2	179423349	rs777096362	G	T		0	9276	0	10988	0	8038	1	63754	0	6488	2	15840		.	.	.	1.56853e-05	.	0.000126263		-	-	-	8.04975	-					2.69356
2	179424157	rs550229338	C	T		0	9620	1	11500	5	8516	0	66018	0	6420	1	16504		.	8.69565e-05	0.00058713	.	.	6.05914e-05		-	-	-	-	-					2.69389
2	179424719	rs532818379	C	T		1	9730	2	11494	0	8476	0	66428	0	6602	3	16492		0.000102775	0.000174004	.	.	.	0.000181906		1.76995	1.04542	-	-	-					2.69412
2	179425063	rs558543425	C	T		0	9796	0	11526	0	8542	1	66578	0	6588	2	16498		.	.	.	1.502e-05	.	0.000121227		-	-	-	8.07104	-					2.69412
2	179425090	rs375667028	C	T		0	9794	0	11498	0	8508	9	66542	3	6586	1	16490		.	.	.	0.000135253	0.000455512	6.06428e-05		-	-	-	-	-					2.69436
2	179425156	rs756726107	G	A		0	9792	0	11470	0	8468	1	66442	0	6582	1	16448		.	.	.	1.50507e-05	.	6.07977e-05		-	-	-	4.03952	-					2.69437
2	179425195	rs778254289	G	A		0	9776	0	11450	1	8430	1	66264	0	6566	1	16402		.	.	0.000118624	1.50912e-05	.	6.09682e-05		-	-	-	4.04	-					2.69453
2	179425208	rs142478636	G	T		0	9764	0	11442	22	8408	3	66160	0	6562	2	16368		.	.	0.00261656	4.53446e-05	.	0.00012219		-	-	-	2.69469	-					2.69469
2	179425439	rs757771061	G	A		0	9694	1	11476	0	8462	1	66386	0	6590	1	16494		.	8.71384e-05	.	1.50634e-05	.	6.06281e-05		-	-	-	4.02486	-					2.69477
2	179425453	rs202040332	G	C		0	9688	1	11470	43	8458	48	66426	96	6594	9	16496		.	8.7184e-05	0.00508394	0.000722609	0.0145587	0.000545587		-	6.25788	-	-	-					2.69502
2	179425744	rs190721759	C	T		1	9802	1	11574	0	8602	17	66696	0	6614	1	16512		0.00010202	8.64006e-05	.	0.000254888	.	6.0562e-05		-	-	-	-	-					2.70681
2	179425883	rs749633038	G	A		0	9798	0	11522	0	8532	3	66670	2	6610	1	16510		.	.	.	4.49978e-05	0.000302572	6.05694e-05		-	-	-	1.34605	-					2.7084
2	179425966	rs187270666	C	T		0	9802	0	11520	1	8508	61	66642	80	6598	3	16508		.	.	0.000117536	0.000915339	0.0121249	0.00018173		-	-	1.54616	-	-					2.71155
2	179425988	rs192152102	G	A		0	9802	0	11540	0	8518	105	66670	15	6604	4	16512		.	.	.	0.00157492	0.00227135	0.000242248		-	-	-	-	-					2.75353
2	179426458	rs777785413	C	T		0	9774	0	11480	0	8454	0	66172	1	6590	1	15736		.	.	.	.	0.000151745	6.35486e-05		-	-	-	-	-					2.75748
2	179426507	rs56057221	G	A		623	9786	23	11468	0	8458	10	66452	0	6588	7	16468		0.0636624	0.00200558	.	0.000150485	.	0.000425067		-	-	-	2.82465	-					2.79724
2	179427038	rs545954394	C	T		0	9794	1	11514	0	8534	0	66466	0	6588	1	16026		.	8.68508e-05	.	.	.	6.23986e-05		-	-	-	-	-					2.80194
2	179427229	rs371345921	C	T		2	9790	1	11488	0	8490	3	66380	0	6596	3	15880		0.00020429	8.70474e-05	.	4.51943e-05	.	0.000188917		-	2.17028	-	4.1801	-					2.80236
2	179427284	rs761633407	T	C		0	9786	0	11512	7	8526	0	66282	0	6598	1	15416		.	.	0.000821018	.	.	6.48677e-05		-	-	-	-	-					2.82465
2	179427472	rs368241592	G	A		1	9710	0	11446	0	8408	0	65904	0	6538	4	16166		0.000102987	.	.	.	.	0.000247433		2.40257	-	-	-	-					2.84102
2	179427661	rs759928014	A	G		0	9782	1	11470	0	8448	0	66424	0	6582	2	16502		.	8.7184e-05	.	.	.	0.000121197		-	1.39013	-	-	-					2.87313
2	179427796	rs185002960	C	T		3	9798	0	11570	2	8608	130	66732	217	6614	4	16510		0.000306185	.	0.000232342	0.00194809	0.0328092	0.000242277		-	-	1.04276	-	-					2.88265
2	179427925	rs766522109	C	T		0	9794	1	11574	0	8608	0	66722	0	6614	1	16508		.	8.64006e-05	.	.	.	6.05767e-05		-	-	-	-	-					2.88909
2	179428127	rs368850871	T	C		0	9794	0	11512	0	8494	2	66668	0	6612	1	16510		.	.	.	2.99994e-05	.	6.05694e-05		-	-	-	2.01902	-					2.98945
2	179428220	rs779874042	C	T		0	9802	2	11536	0	8538	0	66708	0	6612	2	16512		.	0.00017337	.	.	.	0.000121124		-	-	-	-	-					2.99532
2	179428253	rs745974517	C	T		1	9802	0	11558	3	8570	1	66724	0	6614	1	16512		0.00010202	.	0.000350058	1.49871e-05	.	6.0562e-05		-	-	-	4.04094	-					3.01203
2	179428277	rs749852593	G	A		0	9800	1	11560	0	8576	1	66726	0	6612	1	16512		.	8.65052e-05	.	1.49867e-05	.	6.0562e-05		-	-	-	4.04106	-					3.02015
2	179428370	rs201158906	C	T		2	9794	2	11558	0	8590	172	66718	38	6614	1	16512		0.000204207	0.00017304	.	0.00257801	0.00574539	6.0562e-05		-	-	-	-	-					3.02971
2	179428384	rs375752919	C	T		1	9802	0	11556	0	8598	0	66718	0	6612	1	16512		0.00010202	.	.	.	.	6.0562e-05		-	-	-	-	-					3.02987
2	179428618	rs763336230	C	T		0	9798	2	11544	0	8576	1	66690	0	6612	1	16512		.	0.00017325	.	1.49948e-05	.	6.0562e-05		-	-	-	4.03888	-					3.03052
2	179428624	rs201489661	G	C		0	9794	2	11544	0	8568	0	66686	0	6610	6	16512		.	0.00017325	.	.	.	0.000363372		-	2.09738	-	-	-					3.03098
2	179428921	rs199670463	C	T		0	9788	1	11560	0	8604	1	66694	0	6612	87	16506		.	8.65052e-05	.	1.49939e-05	.	0.00527081		-	60.9306	-	351.531	-					3.03107
2	179428990	rs200240728	C	G		0	9796	0	11564	0	8586	10	66716	0	6614	6	16506		.	.	.	0.000149889	.	0.000363504		-	-	-	2.42515	-					3.03126
2	179429212	rs371910831	C	T		0	9362	1	10486	0	7428	2	61516	0	6384	2	15926		.	9.53652e-05	.	3.25119e-05	.	0.000125581		-	1.31684	-	3.86261	-					3.03363
2	179429332	rs199726308	C	T		0	9752	0	11414	2	8412	0	66366	0	6540	1	16440		.	.	0.000237756	.	.	6.08273e-05		-	-	-	-	-					3.03392
2	179429356	rs374160272	C	T		1	9766	0	11442	0	8442	2	66454	0	6554	3	16458		0.000102396	.	.	3.0096e-05	.	0.000182282		1.78017	-	-	6.05669	-					3.03741
2	179429837	rs72648211	A	C		0	9792	0	11540	0	8578	1	66668	0	6614	1	16502		.	.	.	1.49997e-05	.	6.05987e-05		-	-	-	4.04	-					3.03874
2	179430272	rs776528193	C	T		0	9798	0	11558	0	8596	2	66700	0	6614	3	16498		.	.	.	2.9985e-05	.	0.00018184		-	-	-	6.06437	-					3.09872
2	179430305	rs185887755	G	A		0	9800	0	11566	54	8610	0	66722	0	6614	9	16510		.	.	0.00627178	.	.	0.000545124		-	-	-	-	-					3.15727
2	179431076	rs56307213	C	G		36	9800	118	11562	1	8600	1271	66720	167	6614	174	16510		0.00367347	0.0102058	0.000116279	0.0190498	0.0252495	0.0105391		2.86897	1.03265	90.636	-	-					3.20134
2	179431174	rs538960023	C	T		0	9798	0	11558	0	8608	1	66718	0	6614	6	16506		.	.	.	1.49885e-05	.	0.000363504		-	-	-	24.2523	-					3.20182
2	179431526	rs780658084	G	A		0	9762	0	11520	0	8540	1	66590	0	6606	1	16510		.	.	.	1.50173e-05	.	6.05694e-05		-	-	-	4.03331	-					3.23344
2	179431541	rs55861600	G	A		251	9732	16	11500	0	8508	2	66490	0	6602	7	16506		0.0257912	0.0013913	.	3.00797e-05	.	0.000424088		-	-	-	14.0988	-					3.25163
2	179431594	rs3731745	A	G		36	9652	409	11498	554	8498	1672	66350	347	6608	112	16506		0.0037298	0.0355714	0.0651918	0.0251997	0.0525121	0.00678541		1.81924	-	-	-	-					3.31975
2	179431633	rs72648206	C	T		1	9666	1	11520	2	8540	59	66370	0	6608	10	16512		0.000103455	8.68056e-05	0.000234192	0.000888956	.	0.00060562		5.85392	6.97674	2.586	-	-					3.35475
2	179431634	rs748258568	G	A		1	9670	0	11522	0	8536	0	66380	0	6608	4	16510		0.000103413	.	.	.	.	0.000242277		2.34282	-	-	-	-					3.35605
2	179431780	rs761481924	C	T		0	9796	1	11556	0	8600	0	66698	0	6614	1	16508		.	8.65351e-05	.	.	.	6.05767e-05		-	-	-	-	-					3.401
2	179431867	rs758190406	C	T		3	9794	0	11532	0	8570	1	66658	0	6610	1	16494		0.00030631	.	.	1.5002e-05	.	6.06281e-05		-	-	-	4.04135	-					3.41881
2	179432476	rs757957389	C	T		0	9796	0	11496	0	8516	1	66592	0	6588	1	16488		.	.	.	1.50168e-05	.	6.06502e-05		-	-	-	4.03882	-					3.45308
2	179433257	rs755691336	A	G		0	9792	0	11522	6	8526	0	66648	0	6606	1	16508		.	.	0.00070373	.	.	6.05767e-05		-	-	-	-	-					3.52998
2	179433317	rs763227305	C	T		0	9782	0	11540	0	8576	4	66664	0	6612	1	16504		.	.	.	6.00024e-05	.	6.05914e-05		-	-	-	1.00982	-					3.55348
2	179433389	rs778684474	G	A		0	9788	0	11488	1	8502	2	66568	0	6602	1	16488		.	.	0.000117619	3.00445e-05	.	6.06502e-05		-	-	-	2.01868	-					3.57621
2	179433511	rs777428147	C	T		1	9792	1	11484	0	8460	0	66466	0	6604	2	16386		0.000102124	8.70777e-05	.	.	.	0.000122055		1.19517	1.40168	-	-	-					3.58594
2	179433937	rs369707906	C	T		0	9784	0	11554	0	8602	1	66332	0	6614	100	15562		.	.	.	1.50757e-05	.	0.00642591		-	-	-	426.243	-					3.63311
2	179434057	rs374913031	G	A		1	9794	0	11548	0	8598	0	66584	0	6614	3	16244		0.000102103	.	.	.	.	0.000184684		1.80879	-	-	-	-					3.63641
2	179434120	rs56372592	G	A		6	9796	2	11508	178	8516	9	66636	0	6610	4	16464		0.000612495	0.000173792	0.0209018	0.000135062	.	0.000242954		-	1.39796	-	1.79883	-					3.67382
2	179434139	rs3813245	A	G		36	9794	410	11498	555	8480	1674	66592	347	6604	112	16466		0.00367572	0.0356584	0.0654481	0.0251382	0.0525439	0.00680189		1.85049	-	-	-	-					3.69359
2	179434141	rs760052770	C	T		0	9794	0	11494	0	8470	2	66590	0	6602	1	16464		.	.	.	3.00345e-05	.	6.07386e-05		-	-	-	2.02229	-					3.70084
2	179434772	rs757511354	G	A		1	9790	0	11500	0	8490	0	66580	0	6604	1	16484		0.000102145	.	.	.	.	6.06649e-05		-	-	-	-	-					3.7057
2	179434829	rs371696090	G	A		0	9796	0	11510	0	8524	1	66632	0	6604	1	16504		.	.	.	1.50078e-05	.	6.05914e-05		-	-	-	4.03732	-					3.70937
2	179435114	rs397517702	G	A		2	9654	1	11408	0	8348	0	66072	0	6566	116	16454		0.000207168	8.76578e-05	.	.	.	0.00704996		34.0301	80.4259	-	-	-					3.71106
2	179435125	rs397517701	C	T		0	9646	0	11406	0	8346	1	66056	0	6558	1	16446		.	.	.	1.51387e-05	.	6.08051e-05		-	-	-	4.01654	-					3.7196
2	179435149	rs756017651	A	T		0	9660	0	11398	0	8350	1	66042	1	6554	1	16452		.	.	.	1.51419e-05	0.000152579	6.07829e-05		-	-	-	4.01422	-					3.72505
2	179435287	rs767718233	C	T		0	9778	0	11430	0	8404	1	66320	0	6556	2	16476		.	.	.	1.50784e-05	.	0.000121389		-	-	-	8.0505	-					3.72909
2	179435495	rs376821762	C	T		0	9804	2	11554	0	8578	6	66722	0	6612	1	16508		.	0.0001731	.	8.99254e-05	.	6.05767e-05		-	-	-	-	-					3.75166
2	179435704	rs542720402	C	T		0	9796	0	11576	2	8606	0	66692	0	6614	2	16488		.	.	0.000232396	.	.	0.0001213		-	-	-	-	-					3.7588
2	179435759	rs781442397	C	T		0	9796	0	11568	0	8588	1	66662	0	6614	1	16414		.	.	.	1.50011e-05	.	6.09236e-05		-	-	-	4.06129	-					3.76076
2	179435825	rs368914555	G	A		0	9798	1	11558	3	8566	8	66666	0	6610	90	16478		.	8.65202e-05	0.000350222	0.000120001	.	0.00546183		-	63.1278	15.5953	45.5148	-					3.77498
2	179435894	rs567800207	C	T		0	9800	7	11544	0	8542	0	66672	0	6604	70	16508		.	0.000606376	.	.	.	0.00424037		-	6.99297	-	-	-					3.78179
2	179436020	rs744426	G	A		661	9794	1719	11542	3688	8528	9654	66684	976	6610	4195	16508		0.0674903	0.148934	0.432458	0.144772	0.147655	0.254119		3.76527	1.70625	-	1.7553	1.72103					3.78438
2	179436446	rs371306826	C	T		1	9770	0	11524	0	8516	2	66600	0	6612	2	16474		0.000102354	.	.	3.003e-05	.	0.000121403		1.18611	-	-	4.04273	-					3.78872
2	179436527	rs761619474	C	T		1	9708	0	11540	0	8564	1	66338	0	6540	3	16458		0.000103008	.	.	1.50743e-05	.	0.000182282		1.7696	-	-	12.0922	-					3.79433
2	179436865	rs144398602	G	A		0	9760	0	11466	2	8400	15	66394	0	6560	1	16456		.	.	0.000238095	0.000225924	.	6.07681e-05		-	-	-	-	-					3.79625
2	179436922	rs370902028	C	T		0	9754	0	11494	0	8428	7	66506	0	6586	1	16490		.	.	.	0.000105254	.	6.06428e-05		-	-	-	-	-					3.80423
2	179437076	rs543275318	C	T		0	9786	2	11484	1	8438	0	66468	0	6584	19	16468		.	0.000174155	0.000118511	.	.	0.00115375		-	6.62485	9.73537	-	-					3.80813
2	179437255	rs201804005	G	T		0	9796	1	11520	0	8484	37	66536	5	6602	3	16482		.	8.68056e-05	.	0.00055609	0.000757346	0.000182017		-	2.09683	-	-	-					3.81808
2	179437307	rs550593055	C	T		2	9784	0	11538	0	8500	1	66506	0	6604	1	16472		0.000204415	.	.	1.50362e-05	.	6.07091e-05		-	-	-	4.03752	-					3.82752
2	179437342	rs567446185	C	T		0	9788	0	11536	16	8506	0	66530	0	6610	1	16428		.	.	0.00188103	.	.	6.08717e-05		-	-	-	-	-					3.82964
2	179437481	rs546803158	C	T		0	9800	2	11544	0	8538	2	66694	0	6610	7	16500		.	0.00017325	.	2.99877e-05	.	0.000424242		-	2.44873	-	14.1472	-					3.8304
2	179437556	rs200028088	G	A		2	9798	0	11522	0	8484	11	66628	1	6606	1	16496		0.000204123	.	.	0.000165096	0.000151378	6.06208e-05		-	-	-	-	-					3.83311
2	179437832	rs72646895	C	T		0	9792	0	11480	0	8408	1	66422	0	6576	1	16420		.	.	.	1.50553e-05	.	6.09013e-05		-	-	-	4.04519	-					3.836
2	179438075	rs576976296	G	A		0	9628	0	11444	0	8384	1	64096	0	6608	1	9246		.	.	.	1.56016e-05	.	0.000108155		-	-	-	6.9323	-					3.84802
2	179438185	rs55992239	G	A		0	9614	0	11462	1	8406	5	63994	0	6612	2	9010		.	.	0.000118963	7.81323e-05	.	0.000221976		-	-	1.86593	2.84102	-					3.86004
2	179438228	rs758212615	A	T		0	9614	1	11478	0	8446	1	64010	0	6612	1	9010		.	8.71232e-05	.	1.56226e-05	.	0.000110988		-	1.27392	-	7.10433	-					3.86135
2	179438371	rs374712231	C	T		1	9614	0	11482	1	8484	3	64008	0	6614	1	9008		0.000104015	.	0.000117869	4.68691e-05	.	0.000111012		1.06727	-	-	2.36856	-					3.86202
2	179438501	rs372309164	G	A		0	9724	1	11494	0	8474	8	65304	0	6606	10	12506		.	8.70019e-05	.	0.000122504	.	0.000799616		-	9.19079	-	6.52727	-					3.86261
2	179438713	rs56399205	A	G		3	9778	1	11490	0	8380	66	66248	0	6580	1	16500		0.000306811	8.70322e-05	.	0.000996256	.	6.06061e-05		-	-	-	-	-					3.86266
2	179438746	rs370375696	G	A		1	9778	0	11488	0	8376	0	66360	0	6582	201	16496		0.00010227	.	.	.	.	0.0121848		119.143	-	-	-	-					3.87136
2	179438866	rs10164753	C	T		786	9792	2331	11544	220	8502	2173	66620	390	6612	3004	16508		0.0802696	0.201923	0.0258763	0.0326178	0.0589837	0.181972		2.26701	-	7.03241	5.57892	3.08513					3.88329
2	179438951	rs748041610	G	A		0	9794	0	11510	1	8418	1	66504	0	6610	1	16498		.	.	0.000118793	1.50367e-05	.	6.06134e-05		-	-	-	4.03103	-					3.88372
2	179439151	rs759693046	G	C		0	9800	0	11576	0	8606	1	66678	0	6614	1	16480		.	.	.	1.49975e-05	.	6.06796e-05		-	-	-	4.046	-					3.89018
2	179439152	rs767300259	C	T		2	9800	0	11576	0	8602	0	66668	0	6614	1	16468		0.000204082	.	.	.	.	6.07238e-05		-	-	-	-	-					3.89091
2	179439160	rs767225198	CG	TG		1	9802	0	11576	0	8610	3	66670	0	6614	1	16476		0.00010202	.	.	4.49978e-05	.	6.06943e-05		-	-	-	1.34883	-					3.89326
2	179439460	rs537705563	C	T		0	9790	0	11538	0	8490	1	66524	0	6608	2	16218		.	.	.	1.50322e-05	.	0.00012332		-	-	-	8.20372	-					3.89398
2	179439559	rs370516890	C	T		2	9662	0	11412	0	8312	12	65922	0	6568	1	16204		0.000206996	.	.	0.000182033	.	6.17132e-05		-	-	-	-	-					3.89796
2	179439823	rs200144345	C	T		0	9700	0	11358	0	8246	42	65778	1	6542	6	16324		.	.	.	0.000638511	0.000152858	0.000367557		-	-	-	-	2.40456					3.89823
2	179439884	rs376256345	C	T		0	9482	1	11166	0	7988	2	64598	0	6448	1	16068		.	8.95576e-05	.	3.09607e-05	.	6.22355e-05		-	-	-	2.01014	-					3.90325
2	179440028	rs373765469	C	T		1	9744	0	11450	0	8350	6	66364	0	6580	1	16420		0.000102627	.	.	9.04105e-05	.	6.09013e-05		-	-	-	-	-					3.90784
2	179440106	rs754040141	C	T		0	9802	2	11526	0	8448	1	66648	0	6606	1	16502		.	0.000173521	.	1.50042e-05	.	6.05987e-05		-	-	-	4.03878	-					3.90978
2	179440163	rs55801134	C	G		14	9802	31	11554	0	8534	842	66672	352	6610	35	16496		0.00142828	0.00268305	.	0.012629	0.0532526	0.00212173		1.48551	-	-	-	-					3.91131
2	179440214	rs755669336	C	T		0	9796	0	11560	2	8596	4	66712	0	6614	1	16504		.	.	0.000232666	5.99592e-05	.	6.05914e-05		-	-	-	1.01054	-					3.9134
2	179440423	rs140127488	C	T		0	9802	0	11542	2	8496	0	66682	0	6604	1	16512		.	.	0.000235405	.	.	6.0562e-05		-	-	-	-	-					3.91653
2	179440436	rs761442543	G	A		0	9802	0	11540	0	8500	1	66676	0	6604	1	16508		.	.	.	1.49979e-05	.	6.05767e-05		-	-	-	4.03901	-					3.91745
2	179440814	rs397517682	C	T		0	9802	0	11546	0	8520	1	66674	0	6610	1	16492		.	.	.	1.49984e-05	.	6.06355e-05		-	-	-	4.04281	-					3.92197
2	179440847	rs773695377	G	A		0	9802	0	11538	1	8496	0	66642	0	6612	2	16448		.	.	0.000117702	.	.	0.000121595		-	-	1.03307	-	-					3.92574
2	179441030	rs371513781	C	T		0	9368	0	11360	0	8312	5	64302	0	6600	7	11808		.	.	.	7.77581e-05	.	0.000592818		-	-	-	7.62388	-					3.93672
2	179441333	rs374883884	C	T		1	9786	0	11562	9	8562	0	66716	0	6614	1	16506		0.000102187	.	0.00105116	.	.	6.0584e-05		-	-	-	-	-					3.93756
2	179441363	rs575899662	C	T		0	9800	1	11574	0	8604	0	66728	0	6614	14	16512		.	8.64006e-05	.	.	.	0.000847868		-	9.81323	-	-	-					3.94111
2	179441417	rs201448988	C	T		0	9802	0	11576	0	8610	1	66734	0	6614	7	16512		.	.	.	1.49849e-05	.	0.000423934		-	-	-	28.2908	-					3.94149
2	179441832	rs772742230	A	G		1	9796	0	11526	0	8450	0	66606	0	6602	1	16508		0.000102082	.	.	.	.	6.05767e-05		-	-	-	-	-					3.94362
2	179441932	rs55980498	G	A		15	9772	22	11418	0	8284	316	66218	31	6570	18	16478		0.001535	0.00192678	.	0.00477212	0.00471842	0.00109237		-	-	-	-	-					3.94389
2	179442763	rs781403843	C	T		0	9798	3	11514	0	8420	0	66562	0	6586	1	16506		.	0.000260552	.	.	.	6.0584e-05		-	-	-	-	-					3.94475
2	179442784	rs72646880	C	G		2	9796	7	11518	0	8448	179	66588	0	6586	44	16506		0.000204165	0.000607744	.	0.00268817	.	0.0026657		13.0566	4.38621	-	-	-					3.94486
2	179442792	rs372496072	C	T		0	9792	0	11520	2	8440	0	66594	0	6590	1	16508		.	.	0.000236967	.	.	6.05767e-05		-	-	-	-	-					3.94539
2	179443395	rs397517675	C	T		0	9276	0	10888	0	7976	2	63774	0	6434	1	15460		.	.	.	3.13607e-05	.	6.46831e-05		-	-	-	2.06255	-					3.94583
2	179443679	rs758700425	G	A		0	9800	0	11512	0	8464	1	66662	0	6600	1	16508		.	.	.	1.50011e-05	.	6.05767e-05		-	-	-	4.03816	-					3.94748
2	179443949	rs199583938	G	A		0	9800	0	11544	2	8534	1	66698	0	6612	2	16508		.	.	0.000234357	1.4993e-05	.	0.000121153		-	-	-	8.08069	-					3.94787
2	179444051	rs185620750	C	T		0	9708	6	11452	1	8384	0	65840	0	6586	1	15396		.	0.000523926	0.000119275	.	.	6.49519e-05		-	-	-	-	-					3.95034
2	179444479	rs200146608	C	T		2	9768	3	11514	4	8490	9	66620	0	6606	1	16502		0.00020475	0.000260552	0.000471143	0.000135095	.	6.05987e-05		-	-	-	-	-					3.95134
2	179444480	rs563233842	G	A		0	9770	1	11512	0	8494	2	66610	0	6608	63	16502		.	8.68659e-05	.	3.00255e-05	.	0.00381772		-	43.9496	-	127.149	-					3.95282
2	179444884	rs771093991	G	A		0	9790	1	11494	0	8476	0	66586	0	6600	4	16498		.	8.70019e-05	.	.	.	0.000242454		-	2.78676	-	-	-					3.95406
2	179445285	rs772979195	C	T		0	9482	0	11152	0	8242	1	65054	0	6470	1	16230		.	.	.	1.53718e-05	.	6.16143e-05		-	-	-	4.00826	-					3.95964
2	179445312	rs750836266	G	A		0	9138	0	10720	0	8018	2	62936	0	6370	19	15902		.	.	.	3.17783e-05	.	0.00119482		-	-	-	37.5985	-					3.96055
2	179446303	rs200971254	C	T		37	9764	3	11430	0	8334	4	66254	0	6546	1	16334		0.00378943	0.000262467	.	6.03737e-05	.	6.1222e-05		-	-	-	1.01405	-					3.9606
2	179446405	rs374656017	C	T		4	9200	0	10652	4	7728	0	62942	0	6294	1	15658		0.000434783	.	0.000517598	.	.	6.38651e-05		-	-	-	-	-					3.96432
2	179446516	rs777364605	G	A		0	7436	0	7438	0	5498	2	50000	0	5334	1	13560		.	.	.	4e-05	.	7.37463e-05		-	-	-	1.84366	-					3.96667
2	179446710	rs187257105	C	T		1	9802	0	11518	0	8482	6	66676	0	6608	13	16512		0.00010202	.	.	8.99874e-05	.	0.000787306		7.71718	-	-	8.74907	-					3.96975
2	179446711	rs763729258	G	A		0	9802	0	11520	0	8480	1	66676	0	6608	12	16512		.	.	.	1.49979e-05	.	0.000726744		-	-	-	48.4564	-					3.97225
2	179446812	rs745677076	C	T		0	9714	0	11520	1	8468	1	66420	0	6600	1	16480		.	.	0.000118092	1.50557e-05	.	6.06796e-05		-	-	-	4.03034	-					3.97294
2	179446924	rs199643269	G	A		9	9540	1	11404	0	8194	2	65620	0	6534	1	16440		0.000943396	8.76885e-05	.	3.04785e-05	.	6.08273e-05		-	-	-	1.99574	-					3.9733
2	179447097	rs72646868	C	T		0	9768	0	11468	0	8370	5	66254	0	6544	1	16356		.	.	.	7.54671e-05	.	6.11396e-05		-	-	-	-	-					3.97381
2	179447754	rs145527033	C	T		29	9468	6	10988	0	7856	3	63918	0	6420	1	15648		0.00306295	0.00054605	.	4.69351e-05	.	6.39059e-05		-	-	-	1.36158	-					3.97408
2	179447783	rs148849567	C	T		39	9376	4	10806	0	7658	2	63102	0	6388	1	15820		0.00415956	0.000370165	.	3.16947e-05	.	6.32111e-05		-	-	-	1.99437	-					3.97553
2	179447784	rs200155485	G	A		1	9364	2	10772	0	7642	9	63072	0	6386	1	15842		0.000106792	0.000185667	.	0.000142694	.	6.31233e-05		-	-	-	-	-					3.97573
2	179447901	rs72646866	C	A		0	9518	0	11310	0	8230	1	65256	0	6530	6	15496		.	.	.	1.53243e-05	.	0.000387197		-	-	-	25.2669	-					3.97678
2	179448489	rs749514907	C	T		0	8682	0	9556	0	7300	2	57966	0	5924	1	14124		.	.	.	3.4503e-05	.	7.08015e-05		-	-	-	2.05204	-					3.97927
2	179448628	rs762680180	G	A		0	5336	0	4062	0	3726	1	29458	0	3752	1	5740		.	.	.	3.39466e-05	.	0.000174216		-	-	-	5.13206	-					3.98031
2	179449084	rs397517661	A	G		0	9564	0	11476	0	8496	4	65962	0	6610	31	16250		.	.	.	6.0641e-05	.	0.00190769		-	-	-	31.4588	-					3.98184
2	179449134	rs368450785	C	T		0	9774	0	11504	0	8488	1	66568	0	6610	6	16492		.	.	.	1.50222e-05	.	0.000363813		-	-	-	24.2183	-					3.98197
2	179449186	rs72646861	G	A		2	9796	25	11496	162	8418	238	66616	4	6600	623	16506		0.000204165	0.00217467	0.0192445	0.00357272	0.000606061	0.0377439		184.869	17.3561	1.96128	10.5645	62.2774					3.98342
2	179449291	rs779613133	G	A		0	9790	0	11498	0	8382	2	66534	0	6602	1	16500		.	.	.	3.00598e-05	.	6.06061e-05		-	-	-	2.01618	-					3.98353
2	179449579	rs150661999	C	T		2	9770	13	11536	2	8540	113	66580	0	6612	383	16510		0.000204708	0.00112691	0.000234192	0.00169721	.	0.0231981		113.323	20.5856	99.0557	13.6684	-					3.98495
2	179449687	rs200355808	C	T		0	9406	0	11512	2	8464	3	65690	0	6606	1	16506		.	.	0.000236295	4.56691e-05	.	6.0584e-05		-	-	-	1.32659	-					3.98852
2	179451454	rs72646859	G	A		0	9800	3	11520	17	8518	59	66706	0	6612	1	16510		.	0.000260417	0.00199577	0.000884478	.	6.05694e-05		-	-	-	-	-					3.98981
2	179451890	rs772377673	C	T		0	9802	0	11552	1	8588	0	66732	1	6614	1	16512		.	.	0.000116442	.	0.000151194	6.0562e-05		-	-	-	-	-					3.98992
2	179452021	rs202240487	C	T		0	9714	3	11392	0	8170	5	66032	0	6564	228	16462		.	0.000263343	.	7.57209e-05	.	0.0138501		-	52.5934	-	182.91	-					3.99078
2	179452022	rs773942316	G	A		0	9716	0	11390	0	8158	1	66014	0	6560	4	16464		.	.	.	1.51483e-05	.	0.000242954		-	-	-	16.0384	-					3.99187
2	179452324	rs190432620	G	A		1	9370	0	11086	0	8146	1	64982	0	6482	1	16050		0.000106724	.	.	1.53889e-05	.	6.23053e-05		-	-	-	4.04872	-					3.99685
2	179452410	rs148684589	C	T		4	9728	0	11400	1	8302	7	66270	0	6566	1	16410		0.000411184	.	0.000120453	0.000105628	.	6.09385e-05		-	-	-	-	-					3.99879
2	179452458	rs372267046	C	T		0	9738	2	11412	0	8334	6	66128	0	6564	2	15944		.	0.000175254	.	9.07331e-05	.	0.000125439		-	-	-	1.38251	-					4.00097
2	179452695	rs72646853	C	T		0	8530	0	9716	0	7128	25	58346	0	6120	53	14996		.	.	.	0.000428478	.	0.00353428		-	-	-	8.24843	-					4.00182
2	179452782	rs200726948	G	A		1	9756	0	11462	14	8362	14	66458	2	6564	2	16476		0.000102501	.	0.00167424	0.000210659	0.000304692	0.000121389		1.18427	-	-	-	-					4.00267
2	179452917	rs777982485	C	T		0	9572	1	11316	0	8256	0	64560	0	6538	1	12194		.	8.83704e-05	.	.	.	8.20075e-05		-	-	-	-	-					4.00388
2	179453343	rs191549948	G	A		0	9672	8	11478	0	8524	11	64762	0	6614	4	10982		.	0.000696986	.	0.000169853	.	0.000364232		-	-	-	2.1444	-					4.00388
2	179453387	rs727503585	C	T		0	9786	11	11522	2	8520	0	66220	0	6612	1	15328		.	0.000954695	0.000234742	.	.	6.52401e-05		-	-	-	-	-					4.00461
2	179453636	rs777095470	C	T		0	9542	0	11298	0	8124	3	65404	0	6530	1	16436		.	.	.	4.58688e-05	.	6.08421e-05		-	-	-	1.32644	-					4.00569
2	179453918	rs727505316	G	A		0	9800	0	11512	0	8480	6	66680	0	6612	6	16506		.	.	.	8.9982e-05	.	0.000363504		-	-	-	4.03974	-					4.0062
2	179454071	rs765092290	C	G		0	9798	1	11522	0	8516	0	66646	0	6610	3	16406		.	8.67905e-05	.	.	.	0.00018286		-	2.10691	-	-	-					4.00642
2	179454206	rs762072522	C	T		0	9796	3	11484	0	8400	0	66570	0	6598	1	16504		.	0.000261233	.	.	.	6.05914e-05		-	-	-	-	-					4.0069
2	179454530	rs199895260	C	T		5	9802	8	11532	1	8546	280	66722	28	6614	5	16512		0.0005101	0.000693722	0.000117014	0.00419652	0.00423344	0.00030281		-	-	2.58781	-	-					4.00752
2	179454990	rs77957535	C	T		0	9656	0	11442	0	8432	1	64492	0	6614	2	10048		.	.	.	1.55058e-05	.	0.000199045		-	-	-	12.8368	-					4.00822
2	179455115	rs368278158	C	T		1	9670	0	11450	2	8446	1	64754	0	6610	2	10722		0.000103413	.	0.000236798	1.54431e-05	.	0.000186532		1.80377	-	-	12.0787	-					4.00826
2	179455352	rs141973925	C	T		11	9776	12	11534	0	8514	413	66576	16	6614	6	16294		0.0011252	0.0010404	.	0.00620344	0.00241911	0.000368234		-	-	-	-	-					4.00836
2	179455520	rs373062007	C	T		0	9792	0	11504	7	8474	0	66436	0	6606	2	15880		.	.	0.000826056	.	.	0.000125945		-	-	-	-	-					4.00863
2	179455523	rs569630571	C	T		0	9792	1	11500	0	8476	0	66434	0	6606	1	15900		.	8.69565e-05	.	.	.	6.28931e-05		-	-	-	-	-					4.01042
2	179455524	rs200898955	G	A		0	9792	0	11492	7	8476	1	66458	0	6606	1	15958		.	.	0.000825861	1.50471e-05	.	6.26645e-05		-	-	-	4.16456	-					4.01067
2	179455631	rs72646845	G	A		1	9790	12	11516	0	8508	147	66610	2	6612	285	16358		0.000102145	0.00104203	.	0.00220688	0.00030248	0.0174227		170.568	16.72	-	7.89472	57.5993					4.01068
2	179455731	rs200212521	C	G		0	9784	0	11552	0	8578	109	66686	26	6614	2	16502		.	.	.	0.00163453	0.00393106	0.000121197		-	-	-	-	-					4.01175
2	179455881	rs745806239	T	G		0	9798	0	11516	3	8504	0	66684	0	6614	1	16496		.	.	0.000352775	.	.	6.06208e-05		-	-	-	-	-					4.01322
2	179456154	rs748929812	C	T		0	9784	0	11556	0	8586	2	66290	0	6614	5	15238		.	.	.	3.01705e-05	.	0.000328127		-	-	-	10.8758	-					4.0134
2	179456220	rs77351975	C	T		227	9728	5	11512	1	8502	17	66048	0	6610	7	15466		0.0233347	0.000434329	0.000117619	0.000257389	.	0.000452606		-	1.04208	3.84805	1.75845	-					4.01389
2	179456349	rs750217838	G	A		1	9798	2	11540	0	8568	3	66678	0	6614	1	16508		0.000102062	0.00017331	.	4.49924e-05	.	6.05767e-05		-	-	-	1.34638	-					4.01403
2	179456401	rs748606401	G	A		0	9802	0	11528	2	8550	0	66708	0	6608	4	16512		.	.	0.000233918	.	.	0.000242248		-	-	1.03561	-	-					4.01406
2	179456538	rs756091180	C	T		0	9802	0	11448	0	8408	1	66590	0	6594	1	16506		.	.	.	1.50173e-05	.	6.0584e-05		-	-	-	4.03429	-					4.01422
2	179456755	rs748120315	C	T		0	9758	0	11390	0	8316	1	66238	0	6534	1	16462		.	.	.	1.50971e-05	.	6.0746e-05		-	-	-	4.02369	-					4.01502
2	179456756	rs564432498	G	A		0	9752	1	11388	0	8316	1	66236	0	6532	26	16460		.	8.78117e-05	.	1.50975e-05	.	0.00157959		-	17.9883	-	104.626	-					4.01519
2	179456782	rs374914334	C	T		0	9736	1	11366	3	8298	4	66186	0	6532	1	16422		.	8.79817e-05	0.000361533	6.04357e-05	.	6.08939e-05		-	-	-	1.00758	-					4.01546
2	179457330	rs202206216	C	T		0	9792	2	11488	0	8454	5	66568	0	6598	14	16510		.	0.000174095	.	7.51112e-05	.	0.000847971		-	4.87075	-	11.2895	-					4.01575
2	179457978	rs149325705	G	A		1	9802	0	11496	0	8496	0	66694	0	6606	1	16508		0.00010202	.	.	.	.	6.05767e-05		-	-	-	-	-					4.01585
2	179458339	rs759628569	C	T		0	9642	0	11200	0	8024	1	64930	0	6500	1	16306		.	.	.	1.54012e-05	.	6.13271e-05		-	-	-	3.98197	-					4.01626
2	179458591	rs2288569	C	T		662	9730	1737	11352	3488	8080	9628	65724	966	6550	4289	16474		0.068037	0.153013	0.431683	0.146491	0.147481	0.26035		3.82659	1.70149	-	1.77724	1.76531					4.01654
2	179458694	rs397517636	C	T		1	9802	3	11516	0	8488	0	66708	0	6610	345	16508		0.00010202	0.000260507	.	.	.	0.020899		204.852	80.2241	-	-	-					4.01662
2	179460425	rs201541213	T	A		0	7324	0	6556	0	5622	10	43814	0	4634	2	11532		.	.	.	0.000228238	.	0.00017343		-	-	-	-	-					4.01672
2	179462301	rs750947988	C	T		1	9516	1	10944	0	7600	0	63494	0	6460	1	16078		0.000105086	9.13743e-05	.	.	.	6.21968e-05		-	-	-	-	-					4.01734
2	179462327	rs754992982	T	C		0	9752	0	11338	0	8162	1	65950	0	6538	1	16452		.	.	.	1.5163e-05	.	6.07829e-05		-	-	-	4.00863	-					4.01757
2	179463526	rs373153121	C	T		1	9760	0	11518	0	8514	5	66608	0	6612	1	16504		0.000102459	.	.	7.50661e-05	.	6.05914e-05		-	-	-	-	-					4.01805
2	179463986	rs371571153	G	A		0	9662	0	11432	2	8422	3	64588	0	6610	2	10390		.	.	0.000237473	4.64483e-05	.	0.000192493		-	-	-	4.14424	-					4.01816
2	179464169	rs771284532	C	T		0	9614	0	11358	0	8278	7	63910	1	6578	1	9426		.	.	.	0.000109529	0.000152022	0.00010609		-	-	-	-	-					4.01846
2	179465721	rs758627195	C	T		0	9764	0	11508	0	8518	1	66570	0	6614	1	16486		.	.	.	1.50218e-05	.	6.06575e-05		-	-	-	4.03797	-					4.01862
2	179466051	rs115867512	C	T		2	9752	1	11406	1	8308	9	65396	0	6578	1	13622		0.000205086	8.76732e-05	0.000120366	0.000137623	.	7.34107e-05		-	-	-	-	-					4.01871
2	179466052	rs774262905	G	A		0	9754	0	11404	1	8314	1	65468	0	6576	1	13894		.	.	0.000120279	1.52746e-05	.	7.19735e-05		-	-	-	4.71196	-					4.01916
2	179466171	rs72646823	T	C		59	9794	6	11478	0	8428	94	66596	0	6596	5	16504		0.0060241	0.000522739	.	0.0014115	.	0.000302957		-	-	-	-	-					4.01921
2	179466465	rs755767286	C	T		0	9790	0	11452	0	8430	2	66186	0	6576	2	15686		.	.	.	3.02179e-05	.	0.000127502		-	-	-	4.21943	-					4.02035
2	179466785	rs199656264	G	A		1	9790	0	11478	0	8446	2	66626	0	6600	1	16494		0.000102145	.	.	3.00183e-05	.	6.06281e-05		-	-	-	2.0197	-					4.02049
2	179468920	rs574313741	C	T		0	9770	0	11446	0	8382	1	66150	0	6582	11	15386		.	.	.	1.51172e-05	.	0.000714936		-	-	-	47.293	-					4.0208
2	179468921	rs377575788	G	A		0	9770	0	11444	0	8376	1	66166	0	6584	2	15394		.	.	.	1.51135e-05	.	0.000129921		-	-	-	8.59634	-					4.02157
2	179469502	rs760383112	C	T		0	9796	1	11494	0	8428	0	66474	0	6592	1	16368		.	8.70019e-05	.	.	.	6.10948e-05		-	-	-	-	-					4.02211
2	179469836	rs727503603	C	T		1	9754	4	11480	0	8428	2	66516	0	6602	8	16486		0.000102522	0.000348432	.	3.0068e-05	.	0.00048526		4.73323	1.3927	-	16.1388	-					4.02253
2	179470002	rs776785175	G	A		0	8350	1	9212	0	6766	2	55544	0	6032	1	11362		.	0.000108554	.	3.60075e-05	.	8.80127e-05		-	-	-	2.44429	-					4.02256
2	179471822	rs373526624	C	T		5	9798	1	11518	0	8484	2	66672	0	6608	89	16508		0.000510308	8.68206e-05	.	2.99976e-05	.	0.00539133		10.5648	62.0973	-	179.725	-					4.02269
2	179472208	rs766817830	C	T		0	9800	1	11556	0	8568	2	66724	0	6612	2	16510		.	8.65351e-05	.	2.99742e-05	.	0.000121139		-	1.39988	-	4.04143	-					4.02278
2	179472223	rs72646809	A	G		23	9798	83	11570	1	8598	1109	66724	258	6614	164	16510		0.00234742	0.00717373	0.000116306	0.0166207	0.0390082	0.00993337		4.23162	1.38469	85.4071	-	-					4.02303
2	179472265	rs757018821	C	T		2	9778	1	11570	0	8606	3	66698	0	6614	2	16508		0.000204541	8.64304e-05	.	4.49789e-05	.	0.000121153		-	1.40174	-	2.69356	-					4.02369
2	179472319	rs72646808	C	T		6	9728	7	11554	5	8558	189	66544	2	6614	29	16492		0.000616776	0.000605851	0.000584249	0.00284023	0.000302389	0.00175843		2.851	2.90241	3.00973	-	5.81512					4.02389
2	179472320	rs760963888	G	A		0	9726	0	11542	0	8550	3	66538	0	6612	1	16494		.	.	.	4.5087e-05	.	6.06281e-05		-	-	-	1.34469	-					4.02422
2	179472566	rs535008556	C	T		0	9798	2	11524	0	8424	0	66644	0	6608	21	16512		.	0.000173551	.	.	.	0.0012718		-	7.32813	-	-	-					4.02422
2	179472587	rs375944265	G	A		6	9798	1	11526	1	8416	0	66674	0	6612	1	16510		0.00061237	8.67604e-05	0.000118821	.	.	6.05694e-05		-	-	-	-	-					4.02427
2	179473085	rs748170111	G	T		11	8884	1	10340	0	7632	18	60674	5	6220	1	14998		0.00123818	9.67118e-05	.	0.000296667	0.000803859	6.66756e-05		-	-	-	-	-					4.0245
2	179473407	rs376080116	C	T		1	9160	19	10492	1	7534	1	61742	0	6336	5	15284		0.00010917	0.0018109	0.000132732	1.61964e-05	.	0.000327139		2.9966	-	2.46467	20.1982	-					4.02461
2	179473495	rs397517609	C	T		0	9764	0	11432	1	8310	7	66084	0	6544	1	16480		.	.	0.000120337	0.000105926	.	6.06796e-05		-	-	-	-	-					4.02472
2	179473584	rs749493479	G	A		0	9786	0	11516	0	8434	1	66580	0	6598	1	16506		.	.	.	1.50195e-05	.	6.0584e-05		-	-	-	4.03368	-					4.02478
2	179474046	rs547986881	C	G		0	9656	1	11352	0	8262	0	65484	0	6540	95	14346		.	8.80902e-05	.	.	.	0.00662205		-	75.1736	-	-	-					4.02484
2	179474075	rs530304166	C	T		0	9768	0	11424	0	8308	1	66184	0	6544	1	16232		.	.	.	1.51094e-05	.	6.16067e-05		-	-	-	4.07738	-					4.02486
2	179474150	rs200456782	C	T		0	9784	14	11404	0	8268	17	66284	0	6538	1	16476		.	0.00122764	.	0.000256472	.	6.06943e-05		-	-	-	-	-					4.02525
2	179474440	rs556967635	G	A		1	9730	0	11504	0	8476	0	65276	0	6614	13	12222		0.000102775	.	.	.	.	0.00106366		10.3494	-	-	-	-					4.02581
2	179474467	rs370644359	G	A		1	9790	0	11532	0	8526	3	66368	1	6614	1	15722		0.000102145	.	.	4.52025e-05	0.000151194	6.36051e-05		-	-	-	1.40712	-					4.02581
2	179474468	rs369150143	C	T		0	9788	2	11532	0	8526	21	66384	0	6614	1	15766		.	0.00017343	.	0.000316341	.	6.34276e-05		-	-	-	-	-					4.02582
2	179474668	rs16866412	G	A		732	9792	142	11522	1098	8494	930	66650	254	6606	984	16492		0.0747549	0.0123242	0.129268	0.0139535	0.0384499	0.0596653		-	4.84129	-	4.27601	1.55177					4.0265
2	179474898	rs370696020	A	C		0	9798	0	11526	0	8480	5	66672	0	6608	11	16512		.	.	.	7.4994e-05	.	0.000666182		-	-	-	8.88314	-					4.02678
2	179474916	rs768641489	G	A		0	9800	0	11536	0	8496	2	66708	0	6608	1	16512		.	.	.	2.99814e-05	.	6.0562e-05		-	-	-	2.01999	-					4.02707
2	179474996	rs72632860	C	T		2	9800	0	11556	2	8520	4	66726	0	6610	1	16510		0.000204082	.	0.000234742	5.99466e-05	.	6.05694e-05		-	-	-	1.01039	-					4.02717
2	179474997	rs751267287	G	A		0	9798	1	11542	1	8520	1	66716	0	6610	2	16510		.	8.66401e-05	0.000117371	1.49889e-05	.	0.000121139		-	1.39818	1.0321	8.08189	-					4.02774
2	179475801	rs773394284	G	A		0	9800	1	11508	1	8434	1	66656	0	6598	1	16508		.	8.68961e-05	0.000118568	1.50024e-05	.	6.05767e-05		-	-	-	4.0378	-					4.02846
2	179476242	rs191539637	C	T		2	9752	2	11510	3	8444	35	66546	2	6600	1	16504		0.000205086	0.000173762	0.000355282	0.000525952	0.00030303	6.05914e-05		-	-	-	-	-					4.02847
2	179476243	rs267599049	G	A		1	9750	0	11512	1	8440	3	66548	0	6600	4	16504		0.000102564	.	0.000118483	4.50802e-05	.	0.000242365		2.36306	-	2.04556	5.37631	-					4.02859
2	179476556	rs138896856	C	T		6	9794	3	11526	0	8462	4	66666	3	6604	6	16508		0.00061262	0.000260281	.	6.00006e-05	0.00045427	0.00036346		-	1.39641	-	6.05761	-					4.02931
2	179476557	rs727503620	G	A		0	9794	0	11514	0	8460	2	66658	0	6604	1	16508		.	.	.	3.00039e-05	.	6.05767e-05		-	-	-	2.01896	-					4.02932
2	179476619	rs565897140	C	T		0	9788	0	11482	3	8368	0	66546	0	6582	3	16504		.	.	0.000358509	.	.	0.000181774		-	-	-	-	-					4.02935
2	179476673	rs397517599	A	G		0	9700	3	11268	0	8018	1	65238	0	6516	102	16366		.	0.000266241	.	1.53285e-05	.	0.00623243		-	23.409	-	406.591	-					4.02945
2	179477040	rs148018042	C	T		1	9756	0	11394	1	8248	7	66168	0	6530	7	16466		0.000102501	.	0.000121242	0.000105791	.	0.000425118		4.14746	-	3.50638	4.01846	-					4.02968
2	179477529	rs55663050	C	G		2	9396	13	11050	2	8106	117	64802	0	6482	386	16068		0.000212857	0.00117647	0.000246731	0.0018055	.	0.0240229		112.86	20.4195	97.3648	13.3054	-					4.03028
2	179477577	rs367566671	C	T		4	9704	0	11318	0	8218	0	66028	0	6540	13	16370		0.000412201	.	.	.	.	0.000794136		1.92657	-	-	-	-					4.03034
2	179477634	rs781195013	A	C		4	9630	9	11140	7	8178	121	63686	12	6380	1	16406		0.000415369	0.000807899	0.000855955	0.00189995	0.00188088	6.09533e-05		-	-	-	-	-					4.03034
2	179477965	rs757390152	C	T		0	9590	0	11008	0	7974	1	63742	0	6390	2	15852		.	.	.	1.56882e-05	.	0.000126167		-	-	-	8.04214	-					4.0304
2	179477966	rs779336886	G	A		0	9584	0	10988	0	7960	3	63568	0	6374	1	15824		.	.	.	4.71936e-05	.	6.31951e-05		-	-	-	1.33906	-					4.03052
2	179478622	rs541307234	G	T		0	9792	0	11526	1	8492	0	66462	0	6612	1	15976		.	.	0.000117758	.	.	6.25939e-05		-	-	-	-	-					4.03062
2	179478919	rs772357820	G	A		0	9752	0	11332	0	8240	2	66148	0	6538	1	16442		.	.	.	3.02352e-05	.	6.08199e-05		-	-	-	2.01156	-					4.03069
2	179479064	rs747402071	G	A		0	9658	0	11412	0	8362	5	66174	0	6586	1	16462		.	.	.	7.55584e-05	.	6.0746e-05		-	-	-	-	-					4.03099
2	179479460	rs764203042	C	T		1	9340	0	10666	0	7694	0	63010	0	6396	11	15060		0.000107066	.	.	.	.	0.000730412		6.82205	-	-	-	-					4.03103
2	179479651	rs368806005	C	T		0	5348	0	2438	0	3300	18	26136	0	3290	2	9530		.	.	.	0.000688705	.	0.000209864		-	-	-	-	-					4.03111
2	179480115	rs769784536	C	T		0	9796	0	11512	0	8502	1	66684	0	6606	1	16510		.	.	.	1.49961e-05	.	6.05694e-05		-	-	-	4.03901	-					4.03114
2	179480116	rs377563403	G	A		2	9796	0	11520	0	8496	1	66686	0	6606	9	16510		0.000204165	.	.	1.49957e-05	.	0.000545124		2.67002	-	-	36.3522	-					4.03117
2	179480475	rs376273101	T	C		0	9778	0	11428	22	8352	0	66472	0	6586	2	16496		.	.	0.0026341	.	.	0.000121242		-	-	-	-	-					4.03125
2	179481536	rs757013471	C	T		0	9766	1	11466	0	8466	1	66524	0	6600	6	16502		.	8.72144e-05	.	1.50322e-05	.	0.000363592		-	4.16895	-	24.1876	-					4.0315
2	179481537	rs765032242	G	A		0	9764	0	11466	0	8466	1	66522	0	6602	1	16500		.	.	.	1.50326e-05	.	6.06061e-05		-	-	-	4.03164	-					4.03164
2	179481561	rs758399903	C	T		0	9772	1	11444	0	8440	0	66524	0	6600	2	16500		.	8.7382e-05	.	.	.	0.000121212		-	1.38715	-	-	-					4.03168
2	179481594	rs374233884	G	A		0	9780	0	11446	0	8414	2	66556	0	6600	4	16504		.	.	.	3.00499e-05	.	0.000242365		-	-	-	8.06544	-					4.03177
2	179481856	rs372881122	C	T		4	8232	0	8548	0	6262	0	53374	0	5828	1	14590		0.000485909	.	.	.	.	6.85401e-05		-	-	-	-	-					4.03179
2	179481862	rs377037421	C	T		1	7982	0	8066	0	6018	4	51244	1	5630	1	14302		0.000125282	.	.	7.80579e-05	0.00017762	6.99203e-05		-	-	-	-	-					4.0321
2	179482089	rs72677237	C	T		15	6022	43	4182	0	4050	444	30398	9	3536	146	10280		0.00249087	0.0102822	.	0.0146062	0.00254525	0.0142023		5.70176	1.38126	-	-	5.57994					4.03221
2	179482114	rs772625773	C	T		0	6388	0	4926	0	4556	2	33336	0	3866	2	10758		.	.	.	5.99952e-05	.	0.000185908		-	-	-	3.09872	-					4.03229
2	179482583	rs376140223	C	T		2	9796	0	11498	0	8448	1	66666	0	6606	1	16510		0.000204165	.	.	1.50002e-05	.	6.05694e-05		-	-	-	4.03792	-					4.03234
2	179482994	rs72677231	G	A		7	9800	24	11502	0	8498	234	66658	1	6610	5	16508		0.000714286	0.00208659	.	0.00351046	0.000151286	0.000302883		-	-	-	-	2.00206					4.03239
2	179483096	rs780334981	G	A		0	9784	0	11404	1	8370	0	66502	0	6592	2	16502		.	.	0.000119474	.	.	0.000121197		-	-	1.01442	-	-					4.03246
2	179483430	rs368057764	G	A		1	9776	1	11374	11	8296	2	66276	0	6556	17	16498		0.000102291	8.79198e-05	0.00132594	3.01768e-05	.	0.00103043		10.0735	11.7201	-	34.1463	-					4.03271
2	179483454	rs397517588	A	G		0	9752	1	11340	0	8216	0	66058	0	6544	24	16470		.	8.81834e-05	.	.	.	0.00145719		-	16.5246	-	-	-					4.03331
2	179483506	rs775496863	A	G		0	9576	0	11260	0	8164	4	65704	0	6524	2	16380		.	.	.	6.08791e-05	.	0.0001221		-	-	-	2.00562	-					4.03331
2	179484413	rs772760901	C	T		0	9796	0	11462	0	8476	1	66612	0	6596	1	16508		.	.	.	1.50123e-05	.	6.05767e-05		-	-	-	4.03513	-					4.03333
2	179484414	rs748932192	G	A		2	9794	0	11460	0	8470	4	66602	0	6594	1	16506		0.000204207	.	.	6.00583e-05	.	6.0584e-05		-	-	-	1.00875	-					4.03335
2	179484440	rs761015674	C	T		0	9796	0	11484	0	8510	1	66654	0	6604	2	16504		.	.	.	1.50029e-05	.	0.000121183		-	-	-	8.07731	-					4.03349
2	179484555	rs371299188	C	A		0	9782	0	11434	10	8450	1	66470	0	6574	6	16504		.	.	0.00118343	1.50444e-05	.	0.000363548		-	-	-	24.1651	-					4.03356
2	179484757	rs200042932	C	T		4	9762	0	11380	1	8324	30	66238	3	6556	2	16460		0.000409752	.	0.000120135	0.000452912	0.000457596	0.000121507		-	-	1.01142	-	-					4.03356
2	179485212	rs767343871	G	A		0	9784	0	11430	1	8446	0	66532	0	6590	2	16464		.	.	0.000118399	.	.	0.000121477		-	-	1.026	-	-					4.03364
2	179485268	rs374697274	C	T		1	9772	1	11392	2	8370	5	66390	0	6566	1	16458		0.000102333	8.77809e-05	0.000238949	7.53125e-05	.	6.07607e-05		-	-	-	-	-					4.03368
2	179485269	rs367774903	G	A		0	9776	0	11382	0	8364	19	66378	1	6568	1	16452		.	.	.	0.000286239	0.000152253	6.07829e-05		-	-	-	-	-					4.03377
2	179485494	rs574423141	C	G		0	9792	0	11510	0	8534	1	66660	0	6606	8	16508		.	.	.	1.50015e-05	.	0.000484614		-	-	-	32.3043	-					4.03392
2	179485877	rs776996868	C	T		0	9778	0	11358	0	8310	3	66372	0	6580	3	16492		.	.	.	4.51998e-05	.	0.000181906		-	-	-	4.0245	-					4.03396
2	179486037	rs72677225	C	A		14	9702	28	11228	0	8120	429	65514	43	6490	32	16390		0.001443	0.00249377	.	0.00654822	0.00662558	0.00195241		1.35302	-	-	-	-					4.03409
2	179486303	rs191551032	C	T		2	9794	0	11390	2	8384	0	66512	0	6590	1	16500		0.000204207	.	0.00023855	.	.	6.06061e-05		-	-	-	-	-					4.03416
2	179486304	rs199834143	G	A		2	9790	0	11394	1	8388	2	66508	0	6590	1	16500		0.00020429	.	0.000119218	3.00716e-05	.	6.06061e-05		-	-	-	2.01539	-					4.03429
2	179486345	rs114331773	T	A		548	9770	39	11390	0	8384	102	66474	0	6586	5	16496		0.0560901	0.00342406	.	0.00153443	.	0.000303104		-	-	-	-	-					4.03442
2	179486376	rs144668626	C	T		3	9718	13	11364	0	8356	119	66328	0	6574	262	16486		0.000308705	0.00114396	.	0.00179411	.	0.0158923		51.4804	13.8923	-	8.85801	-					4.03444
2	179486590	rs755201448	G	T		1	9764	0	11294	0	8294	0	66224	1	6556	6	16434		0.000102417	.	.	.	0.000152532	0.000365097		3.5648	-	-	-	2.39357					4.03446
2	179489419	rs759406486	G	A		0	9588	0	11408	1	8394	2	66060	0	6586	2	16496		.	.	0.000119133	3.02755e-05	.	0.000121242		-	-	1.0177	4.00461	-					4.03476
2	179494074	rs768644303	G	T		0	9750	0	11408	0	8256	1	66198	0	6572	2	16410		.	.	.	1.51062e-05	.	0.000121877		-	-	-	8.06801	-					4.03477
2	179494976	rs770389312	C	T		0	9796	1	11522	0	8434	1	66624	0	6606	1	16506		.	8.67905e-05	.	1.50096e-05	.	6.0584e-05		-	-	-	4.03635	-					4.03488
2	179495607	rs746380621	C	T		0	9800	1	11534	5	8476	1	66576	0	6608	1	16446		.	8.67002e-05	0.000589901	1.50204e-05	.	6.08051e-05		-	-	-	4.04816	-					4.03513
2	179495608	rs200445568	G	A		19	9800	5	11534	0	8472	1	66576	0	6608	1	16446		0.00193878	0.000433501	.	1.50204e-05	.	6.08051e-05		-	-	-	4.04816	-					4.03532
2	179495649	rs369709751	C	T		1	9790	3	11504	3	8384	4	66472	0	6598	1	16468		0.000102145	0.000260779	0.000357824	6.01757e-05	.	6.07238e-05		-	-	-	1.00911	-					4.03533
2	179497018	rs12471771	G	A		23	7854	1893	8772	0	6522	19	50314	0	5446	1	12934		0.00292844	0.2158	.	0.000377628	.	7.73156e-05		-	-	-	-	-					4.03537
2	179497472	rs748507741	C	T		0	9760	0	11532	0	8534	3	66616	0	6608	1	16498		.	.	.	4.50342e-05	.	6.06134e-05		-	-	-	1.34594	-					4.0356
2	179498042	rs6723526	T	C		169	9800	470	11556	60	8538	6949	66652	631	6606	1655	16504		0.0172449	0.0406715	0.00702741	0.104258	0.0955192	0.100279		5.81498	2.46558	14.2697	-	1.04983					4.03561
2	179498398	rs371995464	C	T		0	9608	0	11244	0	8022	9	64680	13	6486	1	16412		.	.	.	0.000139147	0.00200432	6.0931e-05		-	-	-	-	-					4.03605
2	179499179	rs34706299	A	G		0	9752	1	11496	0	8418	33	66430	0	6576	18	16494		.	8.69868e-05	.	0.000496764	.	0.00109131		-	12.5457	-	2.19683	-					4.03634
2	179499545	rs374683153	C	T		0	9798	0	11520	0	8438	2	66550	1	6594	32	16500		.	.	.	3.00526e-05	0.000151653	0.00193939		-	-	-	64.5333	12.7884					4.03635
2	179500702	rs375474669	C	T		1	9652	1	11498	1	8486	1	64854	0	6610	6	11500		0.000103605	8.69716e-05	0.000117841	1.54192e-05	.	0.000521739		5.03583	5.99896	4.42748	33.8369	-					4.03635
2	179500876	rs375947044	G	A		0	9616	0	11302	0	8224	1	65552	0	6534	2	15988		.	.	.	1.52551e-05	.	0.000125094		-	-	-	8.20015	-					4.03635
2	179501172	rs781139091	C	T		0	9624	0	11454	0	8312	3	65916	0	6570	3	16424		.	.	.	4.55125e-05	.	0.00018266		-	-	-	4.0134	-					4.03646
2	179501287	rs188301588	C	T		0	9794	0	11534	0	8470	6	66592	0	6600	1	16510		.	.	.	9.01009e-05	.	6.05694e-05		-	-	-	-	-					4.03646
2	179501436	rs765821223	G	A		2	9796	0	11510	0	8428	2	66504	0	6590	7	16490		0.000204165	.	.	3.00734e-05	.	0.0004245		2.0792	-	-	14.1155	-					4.03647
2	179501508	rs771839127	G	A		0	9596	0	11432	0	8340	1	64844	0	6560	1	13214		.	.	.	1.54216e-05	.	7.56773e-05		-	-	-	4.90722	-					4.03658
2	179504461	rs765191880	G	A		0	9730	0	11342	0	8416	1	65886	0	6526	1	15318		.	.	.	1.51777e-05	.	6.52827e-05		-	-	-	4.30121	-					4.0367
2	179535019	rs373508919	G	A		1	5734	0	5368	5	4258	0	32106	0	3864	1	10062		0.000174398	.	0.00117426	.	.	9.93838e-05		-	-	-	-	-					4.03671
2	179543195	rs376874956	C	T		0	5304	0	3632	0	3880	26	29096	0	3494	6	9806		.	.	.	0.000893594	.	0.00061187		-	-	-	-	-					4.03683
2	179545841	rs368777046	C	T		2	9664	1	11220	0	8544	3	65538	0	6506	2	16308		0.000206954	8.91266e-05	.	4.5775e-05	.	0.000122639		-	1.37601	-	2.67918	-					4.03683
2	179546396	rs193051231	G	A		0	9792	0	11526	2	8612	1	66636	0	6594	2	16496		.	.	0.000232234	1.50069e-05	.	0.000121242		-	-	-	8.07905	-					4.03683
2	179548809	rs543864345	A	T		0	9748	0	11498	1	8586	0	66356	0	6594	9	16466		.	.	0.000116469	.	.	0.000546581		-	-	4.69294	-	-					4.03706
2	179549988	rs146400809	G	A		1	2270	0	450	4	680	6	9260	0	58	9	7916		0.000440529	.	0.00588235	0.000647948	.	0.00113694		2.58085	-	-	1.75467	-					4.03719
2	179553422	rs775602021	C	T		0	9798	1	11556	0	8626	0	66706	0	6614	1	16504		.	8.65351e-05	.	.	.	6.05914e-05		-	-	-	-	-					4.03721
2	179556803	rs761061943	C	T		0	9762	1	11378	0	8582	3	66428	1	6594	1	16412		.	8.78889e-05	.	4.51617e-05	0.000151653	6.0931e-05		-	-	-	1.34918	-					4.03731
2	179559353	rs72650019	C	T		2	2460	1	572	0	920	52	10712	1	1694	1	7970		0.000813008	0.00174825	.	0.00485437	0.000590319	0.000125471		-	-	-	-	-					4.03732
2	179567202	rs539637860	T	G		0	9802	0	11576	3	8626	0	66708	0	6614	5	16510		.	.	0.000347786	.	.	0.000302847		-	-	-	-	-					4.03743
2	179567225	rs373355159	C	T		0	9802	0	11576	0	8626	26	66722	1	6594	1	16512		.	.	.	0.000389677	0.000151653	6.0562e-05		-	-	-	-	-					4.03745
2	179567352	rs771073631	C	T		0	9778	0	11554	0	8622	0	66604	1	6612	1	16494		.	.	.	.	0.00015124	6.06281e-05		-	-	-	-	-					4.03752
2	179567367	rs377714947	G	A		2	9746	0	11532	1	8598	1	66438	0	6608	1	16388		0.000205212	.	0.000116306	1.50516e-05	.	6.10203e-05		-	-	-	4.05406	-					4.03757
2	179569255	rs200745162	C	T		0	9680	2	11376	0	8520	3	65644	0	6582	1	15732		.	0.000175809	.	4.57011e-05	.	6.35647e-05		-	-	-	1.39088	-					4.03779
2	179569261	rs189286381	C	T		0	9660	0	11364	66	8504	0	65576	0	6574	7	15988		.	.	0.00776105	.	.	0.000437828		-	-	-	-	-					4.0378
2	179569986	rs558220856	C	T		0	9716	1	11466	0	8602	0	66384	0	6602	1	16418		.	8.72144e-05	.	.	.	6.09088e-05		-	-	-	-	-					4.0378
2	179574313	rs184923756	G	A		0	9752	0	11462	0	8582	27	66228	0	6572	1	16154		.	.	.	0.000407683	.	6.19042e-05		-	-	-	-	-					4.03781
2	179574500	rs751958797	G	A		0	9800	0	11554	0	8622	1	66728	0	6614	3	16508		.	.	.	1.49862e-05	.	0.00018173		-	-	-	12.1265	-					4.03791
2	179574580	rs189431308	C	T		0	9664	1	11486	0	8552	1	65928	0	6600	2	15418		.	8.70625e-05	.	1.51681e-05	.	0.000129719		-	1.48995	-	8.55208	-					4.03792
2	179574581	rs200489972	G	A		0	9656	0	11484	0	8554	3	65906	0	6596	1	15378		.	.	.	4.55194e-05	.	6.5028e-05		-	-	-	1.42858	-					4.03793
2	179575525	rs372608982	G	C		0	9796	1	11542	0	8618	3	66722	0	6614	1	16510		.	8.66401e-05	.	4.49627e-05	.	6.05694e-05		-	-	-	1.3471	-					4.03797
2	179576710	rs727504515	C	T		0	9760	8	11528	1	8616	2	65838	0	6614	10	14416		.	0.000693963	0.000116063	3.03776e-05	.	0.000693674		-	-	5.97669	22.835	-					4.03815
2	179577460	rs772115815	C	T		0	9770	0	11514	1	8618	0	66560	0	6608	1	16478		.	.	0.000116036	.	.	6.0687e-05		-	-	-	-	-					4.03816
2	179579752	rs777730788	C	T		0	9804	0	11558	0	8620	1	66432	0	6614	30	15654		.	.	.	1.5053e-05	.	0.00191644		-	-	-	127.313	-					4.03828
2	179581971	rs149855485	C	T		2	9800	13	11520	0	8608	120	66608	0	6586	383	16508		0.000204082	0.00112847	.	0.00180159	.	0.0232009		113.684	20.5595	-	12.878	-					4.03828
2	179581980	rs201418615	C	T		15	9798	0	11516	0	8608	0	66620	0	6588	1	16508		0.00153092	.	.	.	.	6.05767e-05		-	-	-	-	-					4.03834
2	179582534	rs376290076	C	T		0	9362	0	11322	0	8294	1	64866	0	6562	2	15574		.	.	.	1.54164e-05	.	0.000128419		-	-	-	8.33004	-					4.0384
2	179582535	rs201810836	G	A		1	9378	0	11360	10	8318	8	64950	0	6564	2	15620		0.000106633	.	0.00120221	0.000123172	.	0.000128041		1.20077	-	-	1.03953	-					4.0384
2	179583262	rs201326258	C	T		0	9788	0	11512	0	8572	4	66542	0	6586	1	16474		.	.	.	6.01124e-05	.	6.07017e-05		-	-	-	1.0098	-					4.03843
2	179584152	rs201653851	G	A		2	9790	0	11558	9	8616	3	66458	0	6612	1	15968		0.00020429	.	0.00104457	4.51413e-05	.	6.26253e-05		-	-	-	1.38732	-					4.03852
2	179584293	rs200395305	C	T		3	9742	0	11538	0	8596	2	65566	0	6614	1	12932		0.000307945	.	.	3.05036e-05	.	7.73276e-05		-	-	-	2.53503	-					4.03852
2	179584365	rs752227139	C	T		0	9798	0	11568	0	8616	1	66694	0	6614	2	16502		.	.	.	1.49939e-05	.	0.000121197		-	-	-	8.08314	-					4.03855
2	179584926	rs528264100	G	A		0	9768	1	11524	0	8594	1	66528	0	6602	2	16492		.	8.67754e-05	.	1.50313e-05	.	0.000121271		-	1.39753	-	8.06791	-					4.03864
2	179584977	rs144032104	C	T		2	9746	0	11508	0	8578	1	66186	0	6602	3	15672		0.000205212	.	.	1.51089e-05	.	0.000191424		-	-	-	12.6696	-					4.03864
2	179585717	rs367826445	C	T		3	9782	0	11522	20	8590	3	66546	0	6596	2	16494		0.000306686	.	0.00232829	4.50816e-05	.	0.000121256		-	-	-	2.68971	-					4.03865
2	179585815	rs766675017	C	T		0	9784	3	11532	0	8612	3	66596	0	6590	1	16506		.	0.000260146	.	4.50478e-05	.	6.0584e-05		-	-	-	1.34488	-					4.03866
2	179586604	rs72648970	C	G		51	9774	113	11554	2	8614	2376	65992	177	6614	768	14452		0.00521793	0.00978016	0.00023218	0.0360044	0.0267614	0.0531414		10.1844	5.43359	228.88	1.47597	1.98575					4.03874
2	179586723	rs374344734	C	T		2	9800	0	11574	1	8618	1	66704	0	6612	3	16506		0.000204082	.	0.000116036	1.49916e-05	.	0.000181752		-	-	1.56634	12.1236	-					4.03876
2	179586837	rs749008105	T	A		0	9686	1	11522	0	8560	0	64966	0	6614	2	11420		.	8.67905e-05	.	.	.	0.000175131		-	2.01786	-	-	-					4.03876
2	179587094	rs759713604	C	T		0	9670	1	11410	0	8478	9	65914	0	6580	5	16438		.	8.76424e-05	.	0.000136542	.	0.000304173		-	3.47062	-	2.2277	-					4.03878
2	179587130	rs12693166	C	G		1658	9746	2003	11448	3649	8546	9673	66374	620	6598	3706	16482		0.170121	0.174965	0.426983	0.145735	0.0939679	0.224851		1.32171	1.28512	-	1.54288	2.39285					4.03878
2	179587536	rs397517500	G	A		0	9756	3	11374	0	8456	1	66016	0	6528	8	16392		.	0.000263759	.	1.51478e-05	.	0.000488043		-	1.85033	-	32.2186	-					4.03878
2	179588279	rs189951108	C	T		0	9750	5	11318	0	8444	34	65918	0	6534	3	16312		.	0.000441774	.	0.000515792	.	0.000183914		-	-	-	-	-					4.0388
2	179588603	rs768531006	C	T		0	9760	0	11498	0	8572	2	65952	0	6606	1	14250		.	.	.	3.03251e-05	.	7.01754e-05		-	-	-	2.31411	-					4.03882
2	179589083	rs114626713	T	A		167	9796	6	11466	0	8578	0	66534	0	6592	1	16500		0.0170478	0.000523286	.	.	.	6.06061e-05		-	-	-	-	-					4.03882
2	179589260	rs147210608	C	T		0	9380	1	11056	0	8232	1	63548	0	6476	2	12278		.	9.04486e-05	.	1.57361e-05	.	0.000162893		-	1.80094	-	10.3515	-					4.03888
2	179590329	rs17355460	C	T		30	9730	54	11456	0	8548	1068	65520	52	6596	131	13534		0.00308325	0.00471369	.	0.0163004	0.00788357	0.00967933		3.13933	2.05345	-	-	1.22779					4.03888
2	179590749	rs766549840	G	T		0	9650	1	11370	0	8514	0	64986	0	6580	6	12116		.	8.79507e-05	.	.	.	0.000495213		-	5.63057	-	-	-					4.03889
2	179591856	rs202108224	C	T		29	9772	2	11506	0	8594	2	66010	0	6602	1	14736		0.00296766	0.000173822	.	3.02984e-05	.	6.7861e-05		-	-	-	2.23975	-					4.03901
2	179592329	rs16866475	G	A		419	9634	16	11498	0	8566	6	64768	0	6614	1	10856		0.0434918	0.00139155	.	9.26383e-05	.	9.2115e-05		-	-	-	-	-					4.03901
2	179594237	rs369242073	C	T		1	9756	0	11516	0	8588	0	66566	0	6604	1	16460		0.000102501	.	.	.	.	6.07533e-05		-	-	-	-	-					4.03904
2	179594423	rs200359082	G	A		3	9776	0	11556	0	8616	7	66694	5	6614	1	16510		0.000306874	.	.	0.000104957	0.000755972	6.05694e-05		-	-	-	-	-					4.03925
2	179594430	rs72648947	C	T		0	9780	1	11552	0	8616	50	66704	0	6614	4	16510		.	8.65651e-05	.	0.00074958	.	0.000242277		-	2.79879	-	-	-					4.03937
2	179595892	rs727505221	C	T		0	9802	1	11568	1	8616	0	66678	0	6614	1	16484		.	8.64454e-05	0.000116063	.	.	6.06649e-05		-	-	-	-	-					4.03937
2	179596266	rs377193479	G	A		0	9740	0	11386	0	8332	2	65606	0	6548	1	15380		.	.	.	3.0485e-05	.	6.50195e-05		-	-	-	2.13283	-					4.0394
2	179596284	rs575592774	C	T		1	9718	0	11386	0	8334	0	65290	0	6552	1	14274		0.000102902	.	.	.	.	7.00574e-05		-	-	-	-	-					4.03949
2	179596617	rs760089168	C	T		0	9802	0	11544	0	8600	3	66694	0	6614	1	16482		.	.	.	4.49816e-05	.	6.06722e-05		-	-	-	1.34882	-					4.03949
2	179596871	rs374682077	C	T		1	9800	0	11566	0	8610	1	66686	0	6614	1	16482		0.000102041	.	.	1.49957e-05	.	6.06722e-05		-	-	-	4.04599	-					4.0395
2	179597238	rs769165258	G	A		1	9778	4	11484	2	8494	0	66500	0	6588	1	16478		0.00010227	0.000348311	0.00023546	.	.	6.0687e-05		-	-	-	-	-					4.0395
2	179597782	rs375577529	C	T		0	9780	1	11406	0	8434	8	66066	0	6570	1	15638		.	8.76732e-05	.	0.000121091	.	6.39468e-05		-	-	-	-	-					4.03951
2	179598034	rs202234492	C	T		1	9758	0	11522	0	8572	50	66318	1	6612	3	15790		0.00010248	.	.	0.000753943	0.00015124	0.000189994		1.85396	-	-	-	1.25624					4.03952
2	179598160	rs148551876	G	A		33	9780	1	11546	0	8602	2	66676	0	6614	4	16508		0.00337423	8.66101e-05	.	2.99958e-05	.	0.000242307		-	2.79767	-	8.07802	-					4.03961
2	179598188	rs754692422	C	T		0	9764	1	11538	0	8604	0	66572	0	6606	1	16488		.	8.66701e-05	.	.	.	6.06502e-05		-	-	-	-	-					4.03961
2	179598367	rs759384825	G	A		0	9798	0	11538	2	8592	0	66532	0	6612	4	16224		.	.	0.000232775	.	.	0.000246548		-	-	1.05917	-	-					4.03961
2	179600360	rs560537668	A	G		0	9746	2	11442	0	8456	4	66184	0	6534	1	16410		.	0.000174795	.	6.04376e-05	.	6.09385e-05		-	-	-	1.00829	-					4.03969
2	179600475	rs72648923	C	T		1	9784	4	11490	0	8492	293	66472	100	6566	8	16500		0.000102208	0.000348129	.	0.00440787	0.01523	0.000484848		4.74376	1.39273	-	-	-					4.03973
2	179600591	rs566100734	T	A		0	9800	1	11520	0	8552	0	66626	0	6592	8	16508		.	8.68056e-05	.	.	.	0.000484614		-	5.58275	-	-	-					4.03973
2	179602875	rs566108422	C	T		1	9790	3	11522	0	8528	1	66576	0	6596	1	16502		0.000102145	0.000260371	.	1.50204e-05	.	6.05987e-05		-	-	-	4.03442	-					4.03973
2	179603040	rs757944467	C	T		0	9614	0	11264	0	8338	1	65556	0	6506	1	15942		.	.	.	1.52541e-05	.	6.27274e-05		-	-	-	4.11216	-					4.03974
2	179612839	rs773945721	A	G		1	10022	0	11374	0	8518	0	66384	0	6542	1	16486		9.97805e-05	.	.	.	.	6.06575e-05		-	-	-	-	-					4.03975
2	179622490	rs374093805	G	A		1	9802	0	11566	0	8590	2	66674	0	6612	26	16448		0.00010202	.	.	2.99967e-05	.	0.00158074		15.4944	-	-	52.6971	-					4.03976
2	179622540	rs775464538	C	A		0	9780	0	11542	0	8592	1	66006	0	6614	1	14558		.	.	.	1.51501e-05	.	6.86908e-05		-	-	-	4.534	-					4.03985
2	179623810	rs766262957	C	T		0	10400	0	11564	0	8582	1	66682	0	6608	1	16506		.	.	.	1.49966e-05	.	6.0584e-05		-	-	-	4.03986	-					4.03985
2	179623851	rs187703540	C	T		5	10376	2	11554	70	8562	0	66640	0	6608	3	16496		0.000481881	0.0001731	0.00817566	.	.	0.000181862		-	1.05062	-	-	-					4.03986
2	179623852	rs758680640	G	A		0	10374	1	11554	0	8566	0	66628	0	6608	1	16496		.	8.65501e-05	.	.	.	6.06208e-05		-	-	-	-	-					4.03998
2	179629334	rs201379132	G	A		0	10406	0	11564	0	8618	2	66734	0	6612	18	16512		.	.	.	2.99697e-05	.	0.00109012		-	-	-	36.3739	-					4.03998
2	179629385	rs200052398	T	C		2	10406	0	11562	0	8626	12	66732	0	6614	1	16512		0.000192197	.	.	0.000179824	.	6.0562e-05		-	-	-	-	-					4.03998
2	179629461	rs2291311	C	T		8641	10398	6359	11554	6590	8624	61880	66730	5856	6614	13024	16506		0.831025	0.550372	0.764147	0.927319	0.885395	0.789046		-	1.43366	1.03259	-	-					4.03998
2	179629493	rs55634230	A	C		0	10182	0	11524	6	8588	0	66222	0	6610	1	16488		.	.	0.000698649	.	.	6.06502e-05		-	-	-	-	-					4.04
2	179631110	rs397517791	T	C		0	10406	0	11534	1	8612	0	66688	0	6608	1	16508		.	.	0.000116117	.	.	6.05767e-05		-	-	-	-	-					4.04
2	179631116	rs537306539	T	C		0	10406	0	11538	0	8618	2	66692	0	6608	2	16508		.	.	.	2.99886e-05	.	0.000121153		-	-	-	4.03998	-					4.04009
2	179631299	rs139992576	T	C		2	10386	0	11532	1	8586	5	66652	0	6598	1	16498		0.000192567	.	0.000116469	7.50165e-05	.	6.06134e-05		-	-	-	-	-					4.04009
2	179631323	rs149755500	C	T		4	10362	0	11524	0	8554	19	66478	0	6590	1	16476		0.000386026	.	.	0.000285809	.	6.06943e-05		-	-	-	-	-					4.0401
2	179632514	rs368786036	C	T		0	10390	0	11566	0	8608	1	66708	0	6610	2	16510		.	.	.	1.49907e-05	.	0.000121139		-	-	-	8.08092	-					4.04013
2	179632598	rs72647894	C	T		7	10404	11	11540	0	8574	363	66710	77	6606	68	16510		0.000672818	0.000953206	.	0.00544146	0.0116561	0.00411872		6.12159	4.32091	-	-	-					4.04021
2	179632599	rs149492487	G	A		1	10404	0	11542	0	8570	2	66714	0	6608	2	16508		9.61169e-05	.	.	2.99787e-05	.	0.000121153		1.26048	-	-	4.04131	-					4.04021
2	179632619	rs141258018	C	T		0	10402	0	11532	50	8572	0	66698	0	6608	8	16510		.	.	0.00583294	.	.	0.000484555		-	-	-	-	-					4.04021
2	179632825	rs565052824	C	T		0	10404	0	11530	1	8562	0	66690	0	6608	1	16502		.	.	0.000116795	.	.	6.05987e-05		-	-	-	-	-					4.04021
2	179632832	rs752455147	T	C		0	10400	0	11522	0	8552	1	66688	0	6606	1	16504		.	.	.	1.49952e-05	.	6.05914e-05		-	-	-	4.04072	-					4.04022
2	179632870	rs727504501	T	A		0	10346	1	11492	7	8484	0	66258	0	6580	1	16432		.	8.70171e-05	0.000825083	.	.	6.08569e-05		-	-	-	-	-					4.04022
2	179632879	rs547301978	C	T		0	10290	1	11454	0	8430	3	65720	0	6570	4	16364		.	8.73057e-05	.	4.56482e-05	.	0.000244439		-	2.7998	-	5.35484	-					4.04022
2	179633486	rs11900987	T	A		51	10400	0	11532	0	8584	2	66710	0	6612	1	16504		0.00490385	.	.	2.99805e-05	.	6.05914e-05		-	-	-	2.02103	-					4.04033
2	179634421	rs200875815	T	G		3240	7116	4649	9632	3549	7564	18297	53842	2292	4940	5383	13068		0.455312	0.482662	0.469196	0.339828	0.463968	0.411922		-	-	-	1.21215	-					4.04033
2	179634424	rs765523736	C	G		4	8854	9	11036	6	8268	44	60984	112	4980	8	16386		0.000451773	0.000815513	0.000725689	0.000721501	0.02249	0.000488222		1.08068	-	-	-	-					4.04034
2	179634430	rs770549875	C	A		1	10186	0	11474	1	8552	2	66140	0	6558	1	16460		9.8174e-05	.	0.000116932	3.02389e-05	.	6.07533e-05		-	-	-	2.00911	-					4.04034
2	179634961	rs33917087	C	A		24	10380	86	11562	2	8636	1417	66736	160	6614	44	16512		0.00231214	0.00743816	0.000231589	0.0212329	0.0241911	0.00266473		1.1525	-	11.5063	-	-					4.04034
2	179634994	rs146636599	C	G		5	10364	0	11556	4	8630	0	66730	0	6614	1	16512		0.000482439	.	0.000463499	.	.	6.0562e-05		-	-	-	-	-					4.04046
2	179635145	rs79645147	C	T		0	10318	0	11546	0	8584	1	66672	0	6610	1	16512		.	.	.	1.49988e-05	.	6.0562e-05		-	-	-	4.03779	-					4.04046
2	179635186	rs767274457	C	T		0	10402	1	11548	0	8598	0	66710	0	6610	2	16512		.	8.65951e-05	.	.	.	0.000121124		-	1.39874	-	-	-					4.04046
2	179635985	rs374620001	G	A		0	10404	0	11522	64	8574	0	66660	0	6600	8	16506		.	.	0.00746443	.	.	0.000484672		-	-	-	-	-					4.04048
2	179637874	rs370857722	G	A		0	10148	0	11494	0	8564	6	66446	0	6578	1	16490		.	.	.	9.02989e-05	.	6.06428e-05		-	-	-	-	-					4.04058
2	179637875	rs375286376	C	T		0	10154	0	11494	0	8562	2	66458	0	6578	2	16488		.	.	.	3.00942e-05	.	0.0001213		-	-	-	4.03069	-					4.04058
2	179638721	rs4894048	C	T		990	10404	2205	11550	154	8616	1652	66712	380	6612	2480	16508		0.0951557	0.190909	0.0178737	0.0247632	0.0574713	0.15023		1.57878	-	8.40509	6.06668	2.61401					4.04058
2	179638834	rs75031300	C	T		98	9998	5	11556	0	8614	4	66698	0	6610	2	16508		0.00980196	0.000432676	.	5.99718e-05	.	0.000121153		-	-	-	2.02017	-					4.04058
2	179638835	rs145039979	G	A		1	10000	2	11556	1	8614	4	66714	0	6610	6	16510		0.0001	0.00017307	0.00011609	5.99574e-05	.	0.000363416		3.63416	2.09982	3.13047	6.06124	-					4.04058
2	179638970	rs781736462	C	T		1	10406	0	11530	0	8614	0	66712	0	6612	1	16510		9.60984e-05	.	.	.	.	6.05694e-05		-	-	-	-	-					4.04059
2	179639020	rs760633130	G	A		1	10406	0	11546	2	8626	3	66720	0	6614	6	16512		9.60984e-05	.	0.000231857	4.4964e-05	.	0.000363372		3.78125	-	1.56722	8.0814	-					4.0407
2	179639033	rs776478343	G	A		0	10406	0	11548	0	8630	1	66722	0	6614	3	16512		.	.	.	1.49876e-05	.	0.000181686		-	-	-	12.1225	-					4.0407
2	179639038	rs761566436	C	T		0	10404	0	11550	0	8628	1	66718	0	6614	5	16512		.	.	.	1.49885e-05	.	0.00030281		-	-	-	20.2029	-					4.04071
2	179639042	rs750101152	G	A		0	10406	0	11548	0	8626	1	66722	0	6614	1	16510		.	.	.	1.49876e-05	.	6.05694e-05		-	-	-	4.04131	-					4.04072
2	179640203	rs762914675	C	T		0	10402	1	11502	1	8550	1	66648	0	6596	1	16510		.	8.69414e-05	0.000116959	1.50042e-05	.	6.05694e-05		-	-	-	4.03683	-					4.04072
2	179640223	rs530807674	C	T		2	10402	0	11496	0	8550	1	66632	0	6596	1	16508		0.000192271	.	.	1.50078e-05	.	6.05767e-05		-	-	-	4.03635	-					4.04074
2	179640232	rs141142920	C	T		2	10400	0	11496	0	8550	8	66632	0	6596	1	16508		0.000192308	.	.	0.000120062	.	6.05767e-05		-	-	-	-	-					4.04082
2	179640287	rs767322897	C	T		0	10376	0	11514	0	8566	2	66638	0	6600	1	16510		.	.	.	3.00129e-05	.	6.05694e-05		-	-	-	2.01811	-					4.04086
2	179640428	rs763733251	C	T		0	10356	0	11550	10	8634	9	66688	0	6608	2	16510		.	.	0.00115821	0.000134957	.	0.000121139		-	-	-	-	-					4.04094
2	179640583	rs753167856	C	T		0	10356	0	11564	4	8640	1	66712	0	6612	1	16508		.	.	0.000462963	1.49898e-05	.	6.05767e-05		-	-	-	4.04119	-					4.04094
2	179640598	rs144135510	C	T		0	10358	1	11562	1	8642	79	66674	0	6614	131	16508		.	8.64902e-05	0.000115714	0.00118487	.	0.00793555		-	91.7508	68.579	6.6974	-					4.04094
2	179640893	rs750823043	C	T		0	10406	0	11574	0	8648	1	66738	0	6614	1	16512		.	.	.	1.4984e-05	.	6.0562e-05		-	-	-	4.04179	-					4.04094
2	179640946	rs374605213	C	T		0	10406	1	11568	0	8642	2	66738	0	6614	3	16512		.	8.64454e-05	.	2.99679e-05	.	0.000181686		-	2.10174	-	6.06268	-					4.04094
2	179640947	rs397517658	G	A		0	10406	0	11576	0	8640	1	66738	0	6614	1	16512		.	.	.	1.4984e-05	.	6.0562e-05		-	-	-	4.04179	-					4.04094
2	179641336	rs150737838	C	T		0	10404	21	11528	0	8578	3	66678	0	6604	1	16508		.	0.00182165	.	4.49924e-05	.	6.05767e-05		-	-	-	1.34638	-					4.04095
2	179641360	rs75686037	G	A		2	10402	489	11514	233	8574	29	66656	2	6592	11	16508		0.000192271	0.04247	0.0271752	0.00043507	0.000303398	0.000666344		3.46565	-	-	1.53158	2.19627					4.04099
2	179641393	rs367700246	G	A		1	10402	4	11516	0	8580	22	66650	0	6594	1	16510		9.61354e-05	0.000347343	.	0.000330083	.	6.05694e-05		-	-	-	-	-					4.04106
2	179641543	rs368122582	C	T		1	10406	0	11522	0	8592	8	66652	0	6604	3	16510		9.60984e-05	.	.	0.000120026	.	0.000181708		1.89085	-	-	1.5139	-					4.04106
2	179642448	rs111282958	G	A		0	10400	0	11552	0	8606	1	66694	0	6610	1	16510		.	.	.	1.49939e-05	.	6.05694e-05		-	-	-	4.03961	-					4.04106
2	179642552	rs376857956	T	A		3	10404	0	11542	46	8606	0	66648	0	6604	7	16510		0.000288351	.	0.00534511	.	.	0.000423985		1.47038	-	-	-	-					4.04106
2	179642589	rs72647876	C	G		12	10392	69	11526	76	8602	773	66570	119	6610	287	16506		0.00115473	0.00598647	0.00883515	0.0116118	0.018003	0.0173876		15.0577	2.90449	1.968	1.4974	-					4.04118
2	179642620	rs139636676	G	A		5	10350	1	11510	1	8580	0	66450	0	6594	13	16498		0.000483092	8.6881e-05	0.00011655	.	.	0.000787974		1.63111	9.06958	6.76082	-	-					4.04118
2	179642665	rs72647875	G	A		542	10146	31	11384	0	8480	16	65566	1	6568	1	16352		0.0534201	0.00272312	.	0.000244029	0.000152253	6.11546e-05		-	-	-	-	-					4.04118
2	179642688	rs754270707	C	T		0	9690	0	10934	0	8292	1	63470	0	6420	3	15954		.	.	.	1.57555e-05	.	0.000188041		-	-	-	11.9349	-					4.04118
2	179643640	rs144011561	G	A		3	10382	2	11530	0	8538	0	66544	0	6566	1	16502		0.000288962	0.000173461	.	.	.	6.05987e-05		-	-	-	-	-					4.04118
2	179643662	rs377658313	G	C		0	10386	0	11528	0	8548	2	66582	0	6566	1	16506		.	.	.	3.00381e-05	.	6.0584e-05		-	-	-	2.0169	-					4.04118
2	179643760	rs539470256	C	T		0	10378	3	11508	1	8564	2	66574	0	6580	11	16498		.	0.000260688	0.000116768	3.00418e-05	.	0.000666747		-	2.55764	5.71003	22.194	-					4.04118
2	179643775	rs36021856	C	T		14	10374	19	11494	0	8558	637	66530	503	6570	8	16492		0.00134953	0.00165304	.	0.00957463	0.0765601	0.000485084		-	-	-	-	-					4.04119
2	179643821	rs771294359	G	A		0	10354	8	11422	0	8538	1	66288	0	6560	3	16418		.	0.000700403	.	1.50857e-05	.	0.000182726		-	-	-	12.1126	-					4.04119
2	179643842	rs555618887	C	A		1	10326	0	11406	0	8526	0	66186	0	6560	9	16404		9.68429e-05	.	.	.	.	0.000548647		5.66533	-	-	-	-					4.04123
2	179644761	rs576019235	T	A		1	10386	0	11546	0	8604	0	66662	0	6604	14	16506		9.62835e-05	.	.	.	.	0.000848176		8.80916	-	-	-	-					4.0413
2	179644788	rs78269740	G	A		139	10394	3	11544	0	8598	1	66664	0	6604	2	16506		0.0133731	0.000259875	.	1.50006e-05	.	0.000121168		-	-	-	8.07755	-					4.0413
2	179645962	rs72647870	C	T		0	10384	0	11514	0	8564	1	66566	0	6598	1	16478		.	.	.	1.50227e-05	.	6.0687e-05		-	-	-	4.03969	-					4.0413
2	179647078	rs55914517	C	T		2	10382	4	11558	0	8610	70	66698	0	6606	5	16506		0.000192641	0.000346081	.	0.00104951	.	0.00030292		1.57246	-	-	-	-					4.04131
2	179647547	rs774126306	T	C		1	10394	0	11538	0	8582	0	66602	0	6576	1	16488		9.62094e-05	.	.	.	.	6.06502e-05		-	-	-	-	-					4.04131
2	179647598	rs368885310	C	T		2	10402	0	11556	0	8592	1	66656	0	6598	1	16504		0.000192271	.	.	1.50024e-05	.	6.05914e-05		-	-	-	4.03878	-					4.04131
2	179648448	rs761200839	G	A		0	10360	0	11548	1	8602	1	66554	0	6600	1	16402		.	.	0.000116252	1.50254e-05	.	6.09682e-05		-	-	-	4.05768	-					4.04132
2	179648838	rs371156190	G	A		2	10406	0	11574	1	8618	2	66730	0	6612	7	16510		0.000192197	.	0.000116036	2.99715e-05	.	0.000423985		2.206	-	3.65391	14.1463	-					4.04135
2	179649066	rs751157908	C	T		0	10020	1	11544	1	8564	3	65752	0	6598	1	16500		.	8.66251e-05	0.000116768	4.5626e-05	.	6.06061e-05		-	-	-	1.32832	-					4.04142
2	179650408	rs35813871	G	A		1104	10404	1260	11562	1	8626	15897	66712	810	6612	1273	16510		0.106113	0.108978	0.000115929	0.238293	0.122505	0.0771048		-	-	665.106	-	-					4.04142
2	179650675	rs116307796	G	A		201	10404	6	11576	0	8616	0	66716	0	6610	2	16510		0.0193195	0.000518314	.	.	.	0.000121139		-	-	-	-	-					4.04142
2	179650807	rs761383124	C	T		0	10274	0	11500	0	8532	1	66266	0	6580	1	16446		.	.	.	1.50907e-05	.	6.08051e-05		-	-	-	4.02931	-					4.04142
2	179656809	rs770755034	G	A		0	10132	0	11280	0	8272	1	63116	0	6528	2	16104		.	.	.	1.58438e-05	.	0.000124193		-	-	-	7.83855	-					4.04142
2	179659191	rs142414432	C	T		0	10404	8	11578	1	8638	18	66740	0	6614	1	16512		.	0.000690966	0.000115768	0.000269703	.	6.0562e-05		-	-	-	-	-					4.04142
2	179659227	rs146000949	C	T		3	10404	0	11578	1	8632	16	66738	2	6614	5	16512		0.000288351	.	0.000115848	0.000239743	0.000302389	0.00030281		1.05015	-	2.61386	1.26306	1.00139					4.04142
2	179659254	rs141253288	C	T		1	10400	0	11576	0	8626	0	66732	0	6614	1	16512		9.61538e-05	.	.	.	.	6.0562e-05		-	-	-	-	-					4.04142
2	179659828	rs144531477	C	G		0	10404	5	11572	0	8612	8	66726	0	6614	1	16512		.	0.000432077	.	0.000119893	.	6.0562e-05		-	-	-	-	-					4.04142
2	179659975	rs371056974	C	T		0	10344	0	11558	0	8618	1	66492	0	6612	3	16484		.	.	.	1.50394e-05	.	0.000181995		-	-	-	12.1012	-					4.04142
2	179664277	rs775566677	G	A		1	10404	0	11572	0	8620	4	66728	1	6614	1	16512		9.61169e-05	.	.	5.99449e-05	0.000151194	6.0562e-05		-	-	-	1.0103	-					4.04142
2	179664376	rs587782983	T	C		0	10404	0	11578	0	8630	3	66738	0	6614	1	16512		.	.	.	4.49519e-05	.	6.0562e-05		-	-	-	1.34726	-					4.04143
2	179665158	rs757439753	C	T		1	10406	0	11578	0	8654	0	66708	0	6614	3	16462		9.60984e-05	.	.	.	.	0.000182238		1.89637	-	-	-	-					4.04143
2	179665289	rs780003580	C	T		0	10404	0	11578	0	8630	1	66692	0	6614	2	16422		.	.	.	1.49943e-05	.	0.000121788		-	-	-	8.12227	-					4.04143
2	179665314	rs747867752	G	A		1	10402	0	11572	0	8626	0	66590	0	6614	2	16128		9.61354e-05	.	.	.	.	0.000124008		1.28993	-	-	-	-					4.04155
2	179665362	rs564777385	C	T		0	10376	1	11550	0	8630	1	66032	0	6614	2	14800		.	8.65801e-05	.	1.51442e-05	.	0.000135135		-	1.56081	-	8.92324	-					4.04155
2	179666894	rs200165636	G	A		1	10406	0	11578	0	8638	0	66738	0	6614	1	16512		9.60984e-05	.	.	.	.	6.0562e-05		-	-	-	-	-					4.04155
2	179666901	rs756996890	C	G		0	10406	0	11578	0	8638	1	66738	0	6614	1	16512		.	.	.	1.4984e-05	.	6.0562e-05		-	-	-	4.04179	-					4.04155
2	179666952	rs772248060	C	T		0	10406	0	11576	0	8630	2	66740	0	6614	3	16512		.	.	.	2.9967e-05	.	0.000181686		-	-	-	6.06286	-					4.04155
2	179666975	rs758169489	C	T		0	10406	0	11574	11	8612	2	66738	0	6614	2	16512		.	.	0.00127729	2.99679e-05	.	0.000121124		-	-	-	4.04179	-					4.04155
2	179666982	rs35683768	C	A		711	10406	118	11568	76	8604	434	66738	104	6614	234	16512		0.068326	0.0102006	0.0088331	0.00650304	0.0157242	0.0141715		-	1.38929	1.60436	2.17921	-					4.04155
2	220284873	rs144261171	G	A		0	10406	2	11578	1	8654	18	66736	3	6614	1	16512		.	0.000172741	0.000115554	0.000269719	0.000453583	6.0562e-05		-	-	-	-	-					4.04155
2	220284998	rs367961979	G	A		0	10396	2	11560	0	8654	19	66720	3	6608	21	16506		.	0.00017301	.	0.000284772	0.000453995	0.00127226		-	7.35369	-	4.46766	2.80237					4.04155
2	220285587	rs148947510	A	C		33	10336	5	11518	0	8634	6	66446	0	6544	3	16414		0.00319272	0.000434103	.	9.02989e-05	.	0.000182771		-	-	-	2.02406	-					4.04155
2	220286080	rs747571500	C	A		1	10308	0	11566	0	8630	1	66426	0	6608	1	16504		9.7012e-05	.	.	1.50543e-05	.	6.05914e-05		-	-	-	4.02484	-					4.04155
2	220286194	rs369765867	C	T		1	10390	0	11572	0	8646	0	66658	0	6614	1	16512		9.62464e-05	.	.	.	.	6.0562e-05		-	-	-	-	-					4.04155
3	8661567	rs181750881	C	G		0	10400	0	11574	136	8654	1	66492	0	6614	32	16078		.	.	0.0157153	1.50394e-05	.	0.0019903		-	-	-	132.339	-					4.04157
3	8661699	rs753118608	C	T		0	10384	0	11508	0	8644	2	66358	0	6604	4	15886		.	.	.	3.01395e-05	.	0.000251794		-	-	-	8.35427	-					4.04157
3	8661700	rs761227472	G	A		0	10380	1	11504	0	8638	3	66346	0	6602	5	15852		.	8.69263e-05	.	4.52175e-05	.	0.000315418		-	3.62856	-	6.97557	-					4.04167
3	8665249	rs546704231	G	A		0	2662	0	382	0	602	1	8076	0	34	1	7692		.	.	.	0.000123824	.	0.000130005		-	-	-	1.04992	-					4.04167
3	8669421	rs779838642	G	A		0	10320	0	11534	0	8612	1	65946	0	6438	2	15608		.	.	.	1.51639e-05	.	0.000128139		-	-	-	8.45028	-					4.04167
3	8671361	rs144988627	C	T		1	9926	0	10394	0	7052	20	48142	0	4644	4	13012		0.000100746	.	.	0.000415438	.	0.000307409		3.05134	-	-	-	-					4.04167
3	8675447	rs112366230	C	T		330	9296	60	11424	4	8514	324	62536	10	5984	63	14386		0.0354991	0.0052521	0.000469814	0.00518102	0.00167112	0.00437926		-	-	9.32125	-	2.62055					4.04167
3	8675453	rs576086245	G	A		3	9368	0	11432	1	8516	1	63032	0	6022	2	15264		0.000320239	.	0.000117426	1.5865e-05	.	0.000131027		-	-	1.11583	8.25891	-					4.04167
3	8675467	rs150785183	G	A		4	9466	36	11452	1	8542	238	63580	83	6138	20	15942		0.000422565	0.00314356	0.000117069	0.00374332	0.0135223	0.00125455		2.96889	-	10.7163	-	-					4.04167
3	8677501	rs60723042	G	A		34	562	0	188	0	198	1	3598	0	162	1	7590		0.0604982	.	.	0.000277932	.	0.000131752		-	-	-	-	-					4.04167
3	8787266	rs116840795	G	A		0	10402	0	11538	1	8644	0	66592	0	6546	1	16374		.	.	0.000115687	.	.	6.10724e-05		-	-	-	-	-					4.04167
3	8787374	rs28936686	G	A		0	10386	0	11530	4	8642	12	66548	0	6510	1	16452		.	.	0.000462856	0.000180321	.	6.07829e-05		-	-	-	-	-					4.04167
3	12623648	rs770324733	G	A		0	10402	0	11578	3	8654	2	66740	0	6614	3	16512		.	.	0.000346661	2.9967e-05	.	0.000181686		-	-	-	6.06286	-					4.04167
3	12623663	rs774940495	C	T		1	10402	0	11578	0	8654	4	66740	0	6614	2	16512		9.61354e-05	.	.	5.99341e-05	.	0.000121124		1.25993	-	-	2.02095	-					4.04167
3	12626428	rs370242565	T	C		1	10400	0	11572	0	8650	20	66732	1	6614	4	16512		9.61538e-05	.	.	0.000299706	0.000151194	0.000242248		2.51938	-	-	-	1.60223					4.04167
3	12626461	rs727504827	C	T		1	10398	0	11570	0	8652	0	66728	0	6614	1	16510		9.61723e-05	.	.	.	.	6.05694e-05		-	-	-	-	-					4.04167
3	12632312	rs555781462	G	A		0	10406	2	11576	0	8654	1	66740	0	6614	4	16512		.	0.000172771	.	1.49835e-05	.	0.000242248		-	1.40213	-	16.1676	-					4.04167
3	12632387	rs193048400	C	G		5	9830	1	11500	2	8564	23	64498	15	5738	1	16506		0.000508647	8.69565e-05	0.000233536	0.0003566	0.00261415	6.0584e-05		-	-	-	-	-					4.04167
3	14170981	rs35028636	C	T		193	10406	16	11572	1	8654	76	66732	1	6614	57	16512		0.018547	0.00138265	0.000115554	0.00113888	0.000151194	0.00345203		-	2.49668	29.8739	3.03107	22.8318					4.04168
3	14173137	rs757430674	G	A		0	10166	0	11324	0	8584	1	65270	0	6460	1	16182		.	.	.	1.5321e-05	.	6.17971e-05		-	-	-	4.03349	-					4.04168
3	14177322	rs139842014	C	T		0	10342	4	11562	0	8614	3	66410	0	6612	1	16502		.	0.000345961	.	4.51739e-05	.	6.05987e-05		-	-	-	1.34145	-					4.04179
3	14180731	rs113449357	C	T		22	10404	35	11578	0	8654	756	66720	234	6614	38	16508		0.00211457	0.00302297	.	0.0113309	0.0353795	0.00230191		1.0886	-	-	-	-					4.04179
3	14183207	rs749140979	G	A		1	10394	0	11570	0	8652	0	66688	0	6588	1	16512		9.62094e-05	.	.	.	.	6.0562e-05		-	-	-	-	-					4.04179
3	20215977	rs757717144	C	T		0	10406	0	11576	1	8654	1	66712	0	6614	1	16506		.	.	0.000115554	1.49898e-05	.	6.0584e-05		-	-	-	4.04168	-					4.04179
3	20225453	rs199815268	T	C		0	10384	8	11564	0	8650	12	66650	0	6610	2	16508		.	0.000691802	.	0.000180045	.	0.000121153		-	-	-	-	-					4.04179
3	30648379	rs565502802	G	T		6	2322	0	1500	0	1670	0	12948	0	534	1	7812		0.00258398	.	.	.	.	0.000128008		-	-	-	-	-					4.04179
3	30713252	rs61762550	C	T		0	10382	0	11564	14	8646	0	66660	0	6612	1	16502		.	.	0.00161925	.	.	6.05987e-05		-	-	-	-	-					4.04179
3	30713613	rs200361387	G	A		0	10350	1	11564	0	8654	5	66614	0	6614	1	16506		.	8.64753e-05	.	7.50593e-05	.	6.0584e-05		-	-	-	-	-					4.04179
3	30713690	rs761991787	C	T		0	10382	4	11566	0	8654	1	66442	0	6614	1	16176		.	0.000345841	.	1.50507e-05	.	6.182e-05		-	-	-	4.10744	-					4.04179
3	30729950	rs754176932	G	C		0	10356	0	11558	0	8640	1	66646	0	6614	1	16496		.	.	.	1.50047e-05	.	6.06208e-05		-	-	-	4.04013	-					4.04179
3	33055636	rs776327443	G	A		0	9800	0	11574	0	8626	1	66740	0	6614	2	16512		.	.	.	1.49835e-05	.	0.000121124		-	-	-	8.08382	-					4.04179
3	33059962	rs564428355	C	T		0	9802	0	11576	0	8626	3	66740	0	6614	7	16512		.	.	.	4.49506e-05	.	0.000423934		-	-	-	9.43112	-					4.04179
3	33060032	rs747709527	G	A		0	9804	0	11566	0	8626	1	66734	0	6614	2	16510		.	.	.	1.49849e-05	.	0.000121139		-	-	-	8.08407	-					4.04179
3	33093480	rs371546950	T	C		2	9784	0	11562	0	8610	1	66702	0	6612	1	16510		0.000204415	.	.	1.49921e-05	.	6.05694e-05		-	-	-	4.0401	-					4.04179
3	33099745	rs756575833	C	T		0	9288	0	11438	0	8484	1	65358	0	6580	2	16384		.	.	.	1.53003e-05	.	0.00012207		-	-	-	7.97827	-					4.04179
3	33110383	rs35289681	G	A		37	9802	120	11574	0	8626	1629	66740	304	6614	115	16512		0.00377474	0.0103681	.	0.0244082	0.0459631	0.00696463		1.84506	-	-	-	-					4.04179
3	33110461	rs72555364	A	C		13	9520	5	11528	8	8544	46	66036	61	6444	6	16480		0.00136555	0.000433727	0.00093633	0.00069659	0.00946617	0.000364078		-	-	-	-	-					4.04179
3	33114079	rs72555370	G	A		0	9802	0	11564	0	8624	1	66736	2	6610	1	16508		.	.	.	1.49844e-05	0.000302572	6.05767e-05		-	-	-	4.04265	-					4.0418
3	33114090	rs759483184	T	C		0	9802	0	11568	0	8624	1	66740	0	6612	1	16508		.	.	.	1.49835e-05	.	6.05767e-05		-	-	-	4.04289	-					4.04183
3	33114105	rs72555392	C	T		0	9802	1	11568	0	8624	3	66740	0	6614	1	16510		.	8.64454e-05	.	4.49506e-05	.	6.05694e-05		-	-	-	1.34747	-					4.04184
3	33135060	rs565587558	C	T		0	10370	0	11566	0	8652	1	66676	0	6606	20	16486		.	.	.	1.49979e-05	.	0.00121315		-	-	-	80.888	-					4.04191
3	33135524	rs758441254	A	G		0	10238	0	11498	0	8606	1	66020	0	6598	1	16494		.	.	.	1.51469e-05	.	6.06281e-05		-	-	-	4.00267	-					4.04191
3	38591817	rs762981322	C	T		0	9130	0	11464	0	8466	1	62738	0	6614	3	9002		.	.	.	1.59393e-05	.	0.000333259		-	-	-	20.908	-					4.04191
3	38591828	rs774244998	C	T		0	9198	0	11466	0	8468	3	62892	0	6614	2	9004		.	.	.	4.77008e-05	.	0.000222124		-	-	-	4.6566	-					4.04191
3	38591856	rs376697724	C	T		2	9372	0	11478	0	8478	0	63366	0	6614	2	9006		0.000213402	.	.	.	.	0.000222074		1.04064	-	-	-	-					4.04191
3	38591865	rs764195092	C	A		0	9466	0	11480	0	8480	1	63630	0	6614	1	9032		.	.	.	1.57159e-05	.	0.000110717		-	-	-	7.04495	-					4.04191
3	38591925	rs772258197	C	A		1	9620	1	11486	0	8584	0	64344	0	6604	1	10216		0.00010395	8.70625e-05	.	.	.	9.78857e-05		-	1.12431	-	-	-					4.04191
3	38591972	rs199473332	G	A		0	9580	1	11304	0	8462	1	64384	0	6534	2	12360		.	8.84643e-05	.	1.55318e-05	.	0.000161812		-	1.82913	-	10.4181	-					4.04191
3	38592108	rs199473328	G	A		0	9804	0	11568	0	8626	2	66724	0	6614	1	16512		.	.	.	2.99742e-05	.	6.0562e-05		-	-	-	2.02047	-					4.04191
3	38592170	rs370694515	C	T		1	9804	1	11576	0	8626	2	66738	0	6614	4	16512		0.000101999	8.63856e-05	.	2.99679e-05	.	0.000242248		2.375	2.80426	-	8.08358	-					4.04191
3	38592489	rs727504495	C	T		0	9864	0	11578	0	8652	1	66732	0	6614	2	16512		.	.	.	1.49853e-05	.	0.000121124		-	-	-	8.08285	-					4.04191
3	38592495	rs772508476	C	T		0	9900	0	11578	0	8652	1	66734	0	6614	1	16512		.	.	.	1.49849e-05	.	6.0562e-05		-	-	-	4.04155	-					4.04191
3	38592527	rs199473634	G	A		0	10040	0	11578	0	8652	3	66740	0	6614	1	16512		.	.	.	4.49506e-05	.	6.0562e-05		-	-	-	1.3473	-					4.04191
3	38592534	rs199473314	C	T		0	10076	0	11578	1	8652	1	66740	0	6614	1	16512		.	.	0.00011558	1.49835e-05	.	6.0562e-05		-	-	-	4.04191	-					4.04191
3	38592950	rs374557801	C	T		0	10402	0	11578	0	8654	1	66736	0	6614	1	16512		.	.	.	1.49844e-05	.	6.0562e-05		-	-	-	4.04167	-					4.04191
3	38595794	rs199473279	C	T		0	9790	0	11554	0	8624	1	66502	0	6612	1	15996		.	.	.	1.50371e-05	.	6.25156e-05		-	-	-	4.15741	-					4.04191
3	38596016	rs777254969	C	T		0	9798	0	11576	0	8624	2	66688	0	6614	4	16404		.	.	.	2.99904e-05	.	0.000243843		-	-	-	8.1307	-					4.04191
3	38601826	rs199473233	C	T		0	10400	0	11572	1	8654	4	66726	0	6614	1	16510		.	.	0.000115554	5.99466e-05	.	6.05694e-05		-	-	-	1.01039	-					4.04191
3	38601865	rs199473605	C	T		1	10396	0	11562	3	8654	1	66636	0	6614	1	16424		9.61908e-05	.	0.000346661	1.50069e-05	.	6.08865e-05		-	-	-	4.05723	-					4.04191
3	38603958	rs199473603	G	A		2	8502	0	10020	0	7802	19	60672	0	4872	2	14058		0.000235239	.	.	0.000313159	.	0.000142268		-	-	-	-	-					4.04191
3	38607905	rs199473341	C	T		1	10294	0	11574	0	8650	17	66628	0	6614	2	16404		9.7144e-05	.	.	0.000255148	.	0.000121921		1.25506	-	-	-	-					4.04191
3	38607956	rs137854616	C	T		0	10380	0	11578	1	8654	1	66724	0	6614	2	16512		.	.	0.000115554	1.49871e-05	.	0.000121124		-	-	1.04821	8.08188	-					4.04192
3	38607989	rs199473600	C	T		20	10346	0	11576	5	8652	4	66730	0	6614	3	16512		0.00193311	.	0.000577901	5.99431e-05	.	0.000181686		-	-	-	3.03098	-					4.04201
3	38608013	rs199473599	C	T		0	10246	2	11574	0	8648	12	66724	0	6614	2	16512		.	0.000172801	.	0.000179845	.	0.000121124		-	-	-	-	-					4.04204
3	38608045	rs199473206	C	T		1	9968	0	11568	0	8644	0	66708	0	6614	1	16512		0.000100321	.	.	.	.	6.0562e-05		-	-	-	-	-					4.04204
3	38616792	rs727503407	G	A		0	8010	0	8544	0	7058	1	54552	0	5222	2	13376		.	.	.	1.83311e-05	.	0.000149522		-	-	-	8.1567	-					4.04206
3	38616877	rs192379242	G	A		0	7186	1	7188	4	6348	2	48494	0	4534	1	12254		.	0.000139121	0.00063012	4.12422e-05	.	8.1606e-05		-	-	-	1.9787	-					4.04216
3	38622444	rs199473187	G	A		0	9420	11	11498	0	8582	2	64730	0	6608	1	13268		.	0.000956688	.	3.08976e-05	.	7.53693e-05		-	-	-	2.43933	-					4.04216
3	38622688	rs768691853	G	A		0	7490	0	9644	0	7224	2	55794	0	5058	2	15000		.	.	.	3.58461e-05	.	0.000133333		-	-	-	3.7196	-					4.04216
3	38622727	rs41311135	G	A		0	7828	0	9612	0	7270	1	57100	0	5458	1	14910		.	.	.	1.75131e-05	.	6.70691e-05		-	-	-	3.82964	-					4.04216
3	38622757	rs199473180	G	A		0	8396	0	10124	3	7606	3	59846	0	5842	1	15010		.	.	0.000394425	5.01287e-05	.	6.66223e-05		-	-	-	1.32903	-					4.04217
3	38627472	rs45475899	C	T		0	10248	0	11570	3	8654	3	66672	0	6614	14	16508		.	.	0.000346661	4.49964e-05	.	0.000848074		-	-	2.44641	18.8476	-					4.04229
3	38628929	rs764252430	G	A		0	9518	0	11230	0	8506	1	65602	0	6498	1	15782		.	.	.	1.52434e-05	.	6.33633e-05		-	-	-	4.15676	-					4.04229
3	38629013	rs199473157	C	T		0	9794	0	11548	0	8624	1	66702	0	6614	1	16478		.	.	.	1.49921e-05	.	6.0687e-05		-	-	-	4.04794	-					4.04235
3	38639417	rs199473580	G	A		0	9806	0	11570	0	8626	1	66560	0	6614	1	16098		.	.	.	1.5024e-05	.	6.21195e-05		-	-	-	4.13468	-					4.04236
3	38640451	rs199473139	G	A		0	9666	0	11564	1	8588	1	66186	0	6598	1	16512		.	.	0.000116442	1.51089e-05	.	6.0562e-05		-	-	-	4.00836	-					4.0424
3	38640457	rs730880205	G	A		0	9648	0	11564	2	8586	1	66162	0	6596	1	16512		.	.	0.000232937	1.51144e-05	.	6.0562e-05		-	-	-	4.0069	-					4.0424
3	38640531	rs568517614	G	A		1	8990	0	11038	0	8308	0	62944	0	6406	4	14652		0.000111235	.	.	.	.	0.000273		2.45427	-	-	-	-					4.0424
3	38645430	rs199473123	C	T		4	9718	0	11498	0	8604	0	66338	0	6590	2	16478		0.000411607	.	.	.	.	0.000121374		-	-	-	-	-					4.04255
3	38645495	rs146848219	C	T		6	8496	1	9594	0	7514	4	59428	0	5818	1	14828		0.000706215	0.000104232	.	6.73083e-05	.	6.744e-05		-	-	-	1.00196	-					4.04265
3	38645514	rs763550164	C	T		0	7414	1	7450	1	6260	1	50462	0	4766	1	13184		.	0.000134228	0.000159744	1.98169e-05	.	7.58495e-05		-	-	-	3.82752	-					4.04273
3	38645517	rs575883763	G	A		0	7208	4	7126	0	6062	2	48968	0	4608	2	12872		.	0.000561325	.	4.0843e-05	.	0.000155376		-	-	-	3.80423	-					4.04273
3	38645522	rs41313691	G	T		344	6994	13	6804	0	5832	70	47258	0	4424	2	12538		0.049185	0.00191064	.	0.00148123	.	0.000159515		-	-	-	-	-					4.04281
3	38647444	rs199473339	C	T		0	9684	2	11480	0	8550	21	64886	0	6606	57	11478		.	0.000174216	.	0.000323645	.	0.00496602		-	28.505	-	15.3441	-					4.04289
3	38649685	rs199473090	C	T		0	9798	0	11576	0	8626	1	66730	0	6614	6	16512		.	.	.	1.49858e-05	.	0.000363372		-	-	-	24.2478	-					4.04301
3	38651372	rs752824646	C	T		0	9812	1	11570	0	8620	0	66702	0	6614	1	16512		.	8.64304e-05	.	.	.	6.0562e-05		-	-	-	-	-					4.04351
3	38655290	rs41276525	G	A		0	6488	4	6398	0	5810	65	43272	0	4230	9	11142		.	0.000625195	.	0.00150213	.	0.000807754		-	1.292	-	-	-					4.04403
3	38662449	rs201232332	C	T		0	9542	2	11300	0	8504	23	65370	12	6540	1	15878		.	0.000176991	.	0.000351843	0.00183486	6.29802e-05		-	-	-	-	-					4.04404
3	38663892	rs199473062	C	T		0	6510	0	5520	0	5274	1	41632	0	4122	1	10644		.	.	.	2.402e-05	.	9.39496e-05		-	-	-	3.91131	-					4.04437
3	38663937	rs199473061	C	T		1	7600	14	8186	0	6912	0	53428	0	4990	3	12362		0.000131579	0.00171024	.	.	.	0.000242679		1.84436	-	-	-	-					4.04447
3	38671911	rs199473054	C	T		0	9806	0	11570	0	8626	1	66722	0	6614	3	16510		.	.	.	1.49876e-05	.	0.000181708		-	-	-	12.1239	-					4.04507
3	38674553	rs747643709	G	T		2	9638	0	11480	0	8560	0	64524	0	6464	1	10568		0.000207512	.	.	.	.	9.46253e-05		-	-	-	-	-					4.04513
3	38674671	rs199473047	C	T		0	9480	0	11296	2	8338	0	64848	0	6468	2	16298		.	.	0.000239866	.	.	0.000122714		-	-	-	-	-					4.04519
3	38674699	rs6791924	G	A		963	9660	75	11436	0	8506	76	65784	1	6536	5	16406		0.0996894	0.00655824	.	0.0011553	0.000152999	0.000304767		-	-	-	-	1.99195					4.04599
3	38674719	rs199473045	C	A		0	9690	0	11556	0	8598	1	66306	0	6604	1	16504		.	.	.	1.50816e-05	.	6.05914e-05		-	-	-	4.01757	-					4.046
3	38674747	rs199473044	G	A		0	9530	0	11550	0	8576	6	65964	0	6606	32	16508		.	.	.	9.09587e-05	.	0.00193845		-	-	-	21.3114	-					4.046
3	38674776	rs564261427	C	T		0	9338	1	11548	0	8532	2	65370	0	6610	3	16504		.	8.65951e-05	.	3.05951e-05	.	0.000181774		-	2.09913	-	5.94129	-					4.04718
3	39306964	rs749735693	G	A		1	9738	0	11566	0	8622	2	66140	0	6614	4	15590		0.00010269	.	.	3.02389e-05	.	0.000256575		2.49852	-	-	8.48493	-					4.04764
3	39307237	rs375338951	G	A		1	9802	0	11576	0	8626	1	66736	0	6614	5	16512		0.00010202	.	.	1.49844e-05	.	0.00030281		2.96814	-	-	20.2083	-					4.04794
3	39307351	rs374664955	G	A		0	9802	0	11576	0	8626	1	66740	0	6614	6	16512		.	.	.	1.49835e-05	.	0.000363372		-	-	-	24.2515	-					4.04816
3	39307574	rs560958898	C	T		1	9790	3	11568	1	8626	0	66722	0	6614	2	16510		0.000102145	0.000259336	0.000115929	.	.	0.000121139		1.18595	-	1.04494	-	-					4.04816
3	39307607	rs771289099	C	T		0	9778	1	11566	0	8626	0	66700	0	6614	1	16506		.	8.64603e-05	.	.	.	6.0584e-05		-	-	-	-	-					4.04842
3	39307666	rs201442030	C	G		0	9780	0	11570	28	8624	0	66704	0	6614	7	16504		.	.	0.00324675	.	.	0.00042414		-	-	-	-	-					4.04851
3	46899901	rs145520567	C	T		0	10398	1	11570	0	8650	6	66688	0	6612	25	16512		.	8.64304e-05	.	8.99712e-05	.	0.00151405		-	17.5176	-	16.8282	-					4.04872
3	46899903	rs193922391	T	C		1	10398	0	11570	0	8650	3	66682	0	6612	2	16512		9.61723e-05	.	.	4.49897e-05	.	0.000121124		1.25945	-	-	2.69226	-					4.05025
3	46902228	rs752549068	G	A		0	10400	0	11574	0	8636	3	66644	0	6614	1	16512		.	.	.	4.50153e-05	.	6.0562e-05		-	-	-	1.34536	-					4.05084
3	46902303	rs139794067	G	T		0	10402	1	11574	3	8646	5	66684	0	6614	5	16512		.	8.64006e-05	0.000346981	7.49805e-05	.	0.00030281		-	3.50472	-	4.03852	-					4.05097
3	48717128	rs765545715	G	A		0	10370	0	11562	0	8654	1	66648	0	6606	1	16502		.	.	.	1.50042e-05	.	6.05987e-05		-	-	-	4.03878	-					4.05109
3	48719837	rs531891821	G	A		0	10406	4	11576	0	8652	3	66714	0	6614	3	16512		.	0.000345543	.	4.49681e-05	.	0.000181686		-	-	-	4.04033	-					4.05361
3	49568587	rs562046526	C	T		1	10372	0	11570	0	8654	0	66730	0	6614	1	16510		9.64134e-05	.	.	.	.	6.05694e-05		-	-	-	-	-					4.05406
3	52485425	rs567327895	C	T		0	10332	0	11536	1	8642	0	66084	0	6578	1	16508		.	.	0.000115714	.	.	6.05767e-05		-	-	-	-	-					4.05482
3	52729961	rs749077355	G	A		0	10400	0	11540	0	8654	1	66612	0	6600	1	16444		.	.	.	1.50123e-05	.	6.08125e-05		-	-	-	4.05084	-					4.05558
3	52730285	rs758147539	T	G		0	10396	0	11538	0	8646	6	66530	0	6600	1	16468		.	.	.	9.01849e-05	.	6.07238e-05		-	-	-	-	-					4.05574
3	52730286	rs777589034	T	C		0	10396	0	11538	0	8646	6	66528	0	6600	1	16470		.	.	.	9.01876e-05	.	6.07165e-05		-	-	-	-	-					4.05723
3	62357318	rs201630271	T	G		25	9676	33	10952	51	8106	227	62694	177	5044	7	14902		0.00258371	0.00301315	0.00629164	0.00362076	0.0350912	0.000469736		-	-	-	-	-					4.05762
3	119087259	rs560059864	G	A		0	9802	0	11568	0	8624	2	66720	0	6612	5	16510		.	.	.	2.9976e-05	.	0.000302847		-	-	-	10.103	-					4.05768
3	119121029	rs200233879	C	T		0	9798	0	11570	1	8626	4	66696	0	6614	63	16510		.	.	0.000115929	5.99736e-05	.	0.00381587		-	-	32.9157	63.6258	-					4.0592
3	119134299	rs781360527	C	T		0	9608	1	11522	0	8582	3	66264	0	6606	11	16464		.	8.67905e-05	.	4.52735e-05	.	0.000668124		-	7.69813	-	14.7575	-					4.06127
3	119134303	rs566865632	G	A		1	9612	0	11524	0	8580	0	66282	0	6604	1	16466		0.000104037	.	.	.	.	6.07312e-05		-	-	-	-	-					4.06129
3	119134366	rs760212220	C	A		0	9692	0	11554	0	8600	1	66332	0	6606	1	16490		.	.	.	1.50757e-05	.	6.06428e-05		-	-	-	4.02256	-					4.06215
3	119134372	rs534166705	C	T		0	9700	2	11552	0	8600	0	66334	0	6606	1	16492		.	0.00017313	.	.	.	6.06355e-05		-	-	-	-	-					4.06358
3	119134759	rs199708581	G	A		1	9792	0	11572	10	8626	0	66708	0	6614	2	16510		0.000102124	.	0.00115929	.	.	0.000121139		1.18619	-	-	-	-					4.06555
3	119134987	rs552532282	C	G		0	9758	0	11562	6	8618	0	66638	0	6612	2	16502		.	.	0.000696217	.	.	0.000121197		-	-	-	-	-					4.06719
3	123337574	rs139045748	C	A		0	10328	0	11552	0	8648	2	66576	0	6614	3	16486		.	.	.	3.00409e-05	.	0.000181973		-	-	-	6.0575	-					4.06766
3	123339083	rs200088151	G	A		0	10406	0	11578	0	8654	1	66740	0	6614	1	16512		.	.	.	1.49835e-05	.	6.0562e-05		-	-	-	4.04191	-					4.06959
3	123348405	rs770549888	G	A		0	10406	0	11578	0	8654	8	66740	0	6614	1	16512		.	.	.	0.000119868	.	6.0562e-05		-	-	-	-	-					4.07103
3	131181712	rs368697552	T	C		0	10182	0	11426	0	8610	3	66474	0	6602	4	16344		.	.	.	4.51304e-05	.	0.000244738		-	-	-	5.42291	-					4.07604
3	131190071	rs780745879	G	A		0	10402	0	11394	1	8654	0	66680	0	6606	1	16504		.	.	0.000115554	.	.	6.05914e-05		-	-	-	-	-					4.07738
3	138724356	rs780074059	G	C		1	1506	0	288	0	446	0	5174	0	138	2	418		0.000664011	.	.	.	.	0.00478469		7.20574	-	-	-	-					4.07864
3	138738809	rs762099341	G	T		1	10070	0	11470	0	8600	0	65770	0	6402	5	16474		9.93049e-05	.	.	.	.	0.000303509		3.05633	-	-	-	-					4.08047
3	139069088	rs768880732	G	A		1	10388	1	11564	0	8626	2	66656	0	6608	1	16498		9.62649e-05	8.64753e-05	.	3.00048e-05	.	6.06134e-05		-	-	-	2.02012	-					4.08134
3	139069856	rs761283152	A	G		0	10404	0	11578	1	8652	0	66736	0	6614	1	16512		.	.	0.00011558	.	.	6.0562e-05		-	-	-	-	-					4.0876
3	139071543	rs147739245	C	T		0	10368	3	11548	0	8640	45	66676	1	6608	6	16500		.	0.000259785	.	0.000674906	0.000151332	0.000363636		-	1.39976	-	-	2.40291					4.09024
3	148459552	rs12721225	G	T		6	9864	10	11512	0	8612	299	66368	3	6604	164	16494		0.000608273	0.000868659	.	0.00450518	0.00045427	0.00994301		16.3463	11.4464	-	2.20702	21.8879					4.09348
3	172224303	rs1131532	A	C		0	10378	0	11560	0	8630	1	66484	1	6612	1	16148		.	.	.	1.50412e-05	0.00015124	6.19272e-05		-	-	-	4.11717	-					4.09786
3	172224304	rs758781458	A	G		0	10374	0	11572	0	8634	1	66524	0	6614	1	16170		.	.	.	1.50322e-05	.	6.18429e-05		-	-	-	4.11404	-					4.09873
3	172224349	rs559630155	A	G		0	10402	2	11578	0	8638	3	66672	0	6614	23	16496		.	0.000172741	.	4.49964e-05	.	0.00139428		-	8.07147	-	30.9864	-					4.09874
3	186570987	rs372597136	C	T		1	9670	1	10536	0	8028	1	62278	0	5874	2	15804		0.000103413	9.49127e-05	.	1.6057e-05	.	0.00012655		1.22374	1.33333	-	7.8813	-					4.10354
3	186571010	rs138227502	C	T		20	8854	1	8726	0	7140	1	55502	0	5048	1	14794		0.00225887	0.0001146	.	1.80174e-05	.	6.7595e-05		-	-	-	3.75166	-					4.10422
3	186572017	rs772365758	G	A		0	10382	0	11570	0	8652	1	66506	0	6614	1	15964		.	.	.	1.50362e-05	.	6.26409e-05		-	-	-	4.166	-					4.10444
3	186572026	rs62625753	G	A		7	10398	20	11572	0	8652	323	66544	3	6614	13	16058		0.000673206	0.00172831	.	0.00485393	0.000453583	0.000809565		1.20255	-	-	-	1.78482					4.10744
3	186572149	rs202200116	C	T		0	10406	0	11578	0	8654	2	66740	0	6614	3	16512		.	.	.	2.9967e-05	.	0.000181686		-	-	-	6.06286	-					4.10757
4	3768529	rs755781447	G	A		0	2038	0	784	0	928	1	9540	0	162	1	6590		.	.	.	0.000104822	.	0.000151745		-	-	-	1.44765	-					4.10874
4	3768572	rs772009542	G	A		0	3440	0	2176	0	2216	1	19878	0	856	1	9204		.	.	.	5.03069e-05	.	0.000108648		-	-	-	2.15971	-					4.10977
4	3769925	rs182501883	C	A		0	678	0	196	0	408	13	3532	0	24	3	4302		.	.	.	0.00368063	.	0.00069735		-	-	-	-	-					4.1121
4	57514932	rs568635492	C	T		0	10350	0	11552	1	8638	0	66558	0	6612	1	16356		.	.	0.000115768	.	.	6.11396e-05		-	-	-	-	-					4.11216
4	57514948	rs372035776	G	A		0	10288	1	11542	0	8634	0	66488	0	6612	2	16354		.	8.66401e-05	.	.	.	0.000122294		-	1.41152	-	-	-					4.11404
4	103505889	rs201065307	A	C		450	9582	56	11356	69	8574	1693	64460	513	6212	12	16480		0.0469631	0.00493131	0.00804759	0.0262643	0.0825821	0.000728155		-	-	-	-	-					4.11557
4	103518742	rs767590342	G	A		0	10402	0	11570	1	8654	0	66688	0	6612	1	16462		.	.	0.000115554	.	.	6.0746e-05		-	-	-	-	-					4.11717
4	103518743	rs769204159	C	T		0	10404	0	11570	2	8654	0	66692	0	6612	1	16464		.	.	0.000231107	.	.	6.07386e-05		-	-	-	-	-					4.11916
4	103518782	rs150281816	G	A		2	10404	0	11572	23	8654	28	66650	0	6610	1	16408		0.000192234	.	0.00265773	0.000420105	.	6.09459e-05		-	-	-	-	-					4.11934
4	114177035	rs143043717	C	T		0	10402	3	11572	1	8654	2	66694	0	6614	75	16510		.	0.000259246	0.000115554	2.99877e-05	.	0.0045427		-	17.5227	39.3125	151.485	-					4.12169
4	114203859	rs150488571	C	T		7	9898	1	10250	0	7952	0	59252	0	6248	1	14818		0.000707214	9.7561e-05	.	.	.	6.74855e-05		-	-	-	-	-					4.12268
4	114238868	rs762658824	G	A		0	10380	0	11514	1	8644	0	66628	0	6604	1	16374		.	.	0.000115687	.	.	6.10724e-05		-	-	-	-	-					4.12268
4	114238882	rs759275920	G	A		0	10396	0	11528	0	8650	1	66678	0	6606	1	16418		.	.	.	1.49975e-05	.	6.09088e-05		-	-	-	4.06127	-					4.12975
4	114239712	rs200524407	C	T		10	9750	0	10734	0	8294	0	62308	0	6332	1	14914		0.00102564	.	.	.	.	6.70511e-05		-	-	-	-	-					4.1317
4	114239745	rs756861229	G	A		0	9414	1	10256	0	7938	1	59396	0	6118	2	14312		.	9.75039e-05	.	1.68362e-05	.	0.000139743		-	1.4332	-	8.30017	-					4.13468
4	114251488	rs200124480	G	A		0	10392	0	11536	2	8620	0	66540	0	6584	1	16426		.	.	0.000232019	.	.	6.08791e-05		-	-	-	-	-					4.14069
4	114251595	rs775323997	G	A		0	10278	0	11504	0	8604	0	66404	1	6592	1	16452		.	.	.	.	0.000151699	6.07829e-05		-	-	-	-	-					4.14069
4	114257842	rs777976430	C	G		0	10406	0	11574	0	8644	1	66730	0	6614	1	16512		.	.	.	1.49858e-05	.	6.0562e-05		-	-	-	4.0413	-					4.14197
4	114260424	rs538459406	C	T		0	10406	0	11576	0	8640	1	66720	0	6614	1	16512		.	.	.	1.4988e-05	.	6.0562e-05		-	-	-	4.0407	-					4.14288
4	114274428	rs765508222	G	A		0	10180	1	11540	0	8590	2	66590	0	6600	1	16502		.	8.66551e-05	.	3.00345e-05	.	6.05987e-05		-	-	-	2.01763	-					4.14424
4	114274518	rs35249198	C	T		97	10068	6	11548	0	8576	95	66558	59	6614	2	16496		0.00963449	0.00051957	.	0.00142733	0.00892047	0.000121242		-	-	-	-	-					4.15676
4	114278946	rs188282049	C	T		2	10360	0	11548	0	8594	0	66552	0	6604	1	16498		0.00019305	.	.	.	.	6.06134e-05		-	-	-	-	-					4.15741
4	114279628	rs36210417	T	C		13	10332	86	11544	0	8624	759	66550	39	6610	78	16490		0.00125823	0.00744976	.	0.011405	0.00590015	0.00473014		3.75937	-	-	-	-					4.16456
4	114279633	rs781204799	A	T		0	10328	0	11550	0	8624	1	66542	0	6610	3	16490		.	.	.	1.50281e-05	.	0.000181928		-	-	-	12.1059	-					4.166
4	114288808	rs199549660	G	A		1	10404	3	11548	0	8604	12	66684	0	6604	22	16510		9.61169e-05	0.000259785	.	0.000179953	.	0.00133253		13.8636	5.12934	-	7.40485	-					4.16747
4	114290809	rs199922285	C	T		0	10358	2	11542	0	8608	0	66564	0	6610	2	16508		.	0.00017328	.	.	.	0.000121153		-	-	-	-	-					4.17088
4	114290873	rs767769233	C	T		0	10290	2	11530	1	8584	0	66376	0	6612	8	16476		.	0.000173461	0.000116496	.	.	0.000485555		-	2.79922	4.168	-	-					4.17351
4	114294318	rs72556370	G	A		0	10402	0	11576	37	8630	0	66734	0	6614	4	16510		.	.	0.00428737	.	.	0.000242277		-	-	-	-	-					4.17494
4	114294462	rs121912706	C	T		3	10378	9	11570	6	8604	115	66722	1	6614	2	16510		0.000289073	0.000777874	0.00069735	0.00172357	0.000151194	0.000121139		-	-	-	-	-					4.1801
4	120072131	rs755233280	C	T		0	10402	0	11568	0	8648	1	66704	0	6604	1	16510		.	.	.	1.49916e-05	.	6.05694e-05		-	-	-	4.04022	-					4.20751
4	120085533	rs776107985	T	C		0	10006	0	11514	1	8626	0	66448	0	6588	1	16484		.	.	0.000115929	.	.	6.06649e-05		-	-	-	-	-					4.21943
4	120107248	rs372215131	C	T		0	10396	2	11576	0	8652	22	66724	1	6610	13	16510		.	0.000172771	.	0.000329716	0.000151286	0.000787402		-	4.55748	-	2.38812	5.20472					4.23483
4	166924595	rs780593601	G	A		0	10406	0	11568	1	8652	2	66722	0	6614	1	16512		.	.	0.00011558	2.99751e-05	.	6.0562e-05		-	-	-	2.02041	-					4.23613
4	166976306	rs746485015	C	T		0	10404	0	11484	0	8590	1	66644	0	6606	1	16418		.	.	.	1.50051e-05	.	6.09088e-05		-	-	-	4.0592	-					4.24252
4	166978362	rs148087185	C	T		4	10400	4	11522	3	8590	73	66704	11	6612	1	16510		0.000384615	0.000347162	0.000349243	0.00109439	0.00166364	6.05694e-05		-	-	-	-	-					4.25876
4	166981206	rs767626674	C	T		0	10310	0	11414	0	8470	1	66506	0	6594	1	16478		.	.	.	1.50362e-05	.	6.0687e-05		-	-	-	4.03605	-					4.26327
4	167020545	rs780124425	C	T		0	10406	2	11530	0	8602	0	66728	0	6612	2	16510		.	0.000173461	.	.	.	0.000121139		-	-	-	-	-					4.27495
4	167020662	rs541756882	C	G		0	10304	0	11494	0	8534	1	66502	0	6610	1	16480		.	.	.	1.50371e-05	.	6.06796e-05		-	-	-	4.03532	-					4.27601
4	186425698	rs150070443	G	A		1	10312	1	11506	0	8632	2	66422	0	6590	1	16328		9.69744e-05	8.69112e-05	.	3.01105e-05	.	6.12445e-05		-	-	-	2.03399	-					4.27994
4	186425719	rs767518283	C	T		0	10128	0	11404	0	8544	1	65652	0	6502	2	15956		.	.	.	1.52318e-05	.	0.000125345		-	-	-	8.22913	-					4.28866
4	186425734	rs539118406	C	T		0	9716	0	10956	1	8082	1	62960	0	6252	1	15298		.	.	0.000123732	1.58831e-05	.	6.5368e-05		-	-	-	4.11557	-					4.30009
4	186427777	rs777812739	G	A		0	10292	0	11548	0	8554	2	66296	0	6560	4	16498		.	.	.	3.01677e-05	.	0.000242454		-	-	-	8.03685	-					4.30121
4	186446306	rs182803361	G	A		0	10398	0	11566	0	8648	1	66698	0	6612	2	16500		.	.	.	1.4993e-05	.	0.000121212		-	-	-	8.08461	-					4.3062
5	224529	rs370481102	G	A		1	10406	0	11578	0	8654	1	66738	0	6614	2	16512		9.60984e-05	.	.	1.4984e-05	.	0.000121124		1.26042	-	-	8.08358	-					4.3135
5	224548	rs751645963	G	A		0	10406	0	11576	1	8654	0	66740	0	6614	1	16512		.	.	0.000115554	.	.	6.0562e-05		-	-	-	-	-					4.31425
5	226017	rs759827541	C	T		0	10062	0	11578	0	8654	3	66404	0	6614	1	16512		.	.	.	4.5178e-05	.	6.0562e-05		-	-	-	1.34052	-					4.33202
5	226091	rs148246073	G	A		2	10400	0	11578	182	8654	0	66716	0	6614	8	16512		0.000192308	.	0.0210307	.	.	0.000484496		2.51938	-	-	-	-					4.38116
5	231020	rs777167108	C	T		0	10372	0	11570	0	8644	2	66606	0	6614	1	16512		.	.	.	3.00273e-05	.	6.0562e-05		-	-	-	2.0169	-					4.44117
5	233598	rs182055219	A	G		1	10406	1	11578	0	8654	0	66738	0	6614	1	16512		9.60984e-05	8.63707e-05	.	.	.	6.0562e-05		-	-	-	-	-					4.46766
5	233666	rs147014102	G	A		3	10406	0	11578	0	8654	0	66740	0	6614	6	16512		0.000288295	.	.	.	.	0.000363372		1.26042	-	-	-	-					4.49478
5	236649	rs76896145	C	T		212	10222	102	11446	153	8474	1328	65770	95	6530	559	16110		0.0207396	0.00891141	0.0180552	0.0201916	0.0145482	0.0346989		1.67308	3.89377	1.92182	1.71849	2.3851					4.50701
5	236676	rs138277996	G	A		253	10274	231	11374	311	8452	921	66136	60	6576	132	16424		0.0246253	0.0203095	0.036796	0.0139258	0.00912409	0.00803702		-	-	-	-	-					4.534
5	236678	rs111387770	G	A		398	10220	335	11280	427	8380	2285	65246	167	6470	875	15948		0.0389432	0.0296986	0.0509547	0.0350213	0.0258114	0.0548658		1.40887	1.84742	1.07676	1.56664	2.12564					4.6094
5	251135	rs766352407	G	A		0	10404	2	11578	1	8654	0	66732	0	6614	1	16512		.	0.000172741	0.000115554	.	.	6.0562e-05		-	-	-	-	-					4.6566
5	251146	rs371056571	G	A		3	10404	0	11578	1	8654	2	66734	0	6614	1	16512		0.000288351	.	0.000115554	2.99697e-05	.	6.0562e-05		-	-	-	2.02077	-					4.67717
5	251207	rs181238392	C	T		0	10400	0	11578	0	8654	1	66712	0	6614	4	16512		.	.	.	1.49898e-05	.	0.000242248		-	-	-	16.1609	-					4.69659
5	251215	rs9809219	C	T		0	10398	2	11578	0	8654	0	66706	0	6614	1	16512		.	0.000172741	.	.	.	6.0562e-05		-	-	-	-	-					4.69751
5	251560	rs1042170	G	A		0	10242	0	11528	0	8626	4	66104	0	6592	3	16460		.	.	.	6.05107e-05	.	0.00018226		-	-	-	3.01203	-					4.70846
5	254512	rs1126568	G	A		0	4986	0	3158	0	3828	1	27806	0	3134	1	9646		.	.	.	3.59635e-05	.	0.00010367		-	-	-	2.88265	-					4.71196
5	1879905	rs533499243	G	A		1	10328	1	11542	0	8644	0	66222	0	6586	1	16500		9.68242e-05	8.66401e-05	.	.	.	6.06061e-05		-	-	-	-	-					4.71394
5	1881989	rs201931586	T	C		0	2860	0	2344	7	1814	0	14480	0	442	2	8516		.	.	0.00385888	.	.	0.000234852		-	-	-	-	-					4.72003
5	37304905	rs773086317	T	C		0	10362	0	11574	0	8654	1	66574	0	6614	1	16510		.	.	.	1.50209e-05	.	6.05694e-05		-	-	-	4.03234	-					4.72127
5	37310761	rs765823901	G	A		1	10374	0	11556	0	8640	0	66652	0	6612	3	16492		9.63948e-05	.	.	.	.	0.000181906		1.8871	-	-	-	-					4.7225
5	37328477	rs192500048	A	C		1	10034	0	11182	0	8494	1	65586	0	6550	3	15678		9.96612e-05	.	.	1.52472e-05	.	0.000191351		1.92002	-	-	12.5499	-					4.74202
5	37330153	rs575119923	G	A		0	9458	1	10652	0	8460	0	63602	0	6232	1	15174		.	9.38791e-05	.	.	.	6.59022e-05		-	-	-	-	-					4.75077
5	37341284	rs369316272	A	G		0	10404	1	11566	0	8638	0	66576	0	6612	5	16510		.	8.64603e-05	.	.	.	0.000302847		-	3.50273	-	-	-					4.82633
5	65317206	rs146136641	C	T		2	10238	5	11364	1	8544	65	65160	8	6564	1	16144		0.000195351	0.000439986	0.000117041	0.000997545	0.00121877	6.19425e-05		-	-	-	-	-					4.84724
5	65321329	rs776446365	C	T		0	10374	0	11572	0	8650	0	66710	1	6608	1	16510		.	.	.	.	0.000151332	6.05694e-05		-	-	-	-	-					4.88491
5	65321371	rs769168464	C	G		0	10342	1	11574	0	8652	0	66710	0	6608	2	16508		.	8.64006e-05	.	.	.	0.000121153		-	1.40223	-	-	-					4.90722
5	65350433	rs149205613	G	A		0	10406	0	11560	0	8650	1	66694	0	6612	10	16508		.	.	.	1.49939e-05	.	0.000605767		-	-	-	40.401	-					4.93967
5	65350466	rs201110697	A	G		1	10400	0	11552	28	8644	0	66692	0	6612	3	16506		9.61538e-05	.	0.00323924	.	.	0.000181752		1.89022	-	-	-	-					4.99739
5	65350751	rs138617538	G	A		0	9450	0	11340	2	8470	6	63996	0	6550	12	14752		.	.	0.000236128	9.37559e-05	.	0.000813449		-	-	3.44496	8.67625	-					5.03052
5	65364726	rs547628959	A	T		0	558	1	188	0	198	15	3552	0	2	22	7540		.	0.00531915	.	0.00422297	.	0.00291777		-	-	-	-	-					5.09468
5	112128186	rs587780545	G	A		1	10346	0	11510	0	8550	5	66160	1	6582	1	16458		9.66557e-05	.	.	7.55744e-05	0.00015193	6.07607e-05		-	-	-	-	-					5.11315
5	112137021	rs762117133	C	T		0	10314	0	11344	1	8546	2	66278	0	6570	1	16074		.	.	0.000117014	3.01759e-05	.	6.22123e-05		-	-	-	2.06165	-					5.11416
5	112154724	rs377665107	G	A		1	10406	0	11534	1	8628	1	66712	0	6610	1	16510		9.60984e-05	.	0.000115902	1.49898e-05	.	6.05694e-05		-	-	-	4.0407	-					5.13206
5	112163653	rs777219286	A	G		0	10380	0	11476	0	8582	1	66416	0	6590	1	16430		.	.	.	1.50566e-05	.	6.08643e-05		-	-	-	4.04236	-					5.16251
5	112173857	rs566005215	C	T		2	10366	1	11572	0	8636	0	66710	0	6612	1	16510		0.000192938	8.64155e-05	.	.	.	6.05694e-05		-	-	-	-	-					5.16946
5	112173858	rs757164742	G	A		0	10366	0	11572	1	8636	0	66702	0	6612	1	16510		.	.	0.000115794	.	.	6.05694e-05		-	-	-	-	-					5.19565
5	112174727	rs202168805	C	T		0	10232	0	11534	0	8592	3	66404	0	6612	3	16462		.	.	.	4.5178e-05	.	0.000182238		-	-	-	4.03377	-					5.23382
5	112174728	rs763486328	G	A		0	10224	0	11534	1	8588	2	66404	0	6612	1	16458		.	.	0.000116442	3.01187e-05	.	6.07607e-05		-	-	-	2.01738	-					5.34883
5	132209649	rs141074846	G	A		409	10402	45	11536	0	8654	10	66622	0	6614	1	16418		0.0393194	0.00390083	.	0.000150101	.	6.09088e-05		-	-	-	-	-					5.35396
5	132209777	rs775762247	T	C		0	10216	0	11528	0	8652	1	66442	0	6614	10	15896		.	.	.	1.50507e-05	.	0.000629089		-	-	-	41.7979	-					5.35484
5	132228002	rs374444704	G	A		0	10406	0	11578	0	8654	1	66738	0	6614	1	16512		.	.	.	1.4984e-05	.	6.0562e-05		-	-	-	4.04179	-					5.35544
5	132232211	rs767048520	G	A		0	10402	0	11578	0	8654	1	66734	0	6614	1	16512		.	.	.	1.49849e-05	.	6.0562e-05		-	-	-	4.04155	-					5.35549
5	132232556	rs559274503	G	T		0	10382	0	11568	3	8642	0	66664	0	6614	1	16508		.	.	0.000347142	.	.	6.05767e-05		-	-	-	-	-					5.37291
5	132270228	rs761354943	GTGATTTGGAGTGTTC	ATGATTTGGAGTGTTC		0	10406	9	11578	0	8654	2	66740	0	6614	1	16512		.	0.000777336	.	2.9967e-05	.	6.0562e-05		-	-	-	2.02095	-					5.37631
5	137213236	rs746368628	C	T		0	10390	0	11566	0	8654	1	66694	0	6614	1	16500		.	.	.	1.49939e-05	.	6.06061e-05		-	-	-	4.04206	-					5.38522
5	137222904	rs192257955	C	T		0	10302	0	11570	1	8648	4	66682	0	6614	2	16502		.	.	0.000115634	5.99862e-05	.	0.000121197		-	-	1.04812	2.02042	-					5.38696
5	147473990	rs539094987	G	A		0	9802	4	11450	0	8618	2	66734	0	6614	1	16512		.	0.000349345	.	2.99697e-05	.	6.0562e-05		-	-	-	2.02077	-					5.38857
5	147486706	rs764286291	G	A		0	9812	4	11576	0	8626	0	66736	0	6614	1	16512		.	0.000345543	.	.	.	6.0562e-05		-	-	-	-	-					5.38905
5	147493992	rs191160111	C	T		0	9794	0	11482	0	8608	1	66632	0	6606	1	16508		.	.	.	1.50078e-05	.	6.05767e-05		-	-	-	4.03635	-					5.40916
5	147503508	rs773543821	T	C		0	9746	0	11430	1	8566	0	65846	0	6598	1	16306		.	.	0.000116741	.	.	6.13271e-05		-	-	-	-	-					5.41628
5	148206600	rs201257377	A	G		0	10390	0	11566	2	8614	39	66638	66	6596	3	16510		.	.	0.00023218	0.000585252	0.0100061	0.000181708		-	-	-	-	-					5.42291
5	148207170	rs201323763	G	A		0	10404	0	11570	2	8642	0	66726	0	6614	3	16510		.	.	0.000231428	.	.	0.000181708		-	-	-	-	-					5.47219
5	155771586	rs202223676	C	G		181	8738	29	11366	74	8534	947	62808	272	5968	5	16480		0.0207141	0.00255147	0.0086712	0.0150777	0.0455764	0.000303398		-	-	-	-	-					5.57892
5	156074482	rs764237334	G	A		0	3748	0	1250	0	2040	2	16428	0	2050	1	8572		.	.	.	0.000121743	.	0.000116659		-	-	-	-	-					5.60005
5	172660042	rs764390691	C	A		0	6460	0	6430	0	5666	1	43170	0	3198	1	13004		.	.	.	2.31642e-05	.	7.68994e-05		-	-	-	3.31975	-					5.6312
6	1612234	rs201687238	G	T		267	3676	465	3304	342	3078	1260	35294	250	1358	178	10608		0.0726333	0.140738	0.111111	0.0357001	0.184094	0.0167798		-	-	-	-	-					5.67413
6	1612235	rs780169081	A	T		4	8216	7	9530	2	7472	7	56006	5	4720	1	14870		0.000486855	0.000734523	0.000267666	0.000124987	0.00105932	6.72495e-05		-	-	-	-	-					5.7027
6	6145998	rs764461653	G	A		0	10396	1	11560	0	8630	1	66684	0	6606	1	16512		.	8.65052e-05	.	1.49961e-05	.	6.0562e-05		-	-	-	4.03852	-					5.73653
6	6152047	rs759017674	G	A		0	10390	0	11556	0	8654	2	66702	0	6612	2	16508		.	.	.	2.99841e-05	.	0.000121153		-	-	-	4.04059	-					5.89398
6	6174921	rs767358574	G	A		0	10406	0	11578	0	8650	1	66740	0	6614	1	16512		.	.	.	1.49835e-05	.	6.0562e-05		-	-	-	4.04191	-					5.9227
6	6182365	rs145376560	C	T		0	10396	0	11558	1	8644	3	66706	0	6610	1	16476		.	.	0.000115687	4.49735e-05	.	6.06943e-05		-	-	-	1.34956	-					5.94129
6	6251120	rs3024477	T	A		51	10404	70	11564	2	8646	1672	66732	222	6612	49	16510		0.00490196	0.00605327	0.000231321	0.0250554	0.0335753	0.0029679		-	-	12.8302	-	-					5.94731
6	6266887	rs776782223	G	A		1	10406	0	11568	0	8642	0	66728	0	6612	1	16512		9.60984e-05	.	.	.	.	6.0562e-05		-	-	-	-	-					5.9787
6	6318839	rs774246884	G	C		0	10406	0	11578	0	8652	1	66740	0	6614	4	16512		.	.	.	1.49835e-05	.	0.000242248		-	-	-	16.1676	-					5.98618
6	7542195	rs752387234	G	A		0	4978	1	6740	0	5558	5	38708	2	2284	1	11642		.	0.000148368	.	0.000129172	0.000875657	8.58959e-05		-	-	-	-	-					5.99964
6	7556049	rs188516326	A	G		0	9702	0	10870	75	8002	1	62690	0	6096	1	15552		.	.	0.00937266	1.59515e-05	.	6.43004e-05		-	-	-	4.03099	-					6.032
6	7558419	rs28763958	A	G		0	10406	0	11572	3	8652	2	66736	0	6614	2	16512		.	.	0.000346741	2.99688e-05	.	0.000121124		-	-	-	4.04167	-					6.0407
6	7559460	rs373769397	C	T		1	10160	0	11576	0	8648	1	66680	0	6610	1	16510		9.84252e-05	.	.	1.4997e-05	.	6.05694e-05		-	-	-	4.03876	-					6.04369
6	7565727	rs17604693	A	T		65	10404	163	11568	3	8646	2627	66714	150	6610	597	16510		0.0062476	0.0140906	0.000346981	0.039377	0.0226929	0.0361599		5.78781	2.56624	104.213	-	1.59345					6.04622
6	7566613	rs200476515	C	T		1	10268	0	11502	4	8538	3	66432	0	6596	1	16470		9.73899e-05	.	0.000468494	4.5159e-05	.	6.07165e-05		-	-	-	1.34451	-					6.05237
6	7569425	rs367987327	G	A		1	10402	0	11578	1	8650	2	66724	0	6614	1	16512		9.61354e-05	.	0.000115607	2.99742e-05	.	6.0562e-05		-	-	-	2.02047	-					6.05535
6	7569467	rs781084693	C	T		0	10406	0	11578	1	8654	3	66732	0	6614	1	16512		.	.	0.000115554	4.49559e-05	.	6.0562e-05		-	-	-	1.34714	-					6.05669
6	7569468	rs747815091	G	A		0	10406	0	11578	2	8654	1	66734	0	6614	2	16512		.	.	0.000231107	1.49849e-05	.	0.000121124		-	-	-	8.08309	-					6.0575
6	7569492	rs761051181	C	T		0	10406	0	11578	0	8654	1	66740	0	6614	2	16512		.	.	.	1.49835e-05	.	0.000121124		-	-	-	8.08382	-					6.05761
6	7572197	rs756249036	C	T		0	10388	0	11556	1	8650	0	66716	0	6614	1	16506		.	.	0.000115607	.	.	6.0584e-05		-	-	-	-	-					6.05799
6	7575687	rs142429411	C	T		71	10402	1	11578	0	8654	1	66726	0	6614	1	16510		0.00682561	8.63707e-05	.	1.49867e-05	.	6.05694e-05		-	-	-	4.04155	-					6.06052
6	7576580	rs367752002	A	G		0	10390	7	11574	0	8652	7	66726	0	6612	9	16512		.	0.000604804	.	0.000104907	.	0.000545058		-	-	-	5.19565	-					6.06072
6	7576619	rs142494121	G	A		2	10386	26	11576	0	8654	97	66726	0	6612	8	16512		0.000192567	0.00224603	.	0.00145371	.	0.000484496		2.51599	-	-	-	-					6.06089
6	7576669	rs145933612	C	T		45	10296	3	11576	0	8652	0	66732	0	6612	9	16512		0.00437063	0.000259157	.	.	.	0.000545058		-	2.1032	-	-	-					6.06124
6	7578715	rs772551736	C	T		0	10360	1	11574	0	8650	3	66710	0	6612	1	16508		.	8.64006e-05	.	4.49708e-05	.	6.05767e-05		-	-	-	1.34702	-					6.06214
6	7581032	rs28763967	C	T		26	10124	86	11502	0	8604	934	65918	30	6612	12	16432		0.00256815	0.00747696	.	0.0141691	0.00453721	0.000730282		-	-	-	-	-					6.06214
6	7581419	rs758312365	C	T		0	9898	0	11510	0	8608	3	66170	3	6612	2	16454		.	.	.	4.53378e-05	0.000453721	0.000121551		-	-	-	2.68101	-					6.06268
6	7583088	rs562015789	A	T		1	10402	0	11576	0	8654	3	66732	0	6614	58	16510		9.61354e-05	.	.	4.49559e-05	.	0.00351302		36.5425	-	-	78.1437	-					6.06286
6	7583289	rs748825632	C	T		0	10258	0	11524	0	8634	1	66416	0	6612	3	16470		.	.	.	1.50566e-05	.	0.000182149		-	-	-	12.0976	-					6.06286
6	7583937	rs144539278	G	A		1	10288	0	11558	0	8624	0	66536	0	6608	1	16484		9.72006e-05	.	.	.	.	6.06649e-05		-	-	-	-	-					6.06286
6	7584060	rs767661570	C	T		0	10404	0	11578	0	8654	6	66732	0	6614	1	16512		.	.	.	8.99119e-05	.	6.0562e-05		-	-	-	-	-					6.06286
6	7584679	rs777930834	G	A		0	10378	0	11566	0	8648	1	66694	0	6614	1	16502		.	.	.	1.49939e-05	.	6.05987e-05		-	-	-	4.04157	-					6.06286
6	7585057	rs758490440	A	G		0	10404	0	11578	1	8654	0	66738	0	6614	1	16512		.	.	0.000115554	.	.	6.0562e-05		-	-	-	-	-					6.06286
6	7585084	rs768564872	T	C		0	10406	0	11578	0	8654	1	66740	0	6614	4	16512		.	.	.	1.49835e-05	.	0.000242248		-	-	-	16.1676	-					6.06323
6	7585410	rs771553674	C	T		0	10136	0	11546	0	8632	3	66260	0	6614	2	16494		.	.	.	4.52762e-05	.	0.000121256		-	-	-	2.67815	-					6.06437
6	26087688	rs766754409	C	G		0	9858	0	11554	1	8618	0	65450	0	6568	3	16512		.	.	0.000116036	.	.	0.000181686		-	-	1.56577	-	-					6.06668
6	26087736	rs148161858	G	A		2	9644	3	11532	0	8588	33	65010	1	6546	31	16480		0.000207383	0.000260146	.	0.000507614	0.000152765	0.00188107		9.07051	7.23083	-	3.7057	12.3135					6.07271
6	26091086	rs766458695	T	C		0	10400	2	11578	0	8654	0	66738	0	6614	1	16512		.	0.000172741	.	.	.	6.0562e-05		-	-	-	-	-					6.0773
6	26091179	rs1799945	C	G		302	10406	1110	11576	316	8654	9128	66738	682	6614	1286	16512		0.0290217	0.095888	0.0365149	0.136774	0.103115	0.0778828		2.6836	-	2.1329	-	-					6.08187
6	26091185	rs1800730	A	T		23	10406	48	11578	2	8652	997	66740	129	6614	17	16512		0.00221026	0.00414579	0.00023116	0.0149386	0.0195041	0.00102955		-	-	4.45385	-	-					6.09146
6	26091188	rs747739169	C	T		0	10406	2	11578	0	8654	0	66740	0	6614	1	16512		.	0.000172741	.	.	.	6.0562e-05		-	-	-	-	-					6.15379
6	26091191	rs772818312	C	T		0	10406	0	11578	0	8650	1	66740	0	6614	1	16512		.	.	.	1.49835e-05	.	6.0562e-05		-	-	-	4.04191	-					6.15749
6	26091204	rs776741897	G	A		0	10406	0	11578	1	8654	2	66740	0	6614	1	16512		.	.	0.000115554	2.9967e-05	.	6.0562e-05		-	-	-	2.02095	-					6.18808
6	26092966	rs144797937	C	T		3	10406	8	11578	0	8654	11	66740	0	6614	1	16512		0.000288295	0.000690966	.	0.000164819	.	6.0562e-05		-	-	-	-	-					6.19667
6	26092967	rs62625346	G	A		2	10406	2	11578	0	8654	2	66740	0	6614	8	16512		0.000192197	0.000172741	.	2.9967e-05	.	0.000484496		2.52083	2.80475	-	16.1676	-					6.2713
6	26093003	rs557062229	C	T		0	10406	0	11578	0	8652	1	66740	0	6614	1	16512		.	.	.	1.49835e-05	.	6.0562e-05		-	-	-	4.04191	-					6.41844
6	26093125	rs140080192	G	A		7	10406	12	11574	0	8654	42	66738	0	6614	406	16512		0.000672689	0.00103681	.	0.000629327	.	0.0245882		36.5521	23.7153	-	39.0706	-					6.52727
6	26093141	rs1800562	G	A		105	10406	133	11572	1	8654	3427	66734	213	6608	38	16512		0.0100903	0.0114933	0.000115554	0.0513531	0.0322337	0.00230136		-	-	19.9159	-	-					6.67961
6	29795623	rs143732275	T	C		0	9418	0	11520	3	8570	17	63834	0	6614	5	16498		.	.	0.000350058	0.000266316	.	0.000303067		-	-	-	1.138	-					6.6883
6	29795910	rs138289952	G	T		0	8794	6	11270	0	8360	2	61802	0	6434	2	16288		.	0.000532387	.	3.23614e-05	.	0.00012279		-	-	-	3.79433	-					6.6974
6	29795913	rs41551813	A	T		1013	8966	1092	11268	37	8366	2375	62036	70	6434	608	16314		0.112982	0.0969116	0.00442266	0.0382842	0.0108797	0.0372686		-	-	8.42673	-	3.42552					6.89705
6	29796376	rs12722477	C	A		2126	9394	2001	11520	2635	8516	5701	63422	581	6612	3059	16480		0.226315	0.173698	0.309418	0.0898899	0.0878705	0.185619		-	1.06863	-	2.06496	2.11241					6.89765
6	29796482	rs200909460	G	C		0	9456	0	11524	0	8564	1	63862	0	6614	1	16496		.	.	.	1.56588e-05	.	6.06208e-05		-	-	-	3.87136	-					6.90636
6	29796523	rs55916353	T	C		0	9544	0	11532	2	8588	8	64176	0	6614	5	16506		.	.	0.000232883	0.000124657	.	0.00030292		-	-	1.30074	2.43003	-					6.92074
6	29797420	rs12722482	C	T		122	10132	390	11578	86	8650	3849	66158	148	6614	2256	16500		0.0120411	0.0336846	0.0099422	0.0581789	0.0223768	0.136727		11.3551	4.05905	13.7522	2.35012	6.11023					6.92454
6	31543540	rs374531985	C	T		0	10120	1	11510	1	8550	1	64156	0	6610	2	11872		.	8.6881e-05	0.000116959	1.5587e-05	.	0.000168464		-	1.93902	1.44036	10.808	-					6.9323
6	32548589	rs531360990	C	T		0	10344	0	11578	0	8654	1	66732	0	6614	1	16512		.	.	.	1.49853e-05	.	6.0562e-05		-	-	-	4.04142	-					6.97557
6	32548628	rs34624872	G	A		831	9416	2166	9938	1556	7380	9720	57454	923	5934	2528	15118		0.088254	0.217951	0.21084	0.169179	0.155544	0.167218		1.89473	-	-	-	1.07505					7.01962
6	32549351	rs17885501	G	A		118	8914	311	10844	163	8164	1742	59832	138	6340	331	14874		0.0132376	0.0286795	0.0199657	0.0291149	0.0217666	0.0222536		1.68109	-	1.11459	-	1.02238					7.04495
6	32549376	rs36044702	C	G		115	9128	329	11070	204	8324	1782	61360	154	6410	318	15648		0.0125986	0.02972	0.0245074	0.0290417	0.024025	0.0203221		1.61304	-	-	-	-					7.0523
6	32549396	rs2308775	C	G		55	9250	87	11434	92	8524	744	63280	58	6576	108	16326		0.00594595	0.00760889	0.0107931	0.0117573	0.00881995	0.00661521		1.11256	-	-	-	-					7.0758
6	32549424	rs112116022	C	T		734	9070	1453	10618	1161	8022	7582	60904	626	6236	2056	15854		0.0809261	0.136843	0.144727	0.124491	0.100385	0.129683		1.60249	-	-	1.04171	1.29186					7.10433
6	32549531	rs112796209	T	C		980	9790	2443	11058	1851	8270	11223	64270	1077	6454	2825	16310		0.100102	0.220926	0.223821	0.174623	0.166873	0.173207		1.7303	-	-	-	1.03795					7.12158
6	32549565	rs751099504	G	A		1	10164	24	11572	0	8654	201	66674	1	6614	10	16512		9.83865e-05	0.00207397	.	0.00301467	0.000151194	0.00060562		6.15552	-	-	-	4.00557					7.27243
6	32551955	rs17885222	G	A		0	4754	0	3778	0	2476	2	30834	0	3046	2	8168		.	.	.	6.48635e-05	.	0.000244858		-	-	-	3.77498	-					7.27378
6	32551996	rs1059584	G	T		537	8204	226	10128	101	7292	1969	58046	47	5630	383	14060		0.0654559	0.0223144	0.0138508	0.0339214	0.00834813	0.0272404		-	1.22076	1.9667	-	3.26305					7.33069
6	32552017	rs1059582	G	C		12	8824	1	10826	1	7864	22	61986	0	5908	3	15146		0.00135993	9.23702e-05	0.000127162	0.000354919	.	0.000198072		-	2.14433	1.55764	-	-					7.3482
6	32552020	rs17885908	A	G		0	9022	3	10954	1	7966	2	62632	0	5970	266	15364		.	0.000273873	0.000125534	3.19326e-05	.	0.0173132		-	63.2163	137.917	542.18	-					7.37389
6	32552039	rs150747106	C	T		1373	9456	3062	11132	2209	8098	14641	63444	1321	6206	3077	15498		0.145199	0.275063	0.272783	0.23077	0.212859	0.198542		1.36738	-	-	-	-					7.40485
6	32552048	rs56158521	C	T		1366	9354	2994	11070	2171	8058	14423	63038	1254	6136	2901	15304		0.146034	0.270461	0.269422	0.228799	0.204368	0.189558		1.29804	-	-	-	-					7.50635
6	32552072	rs17879995	T	G		446	8930	2483	10520	1128	7600	9767	58966	879	5442	1229	14742		0.049944	0.236027	0.148421	0.165638	0.161521	0.0833673		1.66921	-	-	-	-					7.50756
6	32552096	rs188617679	G	A		78	6380	14	4998	18	4018	305	33046	9	3020	7	9984		0.0122257	0.00280112	0.00447984	0.00922956	0.00298013	0.000701122		-	-	-	-	-					7.563
6	32552098	rs746519337	ACCCGCT	TCCCGCT		4	6176	21	4762	27	3896	120	31826	9	2864	20	9780		0.000647668	0.00440991	0.00693018	0.0037705	0.00314246	0.00204499		3.15746	-	-	-	-					7.58478
6	32557429	rs372634318	C	T		1	9600	5	11486	3	8400	6	64992	0	6568	41	15818		0.000104167	0.000435313	0.000357143	9.23191e-05	.	0.00259198		24.883	5.95431	7.25755	28.0764	-					7.59681
6	32557429	rs372634318	C	G		0	9600	1	11486	0	8400	1	64992	0	6568	1	15818		.	8.70625e-05	.	1.53865e-05	.	6.32191e-05		-	-	-	4.10874	-					7.62388
6	32557497	rs111934004	C	T		869	9388	1052	9248	806	7084	6023	57048	428	5712	1615	15292		0.092565	0.113754	0.113778	0.105578	0.07493	0.105611		1.14094	-	-	1.00031	1.40946					7.68984
6	32632703	rs9274395	G	A		86	8006	75	9870	37	7736	703	57020	69	6028	905	14408		0.0107419	0.00759878	0.00478283	0.012329	0.0114466	0.0628123		5.84739	8.2661	13.1329	5.09468	5.48743					7.69942
6	32632724	rs1049083	C	T		1327	8280	2223	10414	1513	7950	10088	58464	562	6194	1918	14842		0.160266	0.213463	0.190314	0.172551	0.090733	0.129228		-	-	-	-	1.42427					7.70472
6	32632785	rs546609663	G	C		0	8130	1	10720	2	7836	2	59336	1	6164	1	14984		.	9.32836e-05	0.000255232	3.37064e-05	0.000162232	6.67379e-05		-	-	-	1.97998	-					7.74661
6	32632790	rs41540813	C	A		0	8116	1	10736	434	7846	0	59388	0	6172	10	14996		.	9.31446e-05	0.0553148	.	.	0.000666844		-	7.15924	-	-	-					7.74868
6	32634318	rs3891176	C	A		881	8640	669	10384	449	7760	5741	59930	353	6138	1025	12462		0.101968	0.064426	0.0578608	0.0957951	0.0575106	0.08225		-	1.27666	1.42152	-	1.43017					7.76639
6	33048581	rs200784721	C	T		1	10118	0	11556	0	8614	0	65384	0	6614	1	16496		9.88338e-05	.	.	.	.	6.06208e-05		-	-	-	-	-					7.78456
6	33052802	rs562166558	C	T		1	9216	0	11478	0	8520	1	63414	0	6612	1	16298		0.000108507	.	.	1.57694e-05	.	6.13572e-05		-	-	-	3.89091	-					7.78737
6	33052832	rs368841277	G	A		1	9290	0	11494	0	8524	0	63456	0	6612	1	16348		0.000107643	.	.	.	.	6.11696e-05		-	-	-	-	-					7.79824
6	33053592	rs766141291	C	T		0	10404	0	11576	0	8654	2	66698	0	6614	1	16498		.	.	.	2.99859e-05	.	6.06134e-05		-	-	-	2.0214	-					7.83641
6	43738532	rs780163839	G	A		0	326	0	132	0	162	1	2554	0	22	1	6590		.	.	.	0.000391543	.	0.000151745		-	-	-	-	-					7.83842
6	43738978	rs199971699	G	A		0	7808	1	11134	1	8304	0	60980	0	6410	120	15986		.	8.9815e-05	0.000120424	.	.	0.00750657		-	83.5781	62.3345	-	-					7.83855
6	43745332	rs762664023	G	A		0	10402	0	11570	0	8652	1	66704	0	6582	1	16508		.	.	.	1.49916e-05	.	6.05767e-05		-	-	-	4.04071	-					7.84944
6	43748521	rs141138308	C	T		1	10406	1	11578	0	8652	2	66730	0	6612	1	16512		9.60984e-05	8.63707e-05	.	2.99715e-05	.	6.0562e-05		-	-	-	2.02065	-					7.8813
6	43749715	rs777632185	C	T		0	10244	0	11498	0	8620	1	66324	0	6604	2	16440		.	.	.	1.50775e-05	.	0.000121655		-	-	-	8.06861	-					7.89472
6	43749815	rs140461341	G	A		2	10292	0	11512	0	8628	0	66458	0	6598	1	16448		0.000194326	.	.	.	.	6.07977e-05		-	-	-	-	-					7.9001
6	44268290	rs760967545	C	G		0	10372	1	11576	0	8646	0	66560	0	6614	68	16510		.	8.63856e-05	.	.	.	0.00411872		-	47.6783	-	-	-					7.92421
6	44268349	rs543267101	C	T		1	10396	4	11572	0	8650	0	66648	0	6614	1	16512		9.61908e-05	0.000345662	.	.	.	6.0562e-05		-	-	-	-	-					7.92461
6	44268985	rs145086947	G	A		6	10320	1	11564	0	8638	0	66346	1	6602	1	16510		0.000581395	8.64753e-05	.	.	0.000151469	6.05694e-05		-	-	-	-	-					7.92605
6	44269171	rs112247130	G	A		256	10368	14	11562	0	8612	2	66578	0	6610	4	16508		0.0246914	0.00121086	.	3.004e-05	.	0.000242307		-	-	-	8.06615	-					7.95368
6	44270181	rs748406230	G	A		0	10350	0	11566	0	8642	1	66520	0	6568	1	16512		.	.	.	1.50331e-05	.	6.0562e-05		-	-	-	4.02859	-					7.96274
6	44270574	rs568086131	G	A		0	9676	7	11176	4	8534	0	64222	0	5674	1	15868		.	0.000626342	0.000468713	.	.	6.30199e-05		-	-	-	-	-					7.96489
6	44270598	rs140918846	G	A		0	9996	0	11354	0	8586	2	65262	0	6048	1	16154		.	.	.	3.06457e-05	.	6.19042e-05		-	-	-	2.02	-					7.96534
6	44270870	rs35623954	C	T		63	10348	177	11554	67	8640	2687	66502	473	6510	95	16508		0.00608813	0.0153194	0.00775463	0.0404048	0.0726575	0.00575479		-	-	-	-	-					7.97827
6	44270893	rs566667883	C	T		1	10340	0	11546	2	8640	2	66440	0	6498	4	16506		9.67118e-05	.	0.000231481	3.01023e-05	.	0.000242336		2.50576	-	1.04689	8.05041	-					7.98073
6	44271036	rs752743037	C	T		0	10278	6	11524	0	8622	1	66300	0	6400	4	16510		.	0.000520653	.	1.5083e-05	.	0.000242277		-	-	-	16.063	-					7.98255
6	44271937	rs770129224	C	T		1	10350	0	11568	1	8650	0	66562	0	6610	1	16504		9.66184e-05	.	0.000115607	.	.	6.05914e-05		-	-	-	-	-					7.99297
6	44272249	rs138119149	G	A		2	10342	0	11564	0	8646	24	66552	5	6606	1	16500		0.000193386	.	.	0.00036062	0.000756888	6.06061e-05		-	-	-	-	-					7.99555
6	44272396	rs369566535	G	A		0	10380	0	11572	0	8642	1	66644	0	6608	2	16510		.	.	.	1.50051e-05	.	0.000121139		-	-	-	8.07317	-					8.01408
6	44272800	rs772600706	C	T		0	10390	2	11578	0	8650	0	66670	0	6614	12	16512		.	0.000172741	.	.	.	0.000726744		-	4.20712	-	-	-					8.01459
6	44274733	rs200485499	C	T		1	10394	0	11570	0	8652	6	66664	0	6614	2	16508		9.62094e-05	.	.	9.00036e-05	.	0.000121153		1.25927	-	-	1.34609	-					8.02011
6	44274734	rs780498207	G	A		0	10392	0	11570	0	8652	1	66658	0	6612	2	16508		.	.	.	1.5002e-05	.	0.000121153		-	-	-	8.07584	-					8.03125
6	44274745	rs768992661	C	T		0	10384	0	11570	6	8650	1	66626	0	6614	1	16506		.	.	0.000693642	1.50092e-05	.	6.0584e-05		-	-	-	4.03647	-					8.0332
6	44275059	rs770774995	C	T		0	9106	0	9432	0	7602	2	59182	0	4926	2	14564		.	.	.	3.37941e-05	.	0.000137325		-	-	-	4.06358	-					8.03462
6	44278801	rs765016818	C	T		0	10140	0	11512	0	8606	2	66044	0	6614	1	16432		.	.	.	3.02828e-05	.	6.08569e-05		-	-	-	2.00962	-					8.03481
6	44280885	rs200552761	A	C		92	4714	68	7240	70	5268	248	44256	39	2366	39	13714		0.0195163	0.00939227	0.0132878	0.00560376	0.0164835	0.00284381		-	-	-	-	-					8.03543
6	52052500	rs566045823	C	T		2	10406	1	11576	0	8640	2	66734	0	6614	1	16512		0.000192197	8.63856e-05	.	2.99697e-05	.	6.0562e-05		-	-	-	2.02077	-					8.03685
6	53385639	rs774839188	C	T		0	10406	0	11578	0	8654	1	66740	0	6614	1	16512		.	.	.	1.49835e-05	.	6.0562e-05		-	-	-	4.04191	-					8.04214
6	74183277	rs764063598	G	A		0	10406	0	11572	1	8654	2	66736	0	6614	1	16510		.	.	0.000115554	2.99688e-05	.	6.05694e-05		-	-	-	2.02108	-					8.04338
6	74189703	rs142148270	G	A		2	10404	0	11572	0	8654	6	66690	0	6614	12	16468		0.000192234	.	.	8.99685e-05	.	0.000728686		3.79062	-	-	8.09934	-					8.04748
6	74191842	rs755027057	T	C		0	10406	0	11578	0	8654	1	66738	0	6614	1	16512		.	.	.	1.4984e-05	.	6.0562e-05		-	-	-	4.04179	-					8.04807
6	74191855	rs557440944	T	G		0	10406	4	11578	0	8654	0	66738	0	6614	4	16512		.	0.000345483	.	.	.	0.000242248		-	-	-	-	-					8.04845
6	74191893	rs141970072	G	A		0	10406	0	11574	0	8654	2	66734	0	6614	1	16510		.	.	.	2.99697e-05	.	6.05694e-05		-	-	-	2.02102	-					8.04898
6	74210300	rs757677892	G	A		0	10394	0	11562	1	8650	0	66326	0	6606	2	15798		.	.	0.000115607	.	.	0.000126598		-	-	1.09508	-	-					8.04975
6	74210312	rs746382157	C	A		0	10400	0	11568	0	8654	1	66522	0	6612	4	16234		.	.	.	1.50326e-05	.	0.000246396		-	-	-	16.3908	-					8.05041
6	76527283	rs766858415	G	A		0	10402	1	11572	0	8640	0	66728	0	6614	1	16510		.	8.64155e-05	.	.	.	6.05694e-05		-	-	-	-	-					8.0505
6	76540142	rs573770611	G	A		0	10282	0	11536	0	8650	8	66644	0	6612	2	16504		.	.	.	0.000120041	.	0.000121183		-	-	-	1.00951	-					8.0543
6	76542642	rs201507590	G	A		0	10308	0	11506	0	8614	38	66510	0	6602	4	16492		.	.	.	0.000571343	.	0.000242542		-	-	-	-	-					8.05547
6	76550343	rs150820400	C	T		0	10186	0	11488	0	8606	3	66298	0	6612	2	16418		.	.	.	4.52502e-05	.	0.000121818		-	-	-	2.69209	-					8.05549
6	76558219	rs377470568	T	C		1	10380	0	11520	0	8646	0	66698	0	6610	1	16506		9.63391e-05	.	.	.	.	6.0584e-05		-	-	-	-	-					8.05597
6	76566848	rs763800383	C	T		0	10404	0	11570	0	8642	1	66706	0	6606	1	16512		.	.	.	1.49912e-05	.	6.0562e-05		-	-	-	4.03985	-					8.06445
6	76599951	rs141845119	C	T		1	10096	0	11530	0	8602	87	66092	4	6610	18	16470		9.90491e-05	.	.	0.00131635	0.000605144	0.0010929		11.0339	-	-	-	1.80601					8.06544
6	76602320	rs532970427	G	A		0	10352	1	11570	0	8626	1	66552	0	6614	1	16512		.	8.64304e-05	.	1.50258e-05	.	6.0562e-05		-	-	-	4.03052	-					8.06591
6	76602403	rs551471138	C	T		0	9978	0	11494	0	8596	1	65474	0	6464	1	16480		.	.	.	1.52732e-05	.	6.06796e-05		-	-	-	3.97294	-					8.06615
6	76624538	rs41269323	G	A		11	10402	53	11548	0	8654	932	66690	83	6612	118	16506		0.00105749	0.00458954	.	0.0139751	0.0125529	0.00714892		6.76027	1.55765	-	-	-					8.06638
6	76624589	rs745915772	C	T		0	10398	2	11556	0	8654	2	66700	0	6612	1	16502		.	0.00017307	.	2.9985e-05	.	6.05987e-05		-	-	-	2.02097	-					8.06791
6	76624685	rs199699596	C	T		0	9908	0	11148	2	8476	1	65068	0	6318	1	16036		.	.	0.00023596	1.53685e-05	.	6.23597e-05		-	-	-	4.05762	-					8.06801
6	76624695	rs146461956	A	G		2	9726	350	10924	24	8376	89	64358	148	6172	1	15818		0.000205634	0.0320395	0.00286533	0.00138289	0.0239793	6.32191e-05		-	-	-	-	-					8.06838
6	112430675	rs142048329	C	T		0	10388	0	11478	0	8634	3	66606	0	6578	1	16482		.	.	.	4.5041e-05	.	6.06722e-05		-	-	-	1.34705	-					8.06861
6	112435303	rs782272670	G	T		0	10404	1	11516	0	8638	0	66692	0	6608	1	16510		.	8.68357e-05	.	.	.	6.05694e-05		-	-	-	-	-					8.06959
6	112435335	rs200177134	G	A		0	10406	1	11500	0	8636	15	66686	0	6606	38	16508		.	8.69565e-05	.	0.000224935	.	0.00230191		-	26.472	-	10.2337	-					8.06977
6	112437131	rs782085833	C	T		0	10406	0	11536	0	8650	1	66738	0	6614	1	16512		.	.	.	1.4984e-05	.	6.0562e-05		-	-	-	4.04179	-					8.07104
6	112437148	rs782174781	C	T		0	10404	0	11520	0	8640	11	66734	0	6614	1	16512		.	.	.	0.000164834	.	6.0562e-05		-	-	-	-	-					8.07147
6	112437149	rs587753056	G	A		0	10404	1	11514	0	8642	0	66730	0	6614	52	16512		.	8.68508e-05	.	.	.	0.00314922		-	36.2602	-	-	-					8.07147
6	112439071	rs397516733	G	A		0	9942	1	11472	0	8574	6	64994	0	6002	39	16494		.	8.71688e-05	.	9.23162e-05	.	0.0023645		-	27.1255	-	25.613	-					8.07317
6	112439072	rs782644723	A	C		65	8800	5	11284	8	8416	155	61112	26	5260	1	16484		0.00738636	0.000443105	0.00095057	0.00253633	0.00494297	6.06649e-05		-	-	-	-	-					8.07438
6	112441569	rs782444195	G	A		1	10396	0	11500	2	8594	0	66628	0	6600	1	16490		9.61908e-05	.	0.000232721	.	.	6.06428e-05		-	-	-	-	-					8.07465
6	112443347	rs372872387	G	A		0	10406	0	11552	0	8612	1	66690	0	6602	1	16510		.	.	.	1.49948e-05	.	6.05694e-05		-	-	-	4.03937	-					8.07487
6	112450243	rs200189282	G	A		0	10398	0	11488	0	8600	1	66628	0	6600	1	16496		.	.	.	1.50087e-05	.	6.06208e-05		-	-	-	4.03904	-					8.07511
6	112454067	rs781877185	C	T		0	10368	0	11516	0	8608	1	66622	0	6598	1	16502		.	.	.	1.50101e-05	.	6.05987e-05		-	-	-	4.03721	-					8.07537
6	112457383	rs1050349	G	T		0	10388	1	11532	0	8582	0	66648	0	6606	1	16506		.	8.67152e-05	.	.	.	6.0584e-05		-	-	-	-	-					8.07558
6	112466090	rs781955013	C	T		0	10346	0	11534	0	8568	0	66526	1	6604	1	16472		.	.	.	.	0.000151423	6.07091e-05		-	-	-	-	-					8.07584
6	112476110	rs397516720	C	A		1	10396	0	11566	0	8638	10	66728	0	6614	125	16508		9.61908e-05	.	.	0.000149862	.	0.00757209		78.7194	-	-	50.527	-					8.07608
6	112493889	rs3752579	A	T		1	10402	189	11562	137	8630	4	66730	0	6608	3	16496		9.61354e-05	0.0163467	0.0158749	5.99431e-05	.	0.000181862		1.89173	-	-	3.03392	-					8.07631
6	112493962	rs781834628	G	A		1	10378	0	11518	0	8606	1	66554	0	6580	1	16354		9.63577e-05	.	.	1.50254e-05	.	6.11471e-05		-	-	-	4.06959	-					8.07631
6	112496554	rs140911762	G	A		0	10406	1	11578	0	8650	1	66740	0	6614	1	16512		.	8.63707e-05	.	1.49835e-05	.	6.0562e-05		-	-	-	4.04191	-					8.07731
6	112496574	rs369658574	C	T		1	10406	0	11576	1	8650	4	66740	0	6614	2	16512		9.60984e-05	.	0.000115607	5.99341e-05	.	0.000121124		1.26042	-	1.04772	2.02095	-					8.07755
6	112496595	rs200112094	A	G		0	10406	1	11578	0	8650	9	66740	0	6614	1	16512		.	8.63707e-05	.	0.000134852	.	6.0562e-05		-	-	-	-	-					8.07802
6	112506482	rs781832612	G	A		1	10402	0	11578	0	8648	0	66730	0	6614	1	16510		9.61354e-05	.	.	.	.	6.05694e-05		-	-	-	-	-					8.0785
6	112508765	rs562606710	G	A		0	10388	0	11562	0	8588	1	66680	0	6604	1	16484		.	.	.	1.4997e-05	.	6.06649e-05		-	-	-	4.04513	-					8.07873
6	112512904	rs781829741	C	T		0	10328	0	11500	1	8546	0	66500	0	6590	1	16428		.	.	0.000117014	.	.	6.08717e-05		-	-	-	-	-					8.07905
6	112512916	rs148801194	G	A		0	10372	0	11500	0	8550	1	66590	0	6594	3	16470		.	.	.	1.50173e-05	.	0.000182149		-	-	-	12.1293	-					8.07949
6	112522852	rs11757455	G	A		117	10392	317	11560	1	8644	4063	66716	247	6614	1639	16504		0.0112587	0.0274221	0.000115687	0.0608999	0.037345	0.0993093		8.8207	3.6215	858.429	1.6307	2.65924					8.0797
6	118801636	rs577126537	G	A		0	9786	0	11438	0	8600	1	66592	0	6600	1	16488		.	.	.	1.50168e-05	.	6.06502e-05		-	-	-	4.03882	-					8.07971
6	118803091	rs9489410	C	G		513	8392	93	7560	0	6318	1011	43630	38	5340	452	13594		0.0611296	0.0123016	.	0.0231721	0.0071161	0.03325		-	2.7029	-	1.43491	4.67249					8.08045
6	118880229	rs749962743	G	A		0	10402	0	11578	1	8650	0	66730	0	6614	1	16510		.	.	0.000115607	.	.	6.05694e-05		-	-	-	-	-					8.08046
6	118887252	rs770796135	G	A		0	10406	0	11574	0	8640	1	66728	0	6612	1	16512		.	.	.	1.49862e-05	.	6.0562e-05		-	-	-	4.04118	-					8.08069
6	118887273	rs761936783	T	C		0	10406	1	11572	0	8642	0	66732	0	6612	1	16512		.	8.64155e-05	.	.	.	6.0562e-05		-	-	-	-	-					8.08091
6	118887351	rs767185741	C	A		0	10396	0	11568	0	8646	2	66710	0	6614	1	16512		.	.	.	2.99805e-05	.	6.0562e-05		-	-	-	2.02005	-					8.08092
6	121769120	rs104893965	G	A		0	9194	0	11560	0	8624	21	65144	0	6612	1	16492		.	.	.	0.000322363	.	6.06355e-05		-	-	-	-	-					8.08096
6	123539801	rs761888858	G	A		0	8692	0	8484	0	7194	2	53318	0	5696	1	14020		.	.	.	3.75108e-05	.	7.13267e-05		-	-	-	1.9015	-					8.0814
6	123868506	rs192289289	C	T		12	1974	1	458	0	668	118	8804	11	1588	13	7900		0.00607903	0.00218341	.	0.013403	0.00692695	0.00164557		-	-	-	-	-					8.0814
6	123869713	rs370788759	G	A		21	4946	1	2692	0	3414	0	23534	0	2754	1	9478		0.00424586	0.000371471	.	.	.	0.000105507		-	-	-	-	-					8.08141
6	123892172	rs748832633	G	A		0	9800	2	11556	0	8622	1	66732	0	6614	4	16512		.	0.00017307	.	1.49853e-05	.	0.000242248		-	1.39971	-	16.1657	-					8.08188
6	123892175	rs371627659	G	A		0	9800	0	11556	0	8620	3	66732	0	6612	1	16512		.	.	.	4.49559e-05	.	6.0562e-05		-	-	-	1.34714	-					8.08189
6	123892181	rs760326107	A	G		0	9804	0	11552	0	8618	1	66728	0	6614	1	16512		.	.	.	1.49862e-05	.	6.0562e-05		-	-	-	4.04118	-					8.08189
6	123892229	rs201097255	A	T		3	9800	2	11538	0	8624	33	66708	0	6614	3	16512		0.000306122	0.00017334	.	0.000494693	.	0.000181686		-	1.04815	-	-	-					8.08212
6	129371201	rs148607737	G	A		8	10406	0	11570	0	8652	1	66726	0	6614	1	16508		0.000768787	.	.	1.49867e-05	.	6.05767e-05		-	-	-	4.04204	-					8.08221
6	129419330	rs368349321	G	A		0	10406	1	11566	0	8650	3	66732	0	6614	4	16512		.	8.64603e-05	.	4.49559e-05	.	0.000242248		-	2.80184	-	5.38857	-					8.08236
6	129419363	rs752485547	C	T		0	10406	0	11572	0	8652	1	66734	0	6614	1	16512		.	.	.	1.49849e-05	.	6.0562e-05		-	-	-	4.04155	-					8.08261
6	129419388	rs753835841	G	A		1	10406	1	11572	0	8652	0	66732	0	6614	2	16512		9.60984e-05	8.64155e-05	.	.	.	0.000121124		1.26042	1.40165	-	-	-					8.08261
6	129419454	rs148665727	C	T		5	10406	0	11574	0	8654	6	66722	0	6614	1	16512		0.000480492	.	.	8.99254e-05	.	6.0562e-05		-	-	-	-	-					8.08261
6	129419474	rs777977352	C	T		0	10406	0	11572	0	8654	7	66722	0	6614	2	16512		.	.	.	0.000104913	.	0.000121124		-	-	-	1.15452	-					8.08261
6	129465079	rs754558913	G	A		1	10378	0	11378	0	8634	0	66546	0	6576	1	16494		9.63577e-05	.	.	.	.	6.06281e-05		-	-	-	-	-					8.08285
6	129475793	rs753382270	G	A		0	10402	0	11572	0	8642	1	66716	0	6614	1	16508		.	.	.	1.49889e-05	.	6.05767e-05		-	-	-	4.04143	-					8.08286
6	129498935	rs150394215	C	T		3	10398	0	11408	0	8654	5	66680	0	6598	1	16508		0.000288517	.	.	7.4985e-05	.	6.05767e-05		-	-	-	-	-					8.08309
6	129511377	rs143626559	C	T		0	10404	3	11570	0	8650	8	66706	0	6612	2	16502		.	0.000259291	.	0.000119929	.	0.000121197		-	-	-	1.01057	-					8.08309
6	129513850	rs118083923	T	A		14	10338	14	11508	0	8648	285	66588	7	6600	14	16490		0.00135423	0.00121655	.	0.00428005	0.00106061	0.000848999		-	-	-	-	-					8.08309
6	129571272	rs36044314	G	A		36	10406	83	11558	5	8594	1150	66728	61	6610	258	16510		0.00345954	0.00718117	0.000581801	0.0172341	0.00922844	0.0156269		4.51704	2.17609	26.8595	-	1.69334					8.08314
6	129588330	rs141521127	C	T		0	10406	0	11470	10	8650	6	66728	0	6614	6	16512		.	.	0.00115607	8.99173e-05	.	0.000363372		-	-	-	4.04118	-					8.08333
6	129601217	rs117422805	C	T		5	10392	4	11394	6	8642	184	66630	24	6586	21	16444		0.000481139	0.000351062	0.000694284	0.00276152	0.00364409	0.00127706		2.65424	3.63771	1.83939	-	-					8.08333
6	129601282	rs769493998	C	T		0	10362	0	11340	1	8638	1	66490	0	6578	1	16346		.	.	0.000115768	1.50399e-05	.	6.1177e-05		-	-	-	4.06766	-					8.08333
6	129649547	rs368379507	C	T		0	10404	3	11574	0	8650	6	66732	0	6614	39	16512		.	0.000259202	.	8.99119e-05	.	0.00236192		-	9.11228	-	26.2693	-					8.0834
6	129670490	rs147987573	C	T		2	10406	0	11578	0	8648	0	66716	0	6614	1	16508		0.000192197	.	.	.	.	6.05767e-05		-	-	-	-	-					8.08358
6	129687408	rs568598684	C	T		0	10402	0	11548	0	8638	1	66704	0	6602	14	16506		.	.	.	1.49916e-05	.	0.000848176		-	-	-	56.5768	-					8.08358
6	129722453	rs56173620	C	T		3	10282	30	11508	0	8614	25	66442	0	6612	1	16474		0.000291772	0.00260688	.	0.000376268	.	6.07017e-05		-	-	-	-	-					8.08358
6	129725052	rs376585927	C	G		0	10392	0	11554	0	8638	1	66666	0	6606	1	16494		.	.	.	1.50002e-05	.	6.06281e-05		-	-	-	4.04183	-					8.08358
6	129766859	rs139824017	C	T		2	10344	0	11520	0	8544	1	66448	0	6602	4	16486		0.000193349	.	.	1.50494e-05	.	0.00024263		1.25488	-	-	16.1223	-					8.08358
6	129775417	rs374815503	C	T		0	10246	0	11222	0	8384	3	64758	0	6524	1	16164		.	.	.	4.63263e-05	.	6.18659e-05		-	-	-	1.33544	-					8.0836
6	131926593	rs376431105	A	G		1	9612	0	10922	0	8166	0	60074	0	6352	1	15172		0.000104037	.	.	.	.	6.59109e-05		-	-	-	-	-					8.08365
6	131944519	rs145843297	C	T		23	10294	3	11572	2	8632	4	66660	0	6608	2	16504		0.00223431	0.000259246	0.000231696	6.0006e-05	.	0.000121183		-	-	-	2.01951	-					8.08382
6	131944597	rs200660537	A	C		332	8434	138	10810	192	8132	1460	60570	246	5272	77	16392		0.0393645	0.012766	0.0236104	0.0241043	0.0466616	0.00469741		-	-	-	-	-					8.08382
6	132171144	rs372420217	G	A		0	10406	0	11550	0	8632	1	66716	0	6610	1	16512		.	.	.	1.49889e-05	.	6.0562e-05		-	-	-	4.04046	-					8.08382
6	132181533	rs17847050	T	C		0	9476	0	11084	6	8328	0	61998	0	6432	3	15822		.	.	0.000720461	.	.	0.000189609		-	-	-	-	-					8.08382
6	132194066	rs373044722	C	T		0	10402	0	11508	0	8614	1	66668	0	6606	1	16504		.	.	.	1.49997e-05	.	6.05914e-05		-	-	-	4.03951	-					8.08382
6	132206079	rs28933977	C	T		52	10402	143	11570	2	8640	2539	66724	625	6612	645	16506		0.00499904	0.0123596	0.000231481	0.0380523	0.0945251	0.0390767		7.81684	3.16166	168.811	1.02692	-					8.08384
6	132206134	rs370184526	A	G		1	10398	0	11546	0	8632	9	66672	0	6612	3	16488		9.61723e-05	.	.	0.000134989	.	0.000181951		1.89192	-	-	1.34789	-					8.08407
6	133783544	rs184768806	C	T		2	10406	0	11560	0	8652	0	66728	0	6608	1	16512		0.000192197	.	.	.	.	6.0562e-05		-	-	-	-	-					8.08407
6	133802696	rs776882781	C	T		0	10360	2	11546	0	8620	1	66636	0	6612	1	16500		.	0.00017322	.	1.50069e-05	.	6.06061e-05		-	-	-	4.03855	-					8.08431
6	133802697	rs762144530	G	A		0	10356	0	11546	0	8616	1	66642	0	6612	1	16498		.	.	.	1.50056e-05	.	6.06134e-05		-	-	-	4.0394	-					8.08455
6	133804171	rs143936434	G	A		0	10340	0	11522	0	8604	4	66616	0	6588	1	16496		.	.	.	6.00456e-05	.	6.06208e-05		-	-	-	1.00958	-					8.08457
6	133827274	rs775741050	C	T		1	10264	10	11440	0	8634	0	66620	0	6592	1	16498		9.74279e-05	0.000874126	.	.	.	6.06134e-05		-	-	-	-	-					8.08461
6	149700571	rs766771445	C	T		1	10344	0	11570	0	8648	0	66564	0	6614	1	16508		9.66744e-05	.	.	.	.	6.05767e-05		-	-	-	-	-					8.0848
6	149730787	rs771448294	G	A		0	10406	0	11578	1	8654	1	66740	0	6614	1	16510		.	.	0.000115554	1.49835e-05	.	6.05694e-05		-	-	-	4.0424	-					8.08905
6	152129399	rs200075329	T	C		5	2402	25	2288	0	2746	222	17332	55	708	5	6288		0.0020816	0.0109266	.	0.0128087	0.0776836	0.000795165		-	-	-	-	-					8.09461
6	152265352	rs142712646	C	T		1	10210	2	11532	0	8594	97	66202	8	6612	5	16442		9.79432e-05	0.00017343	.	0.00146521	0.00120992	0.000304099		3.10485	1.75344	-	-	-					8.09934
6	152265353	rs188957694	G	A		1	10216	0	11534	0	8596	0	66216	0	6612	3	16442		9.78857e-05	.	.	.	.	0.00018246		1.86401	-	-	-	-					8.1019
6	152443744	rs2295190	G	T		296	10384	497	11574	514	8644	10116	66712	1334	6614	1471	16512		0.0285054	0.0429411	0.0594632	0.151637	0.201693	0.0890867		3.12526	2.07463	1.49818	-	-					8.10276
6	152443753	rs144206837	G	A		0	10378	0	11572	1	8644	41	66690	0	6614	1	16512		.	.	0.000115687	0.000614785	.	6.0562e-05		-	-	-	-	-					8.11417
6	152453307	rs201664645	C	G		0	10406	7	11578	0	8654	10	66740	0	6614	3	16512		.	0.000604595	.	0.000149835	.	0.000181686		-	-	-	1.21257	-					8.1164
6	152454491	rs762289784	G	A		0	10406	0	11578	0	8654	3	66736	0	6614	1	16510		.	.	.	4.49532e-05	.	6.05694e-05		-	-	-	1.34739	-					8.1164
6	152454556	rs139834542	A	G		6	10390	3	11578	0	8652	136	66722	2	6614	2	16506		0.000577478	0.000259112	.	0.00203831	0.000302389	0.000121168		-	-	-	-	-					8.12151
6	152456276	rs41291047	T	G		1	10406	3	11576	0	8654	50	66734	0	6614	2	16512		9.60984e-05	0.000259157	.	0.000749243	.	0.000121124		1.26042	-	-	-	-					8.12227
6	152456312	rs750227549	C	T		0	10402	0	11566	1	8644	0	66660	0	6612	1	16502		.	.	0.000115687	.	.	6.05987e-05		-	-	-	-	-					8.12868
6	152457788	rs764235096	G	A		0	10362	0	11560	0	8648	1	66576	0	6612	2	16508		.	.	.	1.50204e-05	.	0.000121153		-	-	-	8.06591	-					8.1307
6	152457844	rs759577495	C	T		0	10392	0	11572	0	8648	1	66684	0	6614	1	16508		.	.	.	1.49961e-05	.	6.05767e-05		-	-	-	4.0395	-					8.13191
6	152457845	rs765027754	G	A		0	10392	0	11572	0	8648	1	66682	0	6614	1	16508		.	.	.	1.49966e-05	.	6.05767e-05		-	-	-	4.03937	-					8.1567
6	152457904	rs756645782	T	C		0	10380	0	11572	1	8648	0	66660	0	6614	1	16508		.	.	0.000115634	.	.	6.05767e-05		-	-	-	-	-					8.18707
6	152464792	rs147814237	G	A		0	10406	0	11578	0	8654	4	66740	0	6614	1	16512		.	.	.	5.99341e-05	.	6.0562e-05		-	-	-	1.01048	-					8.20015
6	152469278	rs369073682	C	T		0	10404	1	11574	2	8644	2	66676	0	6612	4	16502		.	8.64006e-05	0.000231374	2.99958e-05	.	0.000242395		-	2.80548	1.04763	8.08096	-					8.20372
6	152469495	rs765141009	C	T		0	9734	0	10888	0	8216	0	63396	1	5784	1	15600		.	.	.	.	0.000172891	6.41026e-05		-	-	-	-	-					8.20428
6	152470620	rs139885317	G	A		1	10402	0	11574	0	8650	4	66720	0	6612	4	16510		9.61354e-05	.	.	5.9952e-05	.	0.000242277		2.52017	-	-	4.04119	-					8.22564
6	152470649	rs376102438	C	T		0	10406	0	11576	0	8654	5	66738	1	6614	1	16512		.	.	.	7.49198e-05	0.000151194	6.0562e-05		-	-	-	-	-					8.22913
6	152470766	rs139643725	A	G		7	10406	0	11562	0	8654	13	66734	0	6614	1	16506		0.000672689	.	.	0.000194803	.	6.0584e-05		-	-	-	-	-					8.24277
6	152477088	rs762991088	G	A		0	10406	0	11568	1	8654	0	66738	0	6614	1	16512		.	.	0.000115554	.	.	6.0562e-05		-	-	-	-	-					8.24341
6	152477130	rs753219547	C	T		0	10406	0	11572	0	8654	1	66740	0	6614	3	16512		.	.	.	1.49835e-05	.	0.000181686		-	-	-	12.1257	-					8.24843
6	152485429	rs143842011	C	T		4	10404	0	11552	3	8642	8	66720	0	6612	1	16512		0.000384468	.	0.000347142	0.000119904	.	6.0562e-05		-	-	-	-	-					8.25839
6	152501417	rs373935459	G	A		2	10318	0	11544	0	8634	2	66692	0	6610	1	16500		0.000193836	.	.	2.99886e-05	.	6.06061e-05		-	-	-	2.02097	-					8.25891
6	152510430	rs779568455	C	T		0	10406	2	11576	0	8646	3	66738	0	6614	1	16512		.	0.000172771	.	4.49519e-05	.	6.0562e-05		-	-	-	1.34726	-					8.26856
6	152522966	rs750911961	C	T		1	10406	1	11540	0	8634	0	66736	0	6614	4	16510		9.60984e-05	8.66551e-05	.	.	.	0.000242277		2.52114	2.79588	-	-	-					8.28044
6	152523002	rs780201995	G	A		0	10402	0	11536	1	8630	2	66736	0	6614	1	16510		.	.	0.000115875	2.99688e-05	.	6.05694e-05		-	-	-	2.02108	-					8.30017
6	152527344	rs202017153	G	A		0	10360	1	11506	4	8562	0	66514	0	6580	4	16464		.	8.69112e-05	0.000467181	.	.	0.000242954		-	2.79543	-	-	-					8.33004
6	152529268	rs755302191	G	A		0	10404	0	11578	0	8620	1	66726	0	6608	1	16512		.	.	.	1.49867e-05	.	6.0562e-05		-	-	-	4.04106	-					8.35427
6	152529286	rs549357903	G	A		1	10402	0	11576	0	8624	0	66724	0	6610	1	16512		9.61354e-05	.	.	.	.	6.0562e-05		-	-	-	-	-					8.36482
6	152536084	rs371642308	G	A		2	10398	3	11576	1	8638	13	66706	0	6606	12	16512		0.000192345	0.000259157	0.000115768	0.000194885	.	0.000726744		3.77834	2.80426	6.27762	3.72909	-					8.36688
6	152542604	rs377449974	C	T		2	10404	1	11570	0	8638	1	66728	0	6612	1	16510		0.000192234	8.64304e-05	.	1.49862e-05	.	6.05694e-05		-	-	-	4.04167	-					8.43174
6	152555826	rs771234683	G	A		0	10396	0	11576	0	8652	7	66726	0	6614	1	16510		.	.	.	0.000104907	.	6.05694e-05		-	-	-	-	-					8.45028
6	152557968	rs139384691	C	T		1	10404	0	11570	0	8644	3	66724	0	6612	7	16506		9.61169e-05	.	.	4.49613e-05	.	0.000424088		4.41221	-	-	9.43229	-					8.48493
6	152560709	rs747926603	G	A		0	10406	4	11574	0	8652	0	66734	0	6614	1	16512		.	0.000345602	.	.	.	6.0562e-05		-	-	-	-	-					8.49006
6	152563419	rs184210675	C	T		0	10406	1	11572	0	8652	1	66734	0	6614	6	16512		.	8.64155e-05	.	1.49849e-05	.	0.000363372		-	4.20494	-	24.2493	-					8.53344
6	152590337	rs201685248	G	T		0	10406	0	11566	0	8654	9	66734	0	6612	9	16512		.	.	.	0.000134864	.	0.000545058		-	-	-	4.04155	-					8.54179
6	152605135	rs139790539	G	A		47	10394	282	11568	0	8644	14	66672	0	6614	2	16510		0.00452184	0.0243776	.	0.000209983	.	0.000121139		-	-	-	-	-					8.55208
6	152614868	rs80265744	C	T		3	10404	0	11574	38	8654	0	66734	0	6614	1	16510		0.000288351	.	0.00439103	.	.	6.05694e-05		-	-	-	-	-					8.56441
6	152614869	rs558631055	G	A		1	10404	0	11576	0	8654	1	66734	0	6614	8	16510		9.61169e-05	.	.	1.49849e-05	.	0.000484555		5.04131	-	-	32.3363	-					8.58828
6	152615165	rs145085256	G	A		0	10398	0	11554	0	8654	3	66734	0	6614	2	16508		.	.	.	4.49546e-05	.	0.000121153		-	-	-	2.69502	-					8.59634
6	152629632	rs202041462	G	A		1	10406	0	11578	0	8654	1	66740	0	6614	1	16512		9.60984e-05	.	.	1.49835e-05	.	6.0562e-05		-	-	-	4.04191	-					8.67625
6	152631566	rs145899734	G	A		4	10404	3	11574	0	8652	70	66736	0	6614	10	16512		0.000384468	0.000259202	.	0.00104891	.	0.00060562		1.57522	2.33648	-	-	-					8.74907
6	152631852	rs570556738	G	A		0	10384	1	11518	0	8638	1	66532	0	6608	67	16420		.	8.68206e-05	.	1.50304e-05	.	0.00408039		-	46.9979	-	271.476	-					8.85801
6	152631933	rs148158986	C	T		2	10344	1	11466	1	8632	0	66390	0	6586	2	16284		0.000193349	8.72144e-05	0.000115848	.	.	0.00012282		-	1.40825	1.06018	-	-					8.88314
6	152647494	rs753148497	G	A		18	10104	4	11510	2	8612	88	65556	48	6242	2	16510		0.00178147	0.000347524	0.000232234	0.00134236	0.00768984	0.000121139		-	-	-	-	-					8.91939
6	152652403	rs554814659	C	T		0	10346	0	11566	0	8654	2	66684	0	6614	20	16508		.	.	.	2.99922e-05	.	0.00121153		-	-	-	40.395	-					8.92324
6	152652850	rs142258643	G	A		10	10406	0	11576	0	8654	0	66740	0	6614	1	16512		0.000960984	.	.	.	.	6.0562e-05		-	-	-	-	-					9.00768
6	152658062	rs117501809	C	G		65	10404	119	11564	2	8654	2391	66722	208	6612	488	16510		0.0062476	0.0102906	0.000231107	0.0358353	0.031458	0.0295578		4.73107	2.87233	127.897	-	-					9.08465
6	152673329	rs572106956	G	A		1	10406	0	11578	0	8654	1	66740	0	6614	1	16510		9.60984e-05	.	.	1.49835e-05	.	6.05694e-05		-	-	-	4.0424	-					9.17101
6	152676096	rs751032216	A	G		0	10212	0	11564	1	8642	0	66492	0	6612	2	16502		.	.	0.000115714	.	.	0.000121197		-	-	1.04739	-	-					9.21365
6	152686042	rs563787300	T	A		0	10406	0	11576	0	8654	1	66738	0	6614	1	16512		.	.	.	1.4984e-05	.	6.0562e-05		-	-	-	4.04179	-					9.25984
6	152690195	rs56308121	A	G		1	10388	0	11534	0	8636	6	66690	0	6614	7	16484		9.62649e-05	.	.	8.99685e-05	.	0.000424654		4.41131	-	-	4.72003	-					9.29639
6	152712429	rs770461993	G	A		0	10404	1	11558	0	8642	0	66704	0	6604	2	16510		.	8.65202e-05	.	.	.	0.000121139		-	1.40012	-	-	-					9.40368
6	152712567	rs542994457	G	A		1	10402	0	11544	0	8616	2	66666	0	6588	1	16512		9.61354e-05	.	.	3.00003e-05	.	6.0562e-05		-	-	-	2.01871	-					9.43112
6	152720886	rs780033455	G	A		1	10406	0	11552	0	8648	0	66740	0	6614	1	16512		9.60984e-05	.	.	.	.	6.0562e-05		-	-	-	-	-					9.43229
6	152720943	rs370016934	G	A		1	10398	0	11526	0	8630	10	66706	0	6608	1	16510		9.61723e-05	.	.	0.000149912	.	6.05694e-05		-	-	-	-	-					9.60531
6	152734547	rs112966049	T	C		0	10406	0	11578	1	8654	0	66740	0	6614	1	16510		.	.	0.000115554	.	.	6.05694e-05		-	-	-	-	-					9.70737
6	152740712	rs763781396	G	A		0	10334	0	11386	0	8556	1	65888	0	6578	1	16352		.	.	.	1.51773e-05	.	6.11546e-05		-	-	-	4.02935	-					9.83716
6	152748911	rs562136623	G	A		1	10298	0	11522	1	8626	1	66428	0	6604	1	16482		9.71062e-05	.	0.000115929	1.50539e-05	.	6.06722e-05		-	-	-	4.03034	-					9.87451
6	152751312	rs200424447	G	A		0	7654	0	8504	47	6882	0	37732	0	5074	1	12448		.	.	0.00682941	.	.	8.03342e-05		-	-	-	-	-					9.917
6	152757224	rs34028822	G	A		10	10326	17	11508	0	8654	274	66624	1	6610	45	16468		0.000968429	0.00147723	.	0.00411263	0.000151286	0.00273257		2.82165	1.84979	-	-	18.0623					10.0192
6	152762321	rs770015858	G	A		0	9840	0	10630	0	7898	1	59806	0	6312	1	15542		.	.	.	1.67207e-05	.	6.43418e-05		-	-	-	3.84802	-					10.0557
6	152763218	rs754120599	G	A		0	9962	8	11534	0	8612	0	65842	0	6612	2	16480		.	0.000693602	.	.	.	0.000121359		-	-	-	-	-					10.0954
6	152765634	rs775456029	G	C		0	10370	1	11562	0	8634	0	66666	0	6608	7	16506		.	8.64902e-05	.	.	.	0.000424088		-	4.90331	-	-	-					10.1008
6	152776674	rs549751416	G	A		1	10396	0	11560	0	8652	0	66708	0	6614	2	16510		9.61908e-05	.	.	.	.	0.000121139		1.25936	-	-	-	-					10.103
6	152826407	rs200704755	C	T		1	10366	1	11518	0	8630	0	66656	0	6614	1	16500		9.64692e-05	8.68206e-05	.	.	.	6.06061e-05		-	-	-	-	-					10.198
6	152826468	rs748212141	C	A		0	10250	1	11496	0	8610	0	66378	0	6614	2	16464		.	8.69868e-05	.	.	.	0.000121477		-	1.3965	-	-	-					10.2253
6	152831401	rs777175001	G	A		0	10404	14	11540	0	8644	1	66718	0	6612	1	16512		.	0.00121317	.	1.49885e-05	.	6.0562e-05		-	-	-	4.04058	-					10.2337
6	152832195	rs765658291	C	T		0	10404	0	11554	0	8654	1	66732	0	6612	1	16512		.	.	.	1.49853e-05	.	6.0562e-05		-	-	-	4.04142	-					10.2356
6	152949433	rs766660347	G	A		0	10358	0	11548	0	8624	1	66614	0	6608	4	16494		.	.	.	1.50119e-05	.	0.000242512		-	-	-	16.1547	-					10.3515
6	160106002	rs372074075	G	A		1	10406	0	11578	0	8652	0	66726	0	6614	1	16512		9.60984e-05	.	.	.	.	6.0562e-05		-	-	-	-	-					10.4181
6	160109229	rs771361951	T	C		1	10406	5	11576	2	8654	3	66738	0	6614	1	16512		9.60984e-05	0.000431928	0.000231107	4.49519e-05	.	6.0562e-05		-	-	-	1.34726	-					10.4774
6	160113838	rs200407278	G	T		0	10108	1	11390	26	8480	6	65574	0	6302	8	16346		.	8.77963e-05	0.00306604	9.14997e-05	.	0.000489416		-	5.57445	-	5.34883	-					10.5645
6	160176267	rs755105173	G	A		0	10340	0	11538	0	8640	1	66536	0	6610	1	16492		.	.	.	1.50295e-05	.	6.06355e-05		-	-	-	4.03444	-					10.7442
7	35242076	rs375484585	C	A		0	4746	0	3980	0	3306	1	32452	0	2426	9	9888		.	.	.	3.08147e-05	.	0.000910194		-	-	-	29.5376	-					10.7465
7	35244141	rs781762670	C	T		0	9772	0	11454	2	8614	2	66526	0	6536	3	16126		.	.	0.00023218	3.00634e-05	.	0.000186035		-	-	-	6.18808	-					10.808
7	35244154	rs199774220	G	A		1	9754	2	11416	0	8602	22	66388	0	6516	2	15992		0.000102522	0.000175193	.	0.000331385	.	0.000125063		1.21986	-	-	-	-					10.8758
7	35288307	rs201782046	T	G		54	7804	36	10426	29	7626	255	56084	319	4340	28	16080		0.00691953	0.00345291	0.00380278	0.00454675	0.0735023	0.00174129		-	-	-	-	-					11.1715
7	35288322	rs199588209	A	C		173	7934	191	9568	260	7208	568	55306	65	4436	34	16110		0.0218049	0.0199624	0.036071	0.0102701	0.0146528	0.00211049		-	-	-	-	-					11.2895
7	45930177	rs775473368	C	T		0	10384	0	11562	0	8646	3	66188	0	6614	1	14994		.	.	.	4.53254e-05	.	6.66933e-05		-	-	-	1.47143	-					11.3695
7	45932563	rs117054298	A	T		2	10404	2	11576	0	8654	136	66682	68	6614	38	16490		0.000192234	0.000172771	.	0.00203953	0.0102812	0.00230443		11.9876	13.338	-	1.12988	-					11.5097
7	45932601	rs370766303	G	A		1	10406	0	11572	2	8652	4	66720	0	6614	3	16508		9.60984e-05	.	0.00023116	5.9952e-05	.	0.00018173		1.89108	-	-	3.03126	-					11.5427
7	45954541	rs538312081	G	A		0	10320	0	11552	2	8638	0	66460	0	6610	2	16432		.	.	0.000231535	.	.	0.000121714		-	-	-	-	-					11.653
7	45956256	rs764547257	C	T		0	10406	0	11578	0	8654	11	66722	0	6614	2	16508		.	.	.	0.000164863	.	0.000121153		-	-	-	-	-					11.7116
7	83037696	rs371604308	G	A		0	10378	0	11410	0	8622	1	66576	0	6584	7	16502		.	.	.	1.50204e-05	.	0.000424191		-	-	-	28.2409	-					11.7227
7	91603101	rs781602762	C	T		1	10160	0	11544	2	8644	0	66604	0	6614	1	16498		9.84252e-05	.	0.000231374	.	.	6.06134e-05		-	-	-	-	-					11.8911
7	91624936	rs748330070	T	G		0	10348	0	11432	0	8610	1	66388	0	6600	3	16442		.	.	.	1.5063e-05	.	0.00018246		-	-	-	12.1131	-					11.9232
7	91630474	rs535686431	G	A		0	9866	1	11456	0	8614	3	65996	0	6610	1	16434		.	8.72905e-05	.	4.54573e-05	.	6.08495e-05		-	-	-	1.33861	-					11.9349
7	91631780	rs764385725	T	C		0	9840	0	11384	0	8606	1	65788	0	6596	1	16376		.	.	.	1.52003e-05	.	6.1065e-05		-	-	-	4.01734	-					11.9444
7	91631849	rs746429266	A	G		0	9638	2	11354	0	8570	0	65552	0	6594	1	16362		.	0.000176149	.	.	.	6.11172e-05		-	-	-	-	-					11.9982
7	91632025	rs543078063	G	A		0	9802	0	11378	0	8586	2	65942	0	6590	1	16404		.	.	.	3.03297e-05	.	6.09607e-05		-	-	-	2.00994	-					12.0393
7	91632067	rs755549001	G	C		0	9862	1	11404	0	8616	0	66212	0	6592	1	16424		.	8.76885e-05	.	.	.	6.08865e-05		-	-	-	-	-					12.04
7	91632176	rs374340343	C	A		1	9836	1	11468	0	8634	0	66482	0	6602	59	16466		0.000101667	8.71992e-05	.	.	.	0.00358314		35.2438	41.0915	-	-	-					12.0698
7	91641774	rs546600149	G	A		0	10248	0	11572	6	8654	0	66672	0	6614	2	16506		.	.	0.000693321	.	.	0.000121168		-	-	-	-	-					12.0787
7	91641819	rs776199737	G	A		0	10340	0	11576	0	8652	4	66694	0	6614	3	16510		.	.	.	5.99754e-05	.	0.000181708		-	-	-	3.02971	-					12.08
7	91641854	rs141039834	T	C		19	10354	0	11576	33	8646	0	66680	0	6614	1	16510		0.00183504	.	0.00381679	.	.	6.05694e-05		-	-	-	-	-					12.0847
7	91643610	rs139965373	G	A		2	10012	5	11060	0	8450	46	62940	0	6464	3	15512		0.00019976	0.00045208	.	0.000730855	.	0.000193399		-	-	-	-	-					12.085
7	91659223	rs143565222	C	T		13	10390	12	11576	0	8652	3	66696	0	6614	4	16508		0.0012512	0.00103663	.	4.49802e-05	.	0.000242307		-	-	-	5.38696	-					12.0898
7	91667736	rs150379637	A	T		0	9606	0	11468	0	8596	1	64802	0	6590	1	16400		.	.	.	1.54316e-05	.	6.09756e-05		-	-	-	3.95134	-					12.0922
7	91670135	rs772669837	C	T		0	10360	0	11434	0	8618	4	66334	0	6592	3	16420		.	.	.	6.03009e-05	.	0.000182704		-	-	-	3.02987	-					12.0976
7	91671490	rs146305558	C	T		1	10388	0	11500	1	8620	34	66592	0	6598	1	16508		9.62649e-05	.	0.000116009	0.000510572	.	6.05767e-05		-	-	-	-	-					12.0977
7	91674405	rs150016098	T	C		1	10388	1	11572	0	8648	101	66724	3	6612	3	16506		9.62649e-05	8.64155e-05	.	0.0015137	0.000453721	0.000181752		1.88804	2.10324	-	-	-					12.0993
7	91674410	rs144269839	C	T		3	10390	1	11572	0	8648	2	66726	0	6612	1	16508		0.000288739	8.64155e-05	.	2.99733e-05	.	6.05767e-05		-	-	-	2.02102	-					12.0996
7	91674431	rs142603711	G	C		1	10398	0	11574	0	8648	0	66720	0	6610	5	16508		9.61723e-05	.	.	.	.	0.000302883		3.14938	-	-	-	-					12.1012
7	91682246	rs756161884	G	A		27	9652	6	11398	5	8416	109	63626	30	6068	1	16348		0.00279735	0.000526408	0.000594106	0.00171314	0.00494397	6.11696e-05		-	-	-	-	-					12.1032
7	91690677	rs369082700	G	A		0	10402	0	11484	0	8632	12	66612	0	6590	1	16500		.	.	.	0.000180148	.	6.06061e-05		-	-	-	-	-					12.1039
7	91694604	rs61757671	G	A		4	10178	3	11350	0	8476	129	65514	2	6546	1	16348		0.000393005	0.000264317	.	0.00196904	0.00030553	6.11696e-05		-	-	-	-	-					12.1039
7	91699399	rs759474634	T	G		0	10020	0	11542	0	8622	1	66472	0	6614	1	16460		.	.	.	1.50439e-05	.	6.07533e-05		-	-	-	4.0384	-					12.1054
7	91712859	rs762240833	C	T		0	10158	1	11496	0	8584	0	65534	0	6606	1	15060		.	8.69868e-05	.	.	.	6.64011e-05		-	-	-	-	-					12.1059
7	91715585	rs749484399	G	A		1	10406	0	11568	0	8654	0	66730	0	6614	1	16510		9.60984e-05	.	.	.	.	6.05694e-05		-	-	-	-	-					12.1116
7	91724455	rs61757674	C	T		2	10406	0	11562	0	8638	25	66704	0	6612	1	16508		0.000192197	.	.	0.00037479	.	6.05767e-05		-	-	-	-	-					12.112
7	91726391	rs140470576	C	A		4	10282	2	11550	0	8618	71	66416	1	6614	100	16486		0.000389029	0.00017316	.	0.00106902	0.000151194	0.00606575		15.592	35.0297	-	5.67413	40.1189					12.1126
7	91726960	rs61757664	G	A		2	10328	0	11572	0	8654	53	66714	0	6614	7	16512		0.000193648	.	.	0.000794436	.	0.000423934		2.1892	-	-	-	-					12.1126
7	91731945	rs186148498	G	A		0	10368	1	11574	72	8654	2	66700	0	6614	1	16512		.	8.64006e-05	0.00831985	2.9985e-05	.	6.0562e-05		-	-	-	2.01974	-					12.1131
7	91732039	rs143306820	G	T		2	10374	3	11570	0	8650	8	66496	0	6614	12	16512		0.00019279	0.000259291	.	0.000120308	.	0.000726744		3.76962	2.80281	-	6.0407	-					12.1145
7	91732106	rs774732981	C	T		0	10238	0	11542	0	8564	1	66202	0	6604	1	16482		.	.	.	1.51053e-05	.	6.06722e-05		-	-	-	4.01662	-					12.1152
7	91732107	rs137892407	G	A		0	10238	2	11542	0	8562	7	66180	0	6604	9	16482		.	0.00017328	.	0.000105772	.	0.00054605		-	3.15126	-	5.16251	-					12.1181
7	91732110	rs149979685	C	T		47	10202	1	11536	0	8550	1	66112	0	6600	3	16474		0.00460694	8.66852e-05	.	1.51258e-05	.	0.000182105		-	2.10076	-	12.0393	-					12.1188
7	91736685	rs781296769	G	A		0	10404	0	11574	1	8652	0	66722	1	6614	6	16510		.	.	0.00011558	.	0.000151194	0.000363416		-	-	3.14428	-	2.40363					12.1192
7	91737905	rs370539725	C	T		1	10402	0	11562	0	8648	2	66698	0	6612	1	16508		9.61354e-05	.	.	2.99859e-05	.	6.05767e-05		-	-	-	2.02017	-					12.1192
7	92085763	rs34768413	C	T		29	10406	68	11578	5	8654	1096	66718	94	6614	47	16510		0.00278685	0.00587321	0.000577768	0.0164274	0.0142123	0.00284676		1.0215	-	4.92717	-	-					12.1203
7	94034988	rs772512344	G	A		0	10406	3	11576	0	8654	0	66738	0	6614	1	16508		.	0.000259157	.	.	.	6.05767e-05		-	-	-	-	-					12.121
7	94038686	rs542393716	G	A		2	10402	0	11578	10	8654	0	66738	0	6614	1	16512		0.000192271	.	0.00115554	.	.	6.0562e-05		-	-	-	-	-					12.1212
7	94039078	rs764174111	G	A		0	10290	0	11546	0	8634	1	66460	0	6608	1	16484		.	.	.	1.50466e-05	.	6.06649e-05		-	-	-	4.03179	-					12.1217
7	94040384	rs764780528	G	A		0	7306	0	6510	0	5276	7	40624	0	4260	3	12214		.	.	.	0.000172312	.	0.00024562		-	-	-	1.42544	-					12.1225
7	94045778	rs758673298	G	A		0	3610	0	1514	0	1732	1	14864	0	654	1	8388		.	.	.	6.72766e-05	.	0.000119218		-	-	-	1.77206	-					12.1226
7	94049710	rs773392397	G	A		0	10404	2	11564	1	8650	0	66710	0	6604	2	16510		.	0.000172951	0.000115607	.	.	0.000121139		-	-	1.04785	-	-					12.1228
7	94050355	rs746187799	G	A		0	10404	0	11572	1	8652	0	66718	0	6604	1	16510		.	.	0.00011558	.	.	6.05694e-05		-	-	-	-	-					12.1236
7	94052329	rs142458320	C	T		0	10406	0	11578	0	8652	2	66738	0	6614	1	16512		.	.	.	2.99679e-05	.	6.0562e-05		-	-	-	2.02089	-					12.1239
7	94053727	rs140368271	G	A		2	10406	0	11578	0	8654	0	66740	0	6614	1	16512		0.000192197	.	.	.	.	6.0562e-05		-	-	-	-	-					12.125
7	94054531	rs745363291	C	T		0	10376	0	11514	0	8624	2	66594	0	6452	1	16444		.	.	.	3.00327e-05	.	6.08125e-05		-	-	-	2.02487	-					12.1254
7	94055068	rs779303344	C	T		0	9802	0	10906	1	7970	1	63270	0	5868	1	15618		.	.	0.000125471	1.58053e-05	.	6.40287e-05		-	-	-	4.05109	-					12.1254
7	94055159	rs559605075	G	A		1	8916	0	9536	2	6928	2	56906	0	5032	5	14462		0.000112158	.	0.000288684	3.51457e-05	.	0.000345734		3.08256	-	1.19762	9.83716	-					12.1254
7	94056579	rs751898427	G	A		0	9482	1	10184	0	7652	0	59328	0	5760	2	14680		.	9.81932e-05	.	.	.	0.00013624		-	1.38747	-	-	-					12.1257
7	94059652	rs193922170	G	A		0	10406	0	11578	11	8652	2	66736	0	6614	4	16510		.	.	0.00127138	2.99688e-05	.	0.000242277		-	-	-	8.08431	-					12.1257
7	94059691	rs767718545	G	A		0	10404	0	11576	1	8650	0	66726	0	6614	1	16510		.	.	0.000115607	.	.	6.05694e-05		-	-	-	-	-					12.1265
7	100771765	rs141347752	G	A		53	10406	3	11568	0	8654	14	66712	0	6610	1	16512		0.00509322	0.000259336	.	0.000209857	.	6.0562e-05		-	-	-	-	-					12.1265
7	100771877	rs769345666	T	C		0	10384	0	11572	0	8642	1	66652	0	6608	1	16512		.	.	.	1.50033e-05	.	6.0562e-05		-	-	-	4.03658	-					12.1293
7	100773917	rs756563242	G	A		0	10278	0	11550	0	8632	1	66388	0	6614	2	16496		.	.	.	1.5063e-05	.	0.000121242		-	-	-	8.04898	-					12.1299
7	100775174	rs142959808	T	C		0	10398	0	11576	0	8648	4	66708	0	6614	1	16512		.	.	.	5.99628e-05	.	6.0562e-05		-	-	-	1.00999	-					12.1472
7	100775210	rs762753334	T	G		18	10192	0	11530	7	8606	39	65788	28	6350	1	16508		0.00176609	.	0.000813386	0.000592813	0.00440945	6.05767e-05		-	-	-	-	-					12.1554
7	100775275	rs769654703	C	T		0	10196	0	11570	0	8636	1	66298	0	6614	2	16510		.	.	.	1.50834e-05	.	0.000121139		-	-	-	8.03125	-					12.2278
7	100779052	rs774647903	G	A		1	10382	0	11574	0	8642	0	66640	0	6612	1	16510		9.63206e-05	.	.	.	.	6.05694e-05		-	-	-	-	-					12.5499
7	128475497	rs752919962	G	A		0	9956	0	11566	1	8634	1	66334	0	6614	5	16510		.	.	0.000115821	1.50752e-05	.	0.000302847		-	-	2.61478	20.089	-					12.6696
7	128475575	rs747837803	G	A		0	9700	1	11548	0	8610	0	65924	0	6592	3	16508		.	8.65951e-05	.	.	.	0.00018173		-	2.09862	-	-	-					12.7709
7	128477738	rs765885585	G	A		1	7990	0	9524	0	7190	0	56080	0	5202	1	15152		0.000125156	.	.	.	.	6.59979e-05		-	-	-	-	-					12.8368
7	128478078	rs748723761	A	G		0	9788	1	11564	0	8622	0	66620	0	6614	1	16512		.	8.64753e-05	.	.	.	6.0562e-05		-	-	-	-	-					12.8508
7	128478354	rs200206944	C	T		3	9796	3	11568	1	8624	9	66666	0	6614	1	16512		0.000306247	0.000259336	0.000115955	0.000135001	.	6.0562e-05		-	-	-	-	-					12.878
7	128478375	rs781718076	G	A		0	9800	3	11570	0	8624	2	66660	0	6614	1	16512		.	0.000259291	.	3.0003e-05	.	6.0562e-05		-	-	-	2.01853	-					13.0029
7	128478756	rs370138936	G	A		0	9574	0	11538	3	8560	7	65112	0	6614	1	16498		.	.	0.000350467	0.000107507	.	6.06134e-05		-	-	-	-	-					13.1793
7	128480097	rs780542423	C	T		0	9794	0	11568	0	8610	3	66484	0	6612	1	16510		.	.	.	4.51236e-05	.	6.05694e-05		-	-	-	1.3423	-					13.2817
7	128480100	rs772697482	G	A		0	9790	2	11570	0	8610	0	66498	0	6614	2	16510		.	0.000172861	.	.	.	0.000121139		-	-	-	-	-					13.3054
7	128480136	rs770264114	G	A		0	9790	1	11570	0	8622	4	66592	1	6614	2	16510		.	8.64304e-05	.	6.00673e-05	0.000151194	0.000121139		-	1.40157	-	2.01672	-					13.6684
7	128480139	rs118056738	A	G		0	9790	0	11570	0	8622	24	66586	0	6614	5	16510		.	.	.	0.000360436	.	0.000302847		-	-	-	-	-					13.7387
7	128480184	rs189525930	G	A		2	9776	9	11564	0	8620	92	66502	0	6614	5	16510		0.000204583	0.000778277	.	0.00138342	.	0.000302847		1.48031	-	-	-	-					13.7388
7	128480200	rs775538827	C	T		0	9758	17	11562	0	8618	0	66450	0	6614	1	16508		.	0.00147033	.	.	.	6.05767e-05		-	-	-	-	-					13.8501
7	128480935	rs764751276	G	A		0	9188	0	10978	0	8266	1	63170	0	5694	1	15976		.	.	.	1.58303e-05	.	6.25939e-05		-	-	-	3.95406	-					13.9376
7	128481541	rs199705417	G	A		2	9806	0	11574	0	8622	2	66720	0	6614	1	16512		0.000203957	.	.	2.9976e-05	.	6.0562e-05		-	-	-	2.02035	-					14.0702
7	128481578	rs34972246	A	C		8	9810	6	11576	1	8622	382	66724	24	6614	25	16512		0.000815494	0.000518314	0.000115982	0.00572508	0.00362867	0.00151405		1.8566	2.92111	13.0541	-	-					14.0817
7	128481584	rs766592492	G	A		0	9808	0	11576	0	8622	1	66724	0	6614	1	16512		.	.	.	1.49871e-05	.	6.0562e-05		-	-	-	4.04094	-					14.0988
7	128482850	rs778594252	G	A		0	8902	33	11026	0	8280	0	63104	0	5948	2	15966		.	0.00299293	.	.	.	0.000125266		-	-	-	-	-					14.1155
7	128482883	rs775770671	G	A		0	9556	0	11458	0	8562	2	65612	0	6446	1	16434		.	.	.	3.04822e-05	.	6.08495e-05		-	-	-	1.99623	-					14.1414
7	128482908	rs200653747	T	C		1	9640	0	11504	0	8580	1	65918	0	6542	1	16472		0.000103734	.	.	1.51704e-05	.	6.07091e-05		-	-	-	4.00182	-					14.1442
7	128483319	rs754750752	C	G		0	6114	0	5698	0	5344	1	39814	0	2794	1	11530		.	.	.	2.51168e-05	.	8.67303e-05		-	-	-	3.45308	-					14.1463
7	128483492	rs766023596	C	T		0	9660	0	11496	0	8612	1	66228	0	6538	2	16484		.	.	.	1.50994e-05	.	0.00012133		-	-	-	8.03543	-					14.1468
7	128483512	rs777692031	G	A		0	9688	0	11524	0	8606	1	66392	0	6592	1	16486		.	.	.	1.50621e-05	.	6.06575e-05		-	-	-	4.02717	-					14.1472
7	128483620	rs763954095	G	A		0	9562	1	11484	0	8574	1	66150	0	6612	2	16426		.	8.70777e-05	.	1.51172e-05	.	0.000121758		-	1.39827	-	8.0543	-					14.7575
7	128483884	rs200474685	A	G		3	9182	0	11512	0	8546	22	64582	0	6234	6	16202		0.000326726	.	.	0.000340652	.	0.000370325		1.13344	-	-	1.0871	-					14.8163
7	128484102	rs764212898	G	A		0	9714	0	11538	1	8612	0	66178	0	6452	1	16510		.	.	0.000116117	.	.	6.05694e-05		-	-	-	-	-					14.8928
7	128484761	rs200169573	C	T		3	9772	7	11564	0	8592	8	66416	0	6610	2	16510		0.000307	0.000605327	.	0.000120453	.	0.000121139		-	-	-	1.00569	-					15.3441
7	128484823	rs199707920	C	T		1	9802	1	11570	0	8614	8	66610	0	6612	1	16512		0.00010202	8.64304e-05	.	0.000120102	.	6.0562e-05		-	-	-	-	-					15.9002
7	128484829	rs535109443	G	A		0	9802	1	11570	0	8614	2	66616	0	6612	1	16512		.	8.64304e-05	.	3.00228e-05	.	6.0562e-05		-	-	-	2.0172	-					15.9796
7	128484967	rs779184516	C	T		1	9802	0	11566	0	8612	0	66582	0	6610	1	16512		0.00010202	.	.	.	.	6.0562e-05		-	-	-	-	-					16.0384
7	128485021	rs199814952	G	A		0	9762	1	11544	0	8602	1	66450	0	6596	3	16496		.	8.66251e-05	.	1.50489e-05	.	0.000181862		-	2.09942	-	12.0847	-					16.063
7	128485240	rs146953558	C	T		12	9714	13	11530	3	8600	610	66270	71	6600	39	16456		0.00123533	0.00112749	0.000348837	0.00920477	0.0107576	0.00236996		1.91848	2.10197	6.79387	-	-					16.1015
7	128485309	rs201335143	G	A		0	8490	0	10570	0	7914	1	61298	0	5912	1	15264		.	.	.	1.63137e-05	.	6.55136e-05		-	-	-	4.01585	-					16.1218
7	128486119	rs755896234	C	T		0	9582	0	11532	1	8574	2	65672	0	6558	1	16502		.	.	0.000116632	3.04544e-05	.	6.05987e-05		-	-	-	1.98982	-					16.1223
7	128486202	rs377555574	A	G		1	9662	0	11538	0	8598	0	66160	0	6522	9	16504		0.000103498	.	.	.	.	0.000545322		5.2689	-	-	-	-					16.1338
7	128486426	rs780573092	G	A		0	9756	0	11524	0	8608	1	66494	0	6528	1	16502		.	.	.	1.5039e-05	.	6.05987e-05		-	-	-	4.02945	-					16.1388
7	128486444	rs367931139	C	T		1	9736	0	11548	0	8608	1	66458	0	6568	1	16504		0.000102712	.	.	1.50471e-05	.	6.05914e-05		-	-	-	4.02678	-					16.1536
7	128486445	rs746731567	G	A		0	9740	0	11546	0	8608	4	66468	0	6570	1	16504		.	.	.	6.01793e-05	.	6.05914e-05		-	-	-	1.00685	-					16.1547
7	128486843	rs755832014	C	T		0	9780	0	11550	0	8622	2	66608	0	6440	6	16510		.	.	.	3.00264e-05	.	0.000363416		-	-	-	12.1032	-					16.1565
7	128486890	rs375366821	G	A		0	9798	0	11564	0	8626	1	66700	0	6560	1	16510		.	.	.	1.49925e-05	.	6.05694e-05		-	-	-	4.03998	-					16.1575
7	128487763	rs143623535	G	A		2	9740	0	11574	0	8618	7	66338	0	6590	1	16512		0.000205339	.	.	0.00010552	.	6.0562e-05		-	-	-	-	-					16.1599
7	128488667	rs763215117	A	G		0	9792	2	11568	0	8626	0	66712	0	6614	1	16512		.	0.000172891	.	.	.	6.0562e-05		-	-	-	-	-					16.1604
7	128489424	rs780829334	C	T		0	9776	2	11550	0	8618	4	66550	0	6574	4	16512		.	0.00017316	.	6.01052e-05	.	0.000242248		-	1.39898	-	4.0304	-					16.1609
7	128489433	rs753945728	C	T		0	9782	0	11550	0	8622	1	66578	0	6580	1	16512		.	.	.	1.502e-05	.	6.0562e-05		-	-	-	4.0321	-					16.1618
7	128490502	rs573899913	T	G		0	9788	2	11564	0	8618	0	66676	0	6612	10	16510		.	0.000172951	.	.	.	0.000605694		-	3.50212	-	-	-					16.1642
7	128490889	rs374794518	C	T		1	9782	0	11564	0	8608	4	66532	0	6614	1	16508		0.000102229	.	.	6.01214e-05	.	6.05767e-05		-	-	-	1.00757	-					16.1657
7	128490926	rs140857707	C	T		0	9794	0	11568	5	8610	0	66598	0	6614	1	16510		.	.	0.00058072	.	.	6.05694e-05		-	-	-	-	-					16.1667
7	128491324	rs181067717	C	T		7	9790	54	11564	1	8622	552	66644	10	6610	19	16512		0.000715015	0.00466966	0.000115982	0.00828282	0.00151286	0.00115068		1.60931	-	9.92115	-	-					16.1667
7	128491586	rs763551371	G	A		1	9988	1	11574	0	8636	0	66698	0	6614	1	16512		0.00010012	8.64006e-05	.	.	.	6.0562e-05		-	-	-	-	-					16.1667
7	128491631	rs562155863	C	T		0	10248	0	11570	1	8640	4	66624	0	6612	1	16510		.	.	0.000115741	6.00384e-05	.	6.05694e-05		-	-	-	1.00884	-					16.1667
7	128492690	rs772580545	C	T		1	9514	0	11542	0	8552	0	65324	0	6612	1	16502		0.000105108	.	.	.	.	6.05987e-05		-	-	-	-	-					16.1676
7	128492746	rs538779271	C	T		0	9544	0	11542	1	8566	6	65520	0	6610	14	16510		.	.	0.000116741	9.15751e-05	.	0.000847971		-	-	7.26372	9.25984	-					16.1676
7	128492917	rs772477251	G	A		0	9736	0	11544	0	8598	2	66408	0	6600	2	16508		.	.	.	3.01169e-05	.	0.000121153		-	-	-	4.02278	-					16.1676
7	128492930	rs764326184	G	A		0	9742	1	11546	0	8598	1	66388	1	6596	1	16508		.	8.66101e-05	.	1.5063e-05	0.000151607	6.05767e-05		-	-	-	4.02157	-					16.1676
7	128494568	rs761696270	C	T		0	6612	1	6304	0	5638	1	46712	0	3076	1	12622		.	0.000158629	.	2.14078e-05	.	7.92267e-05		-	-	-	3.70084	-					16.1676
7	128494727	rs527248119	G	A		0	8730	2	10936	0	8274	12	62652	0	5428	75	16006		.	0.000182882	.	0.000191534	.	0.00468574		-	25.6216	-	24.4643	-					16.1676
7	128494922	rs201672146	G	A		12	9798	8	11564	0	8624	198	66678	14	6614	1	16512		0.00122474	0.000691802	.	0.0029695	0.00211672	6.0562e-05		-	-	-	-	-					16.1676
7	128495345	rs750686083	C	T		0	9732	1	11554	0	8612	0	66500	0	6614	1	16502		.	8.65501e-05	.	.	.	6.05987e-05		-	-	-	-	-					16.1682
7	128496611	rs572952653	G	A		0	9774	22	11568	0	8606	1	66614	0	6608	1	16510		.	0.0019018	.	1.50119e-05	.	6.05694e-05		-	-	-	4.03477	-					16.1696
7	128496900	rs200295337	G	A		1	9800	0	11546	0	8620	2	66660	0	6552	1	16512		0.000102041	.	.	3.0003e-05	.	6.0562e-05		-	-	-	2.01853	-					16.1915
7	128497224	rs180834558	G	T		0	9794	0	11576	170	8620	0	66688	0	6614	1	16512		.	.	0.0197216	.	.	6.0562e-05		-	-	-	-	-					16.2406
7	136699767	rs768531848	G	A		0	10400	0	11498	0	8578	1	66660	0	6604	1	16512		.	.	.	1.50015e-05	.	6.0562e-05		-	-	-	4.03706	-					16.2626
7	136700700	rs147228075	G	A		2	10392	0	11470	0	8548	0	66638	0	6606	2	16510		0.000192456	.	.	.	.	0.000121139		-	-	-	-	-					16.2893
7	139636039	rs374952408	G	A		0	10392	0	11578	1	8652	3	66722	0	6614	11	16512		.	.	0.00011558	4.49627e-05	.	0.000666182		-	-	5.76381	14.8163	-					16.3908
7	139653218	rs373695119	C	T		0	10382	0	11568	0	8654	11	66714	0	6612	1	16502		.	.	.	0.000164883	.	6.05987e-05		-	-	-	-	-					16.3968
7	139655298	rs769131779	G	A		1	10398	0	11572	0	8642	0	66694	0	6614	2	16512		9.61723e-05	.	.	.	.	0.000121124		1.25945	-	-	-	-					16.8282
7	139655362	rs748986878	G	A		3	10316	0	11572	0	8634	1	66440	0	6614	1	16508		0.00029081	.	.	1.50512e-05	.	6.05767e-05		-	-	-	4.02472	-					17.0033
7	139657541	rs145426879	G	A		0	10400	1	11570	0	8652	0	66722	0	6614	1	16508		.	8.64304e-05	.	.	.	6.05767e-05		-	-	-	-	-					17.1704
7	139661721	rs761419784	C	T		0	10400	0	11560	3	8644	5	66692	0	6594	1	16500		.	.	0.000347062	7.49715e-05	.	6.06061e-05		-	-	-	-	-					17.5128
7	139715530	rs200525534	C	T		1	10308	1	11572	1	8632	8	66396	0	6610	4	16512		9.7012e-05	8.64155e-05	0.000115848	0.000120489	.	0.000242248		2.49709	2.80329	2.09109	2.01054	-					17.5622
7	139715531	rs199422117	G	A		0	10312	0	11572	0	8630	1	66406	0	6612	104	16512		.	.	.	1.50589e-05	.	0.00629845		-	-	-	418.255	-					18.1679
7	139715575	rs2286199	G	A		0	10332	1	11568	14	8634	25	66472	0	6610	2	16506		.	8.64454e-05	0.0016215	0.000376098	.	0.000121168		-	1.40167	-	-	-					18.188
7	139715641	rs8192868	G	A		36	10306	57	11554	29	8614	1295	66392	60	6604	278	16498		0.00349311	0.00493336	0.00336661	0.0195054	0.0090854	0.0168505		4.82393	3.41563	5.00519	-	1.85468					18.4334
7	139717499	rs199972292	C	T		0	9900	0	11498	0	8576	2	65418	0	6494	1	16454		.	.	.	3.05726e-05	.	6.07755e-05		-	-	-	1.98791	-					18.8476
7	139719829	rs13306050	C	T		18	10380	1	11570	775	8640	10	66682	24	6612	29	16496		0.0017341	8.64304e-05	0.0896991	0.000149966	0.00362976	0.001758		1.01378	20.3401	-	11.7227	-					18.9376
7	139719877	rs772401079	A	G		0	10374	0	11546	0	8636	5	66672	0	6608	9	16502		.	.	.	7.4994e-05	.	0.000545388		-	-	-	7.27243	-					18.9669
7	139719895	rs761818836	G	A		0	10268	1	11504	2	8614	2	66518	0	6602	1	16464		.	8.69263e-05	0.00023218	3.0067e-05	.	6.07386e-05		-	-	-	2.0201	-					19.1254
7	140453136	rs113488022	A	T		0	10396	1	11474	0	8644	0	66688	0	6610	1	16502		.	8.71536e-05	.	.	.	6.05987e-05		-	-	-	-	-					19.4958
7	140482930	rs199927105	G	T		0	10324	1	11486	0	8642	0	66432	0	6590	1	16476		.	8.70625e-05	.	.	.	6.06943e-05		-	-	-	-	-					19.8208
7	140534597	rs749247588	C	T		0	10396	0	11578	0	8644	1	66688	0	6612	1	16504		.	.	.	1.49952e-05	.	6.05914e-05		-	-	-	4.04072	-					19.8746
7	141255286	rs772374736	C	T		0	10390	0	11546	0	8630	3	66664	0	6608	9	16464		.	.	.	4.50018e-05	.	0.000546647		-	-	-	12.1472	-					20.089
7	141301040	rs762680550	C	T		0	10314	0	11408	1	8620	1	66328	0	6528	1	16482		.	.	0.000116009	1.50766e-05	.	6.06722e-05		-	-	-	4.02427	-					20.1178
7	150645571	rs143512106	G	A		0	10184	1	11494	0	8494	28	65774	3	6586	3	16482		.	8.70019e-05	.	0.0004257	0.000455512	0.000182017		-	2.0921	-	-	-					20.132
7	150647283	rs138498207	G	A		11	10340	1	11564	0	8626	0	66364	0	6600	1	16506		0.00106383	8.64753e-05	.	.	.	6.0584e-05		-	-	-	-	-					20.1581
7	150648100	rs758751607	C	T		0	10384	0	11550	0	8642	2	66586	0	6582	1	16512		.	.	.	3.00363e-05	.	6.0562e-05		-	-	-	2.01629	-					20.1853
7	150648118	rs567628192	C	T		0	10376	0	11554	0	8638	1	66524	0	6576	1	16510		.	.	.	1.50322e-05	.	6.05694e-05		-	-	-	4.02932	-					20.1964
7	150649656	rs776485360	G	A		0	10404	0	11576	0	8654	1	66734	0	6614	1	16512		.	.	.	1.49849e-05	.	6.0562e-05		-	-	-	4.04155	-					20.1982
7	150649787	rs199472899	G	A		0	10406	1	11576	0	8654	0	66724	0	6614	1	16512		.	8.63856e-05	.	.	.	6.0562e-05		-	-	-	-	-					20.2017
7	150652519	rs767264288	G	A		0	1732	0	690	0	750	1	6448	0	128	1	7866		.	.	.	0.000155087	.	0.000127129		-	-	-	-	-					20.2025
7	150654441	rs772689518	G	A		0	7068	0	6278	0	5646	1	45922	0	3394	1	12380		.	.	.	2.17761e-05	.	8.07754e-05		-	-	-	3.70937	-					20.2029
7	150654525	rs199473505	G	A		1	10196	2	11470	0	8610	21	65934	38	6276	1	16448		9.80777e-05	0.000174368	.	0.0003185	0.00605481	6.07977e-05		-	-	-	-	-					20.2071
7	150656690	rs139544114	G	A		0	10362	4	11562	0	8640	99	66588	0	6604	24	16512		.	0.000345961	.	0.00148675	.	0.00145349		-	4.20131	-	-	-					20.2083
7	150690910	rs147771478	G	A		0	8052	0	11114	0	8230	2	60158	0	5704	1	15956		.	.	.	3.32458e-05	.	6.26723e-05		-	-	-	1.88512	-					20.2089
7	150693540	rs767525655	C	T		0	2634	4	1108	0	1606	0	12206	0	578	1	8502		.	0.00361011	.	.	.	0.000117619		-	-	-	-	-					20.2089
7	150693603	rs143324164	C	T		9	7962	1	10098	9	7818	1	56806	0	4830	7	13590		0.00113037	9.90295e-05	0.00115119	1.76038e-05	.	0.000515085		-	5.20132	-	29.2599	-					20.2095
7	150693897	rs141456642	G	A		1	7064	0	9598	1	7476	21	51890	1	3522	2	14020		0.000141563	.	0.000133761	0.000404702	0.00028393	0.000142653		1.0077	-	1.06648	-	-					20.2163
7	150695446	rs753404849	T	G		1	7602	1	8552	9	7360	4	54258	2	3834	1	13920		0.000131544	0.000116932	0.00122283	7.37218e-05	0.000521648	7.18391e-05		-	-	-	-	-					20.2244
7	150695458	rs777749928	G	A		0	8574	0	10150	0	8090	1	59720	0	5038	1	14902		.	.	.	1.67448e-05	.	6.71051e-05		-	-	-	4.00752	-					20.2325
7	150695535	rs778334154	C	T		0	9028	0	10746	0	8316	1	61850	0	5574	1	15404		.	.	.	1.61681e-05	.	6.49182e-05		-	-	-	4.01519	-					20.6557
7	150695536	rs752647465	G	A		0	9026	0	10736	0	8302	1	61816	0	5566	1	15400		.	.	.	1.6177e-05	.	6.49351e-05		-	-	-	4.01403	-					20.908
7	150695727	rs762580019	G	A		0	7000	0	7792	0	6732	1	50616	0	3548	1	13588		.	.	.	1.97566e-05	.	7.35943e-05		-	-	-	3.72505	-					21.0117
7	150696071	rs374834315	G	A		1	10066	0	11538	0	8594	0	64710	0	6608	1	16418		9.93443e-05	.	.	.	.	6.09088e-05		-	-	-	-	-					21.3114
7	150696079	rs369199140	G	A		0	10116	0	11538	1	8602	3	64864	0	6612	2	16456		.	.	0.000116252	4.62506e-05	.	0.000121536		-	-	1.04545	2.62778	-					21.9187
7	150696173	rs750576672	C	T		0	9778	0	11546	0	8602	1	65090	0	6614	1	16504		.	.	.	1.53633e-05	.	6.05914e-05		-	-	-	3.94389	-					22.194
7	150696315	rs749115207	G	A		1	10052	0	11532	0	8580	1	64812	1	6606	1	16270		9.94827e-05	.	.	1.54292e-05	0.000151378	6.14628e-05		-	-	-	3.98353	-					22.2182
7	150696369	rs376007167	G	A		0	10162	0	11540	0	8598	5	64896	0	6612	1	15986		.	.	.	7.70464e-05	.	6.25547e-05		-	-	-	-	-					22.2185
7	150696390	rs201023253	T	G		107	8716	41	11186	115	8254	526	59298	186	5072	30	15090		0.0122763	0.0036653	0.0139326	0.00887045	0.0366719	0.00198807		-	-	-	-	-					22.2226
7	150696408	rs572058640	G	A		2	10072	0	11504	0	8566	1	63960	0	6612	1	13876		0.00019857	.	.	1.56348e-05	.	7.20669e-05		-	-	-	4.6094	-					22.2523
7	150698352	rs141089940	G	A		0	10318	6	11566	0	8638	62	66322	0	6614	5	16510		.	0.000518762	.	0.000934833	.	0.000302847		-	-	-	-	-					22.835
7	150698399	rs755294998	G	C		0	10350	0	11566	0	8648	1	66284	0	6614	5	16474		.	.	.	1.50866e-05	.	0.000303509		-	-	-	20.1178	-					23.5715
7	150698443	rs371990302	C	T		0	10348	0	11556	0	8644	2	65970	0	6614	1	15628		.	.	.	3.03168e-05	.	6.39877e-05		-	-	-	2.11063	-					23.601
7	150699033	rs762597577	C	T		0	9924	0	11516	1	8610	4	65180	0	6410	1	16476		.	.	0.000116144	6.13685e-05	.	6.06943e-05		-	-	-	-	-					23.9404
7	150699039	rs763764642	G	T		0	9844	0	11512	0	8596	1	65070	0	6392	1	16472		.	.	.	1.53681e-05	.	6.07091e-05		-	-	-	3.95034	-					24.1044
7	150703566	rs780967781	C	T		0	10298	2	11528	0	8582	3	66424	0	6596	1	16482		.	0.000173491	.	4.51644e-05	.	6.06722e-05		-	-	-	1.34336	-					24.1192
7	150704038	rs570681394	C	T		2	10400	0	11576	0	8652	0	66698	0	6614	70	16510		0.000192308	.	.	.	.	0.00423985		22.0472	-	-	-	-					24.1216
7	150704284	rs752392123	C	T		0	10000	0	11472	0	8506	1	65350	0	6590	1	16412		.	.	.	1.53022e-05	.	6.0931e-05		-	-	-	3.98184	-					24.1651
7	150706545	rs368180942	C	T		1	830	0	194	5	302	0	4182	0	8	3	7384		0.00120482	.	0.0165563	.	.	0.000406284		-	-	-	-	-					24.1876
7	150707235	rs777579370	C	T		0	9592	0	11466	0	8552	1	63768	0	6590	1	15058		.	.	.	1.56818e-05	.	6.64099e-05		-	-	-	4.23483	-					24.2183
7	150707251	rs148919189	C	T		26	10000	0	11528	1	8596	2	65018	0	6612	1	16054		0.0026	.	0.000116333	3.07607e-05	.	6.22898e-05		-	-	-	2.02498	-					24.2311
7	150710945	rs767989742	T	C		0	6526	0	6216	1	5428	0	43378	0	2344	1	12280		.	.	0.00018423	.	.	8.14332e-05		-	-	-	-	-					24.2355
7	151257684	rs79091144	A	C		20	10382	4	11570	16	8646	50	66706	19	6450	4	16506		0.00192641	0.000345722	0.00185057	0.000749558	0.00294574	0.000242336		-	-	-	-	-					24.2478
7	151257687	rs200300797	A	C		32	9110	10	11354	24	8422	137	62044	68	5162	8	16448		0.00351262	0.000880747	0.00284968	0.00220811	0.0131732	0.000486381		-	-	-	-	-					24.2493
7	151257690	rs201542789	A	C		873	7350	768	8988	764	6994	2735	54232	520	3820	216	15710		0.118776	0.0854473	0.109236	0.0504315	0.136126	0.0137492		-	-	-	-	-					24.2515
7	151261273	rs186114650	A	T		1	10406	0	11578	0	8654	2	66740	0	6614	1	16512		9.60984e-05	.	.	2.9967e-05	.	6.0562e-05		-	-	-	2.02095	-					24.2515
7	151478249	rs765374050	C	T		1	10316	0	11526	0	8564	2	66506	0	6598	1	16486		9.69368e-05	.	.	3.00725e-05	.	6.06575e-05		-	-	-	2.01704	-					24.2523
7	151478250	rs752783859	G	A		0	10316	1	11526	0	8566	1	66506	0	6598	1	16486		.	8.67604e-05	.	1.50362e-05	.	6.06575e-05		-	-	-	4.03409	-					24.2523
7	151478358	rs730880989	G	A		0	10324	0	11540	0	8596	3	66538	0	6604	1	16508		.	.	.	4.5087e-05	.	6.05767e-05		-	-	-	1.34355	-					24.253
7	151478363	rs375174733	G	A		1	10318	0	11536	0	8596	1	66494	0	6600	2	16508		9.6918e-05	.	.	1.5039e-05	.	0.000121153		1.25006	-	-	8.05597	-					24.4643
7	151478454	rs61746358	G	A		21	8140	0	9562	0	7470	4	56250	0	4946	1	15424		0.00257985	.	.	7.11111e-05	.	6.4834e-05		-	-	-	-	-					25.1901
7	157177659	rs770053224	A	G		0	10400	0	11578	0	8654	1	66730	0	6614	1	16510		.	.	.	1.49858e-05	.	6.05694e-05		-	-	-	4.04179	-					25.2669
8	11606439	rs377673676	G	A		1	10406	0	11578	0	8654	0	66740	0	6614	3	16512		9.60984e-05	.	.	.	.	0.000181686		1.89062	-	-	-	-					25.2674
8	11607630	rs745533633	G	A		0	10312	0	11532	0	8620	1	66372	0	6542	1	16498		.	.	.	1.50666e-05	.	6.06134e-05		-	-	-	4.02303	-					25.2772
8	11612576	rs138404762	C	T		0	10154	0	11372	0	8454	1	66056	0	6578	1	16330		.	.	.	1.51387e-05	.	6.1237e-05		-	-	-	4.04507	-					25.4221
8	11614531	rs139893755	G	A		1	10378	0	11570	0	8636	1	66578	0	6612	9	16512		9.63577e-05	.	.	1.502e-05	.	0.000545058		5.65661	-	-	36.2889	-					25.5367
8	11614543	rs781198110	C	T		1	10378	0	11568	0	8636	1	66556	0	6612	1	16510		9.63577e-05	.	.	1.50249e-05	.	6.05694e-05		-	-	-	4.03125	-					25.613
8	11619262	rs76499935	C	A		0	560	0	188	1	198	2	3628	0	2	1	7620		.	.	0.00505051	0.000551268	.	0.000131234		-	-	-	-	-					26.1725
8	11619320	rs73663003	T	G		76	564	3	188	0	198	38	3632	0	2	8	7620		0.134752	0.0159574	.	0.0104626	.	0.00104987		-	-	-	-	-					26.2693
8	74893528	rs200820631	C	T		0	10406	1	11578	0	8654	2	66740	0	6614	2	16512		.	8.63707e-05	.	2.9967e-05	.	0.000121124		-	1.40237	-	4.04191	-					26.3642
8	126040885	rs566930626	G	A		1	10384	0	11554	0	8646	0	66674	0	6606	1	16504		9.6302e-05	.	.	.	.	6.05914e-05		-	-	-	-	-					26.8386
8	126056870	rs202015963	G	A		0	10404	3	11578	6	8654	3	66738	0	6614	2	16512		.	0.000259112	0.000693321	4.49519e-05	.	0.000121124		-	-	-	2.69453	-					26.8498
8	126061300	rs750463169	C	T		1	10336	0	11504	0	8560	2	66212	0	6572	1	16420		9.67492e-05	.	.	3.0206e-05	.	6.09013e-05		-	-	-	2.0162	-					27.3407
8	126067855	rs769884224	G	A		0	10404	0	11578	0	8654	1	66734	0	6614	2	16510		.	.	.	1.49849e-05	.	0.000121139		-	-	-	8.08407	-					27.7753
8	126094646	rs745676442	A	C		0	10142	0	11500	0	8646	1	66298	0	6572	2	16506		.	.	.	1.50834e-05	.	0.000121168		-	-	-	8.0332	-					28.0764
8	143994801	rs562670189	G	A		1	10192	1	11564	0	8616	2	66088	0	6614	1	16510		9.81162e-05	8.64753e-05	.	3.02627e-05	.	6.05694e-05		-	-	-	2.00145	-					28.1121
8	143994828	rs149963901	G	A		0	10356	0	11568	5	8612	4	66290	0	6614	1	16510		.	.	0.000580585	6.03409e-05	.	6.05694e-05		-	-	-	1.00379	-					28.1518
8	143996183	rs369953763	C	T		0	9408	0	10816	3	8330	0	63370	0	5722	15	15072		.	.	0.000360144	.	.	0.000995223		-	-	2.7634	-	-					28.2409
8	143996298	rs777459030	G	A		0	10048	2	11440	6	8608	3	65916	0	6326	1	16252		.	0.000174825	0.000697026	4.55125e-05	.	6.15309e-05		-	-	-	1.35196	-					28.2892
8	143996470	rs762371852	G	A		0	9928	0	11170	0	8488	1	64834	0	5678	2	15966		.	.	.	1.5424e-05	.	0.000125266		-	-	-	8.12151	-					28.2908
8	143996581	rs563073392	G	A		1	10182	1	11412	0	8590	0	65872	0	6038	1	16224		9.82125e-05	8.76271e-05	.	.	.	6.16371e-05		-	-	-	-	-					28.2952
8	143999193	rs767044154	G	A		0	10392	0	11566	0	8632	4	66668	0	6610	12	16512		.	.	.	5.99988e-05	.	0.000726744		-	-	-	12.1126	-					28.8647
9	35801986	rs369386073	G	A		0	10380	2	11578	0	8648	2	66716	0	6614	17	16510		.	0.000172741	.	2.99778e-05	.	0.00102968		-	5.96081	-	34.348	-					29.2599
9	35802254	rs566096931	C	T		0	10260	0	11568	0	8646	1	66634	0	6612	1	16504		.	.	.	1.50074e-05	.	6.05914e-05		-	-	-	4.03745	-					29.5376
9	35802591	rs180950551	G	A		1	10406	0	11578	0	8654	2	66740	0	6614	3	16512		9.60984e-05	.	.	2.9967e-05	.	0.000181686		1.89062	-	-	6.06286	-					30.0118
9	35806220	rs761484215	C	T		1	10322	0	11578	0	8650	4	66402	0	6614	1	16512		9.68804e-05	.	.	6.02391e-05	.	6.0562e-05		-	-	-	1.00536	-					30.2229
9	35808516	rs369313283	T	C		0	10170	1	11466	0	8616	5	66172	0	6586	1	16412		.	8.72144e-05	.	7.55607e-05	.	6.0931e-05		-	-	-	-	-					30.2242
9	35808632	rs747265881	C	T		0	10390	0	11576	0	8654	1	66720	0	6614	13	16510		.	.	.	1.4988e-05	.	0.000787402		-	-	-	52.5354	-					30.5886
9	35810907	rs748330272	G	T		0	10406	0	11578	0	8654	2	66594	0	6614	1	16330		.	.	.	3.00327e-05	.	6.1237e-05		-	-	-	2.03901	-					30.7004
9	35810990	rs376359833	C	T		0	10406	0	11578	0	8654	6	66692	0	6614	33	16506		.	.	.	8.99658e-05	.	0.00199927		-	-	-	22.2226	-					30.8577
9	71679858	rs104894107	G	C		0	10394	0	11540	0	8646	1	66660	0	6614	3	16452		.	.	.	1.50015e-05	.	0.000182349		-	-	-	12.1554	-					30.9864
9	101894974	rs745324433	C	T		0	10384	0	11540	0	8652	3	66684	0	6610	1	16510		.	.	.	4.49883e-05	.	6.05694e-05		-	-	-	1.34634	-					31.2586
9	101904938	rs200518416	C	T		0	10404	0	11548	0	8654	1	66728	0	6612	1	16510		.	.	.	1.49862e-05	.	6.05694e-05		-	-	-	4.04167	-					31.4588
9	101908777	rs760555508	C	T		0	10398	1	11542	0	8654	0	66734	0	6612	7	16510		.	8.66401e-05	.	.	.	0.000423985		-	4.89364	-	-	-					32.2186
9	103340742	rs747762265	G	A		0	9998	0	11464	0	8584	2	65722	0	6604	1	16416		.	.	.	3.04312e-05	.	6.09162e-05		-	-	-	2.00177	-					32.284
9	103340816	rs146923040	C	T		2	9116	0	11390	1	8484	3	63244	0	6594	1	16298		0.000219394	.	0.000117869	4.74353e-05	.	6.13572e-05		-	-	-	1.29349	-					32.3043
9	103348063	rs768645960	C	T		2	10302	0	11490	0	8612	2	66168	1	6580	2	16412		0.000194137	.	.	3.02261e-05	0.000151976	0.000121862		-	-	-	4.03168	-					32.3333
9	108366563	rs143748939	G	A		0	10406	0	11542	0	8648	7	66722	2	6610	1	16510		.	.	.	0.000104913	0.000302572	6.05694e-05		-	-	-	-	-					32.3343
9	108366751	rs749576551	C	T		0	10214	0	11508	0	8640	2	66516	1	6608	1	16500		.	.	.	3.0068e-05	0.000151332	6.06061e-05		-	-	-	2.01564	-					32.3363
9	108370155	rs373418195	C	A		0	10402	0	11498	0	8650	4	66686	0	6606	6	16504		.	.	.	5.99826e-05	.	0.000363548		-	-	-	6.06089	-					32.3392
9	108377598	rs558187116	C	T		0	10406	3	11576	0	8654	1	66732	0	6614	8	16508		.	0.000259157	.	1.49853e-05	.	0.000484614		-	1.86996	-	32.3392	-					33.2169
9	108397495	rs41313301	A	G		17	10406	69	11572	1	8654	902	66730	60	6610	385	16510		0.00163367	0.00596267	0.000115554	0.0135172	0.00907716	0.0233192		14.2741	3.91087	201.804	1.72516	2.569					33.8369
9	108397496	rs374912618	A	G		4	10406	0	11578	1	8654	0	66732	0	6610	7	16510		0.000384394	.	0.000115554	.	.	0.000423985		1.103	-	3.66917	-	-					34.1463
9	117783449	rs565506426	C	T		0	10406	0	11568	1	8626	1	66664	0	6610	39	16508		.	.	0.000115929	1.50006e-05	.	0.00236249		-	-	20.3788	157.493	-					34.348
9	117786295	rs201858433	C	T		5	10406	1	11576	0	8642	4	66716	0	6614	8	16510		0.000480492	8.63856e-05	.	5.99556e-05	.	0.000484555		1.00846	5.60921	-	8.08189	-					36.1702
9	117788852	rs532775724	G	A		0	10404	1	11556	0	8616	2	66678	0	6606	1	16480		.	8.65351e-05	.	2.99949e-05	.	6.06796e-05		-	-	-	2.023	-					36.2889
9	117791660	rs565954577	G	A		1	10406	0	11576	1	8634	0	66724	0	6612	3	16512		9.60984e-05	.	0.000115821	.	.	0.000181686		1.89062	-	1.56868	-	-					36.3522
9	117791711	rs773402710	G	A		0	10406	0	11576	5	8638	2	66728	0	6614	1	16510		.	.	0.000578838	2.99724e-05	.	6.05694e-05		-	-	-	2.02084	-					36.3543
9	117792627	rs373428721	G	A		0	10398	1	11572	1	8626	11	66708	0	6614	2	16494		.	8.64155e-05	0.000115929	0.000164898	.	0.000121256		-	1.40318	1.04596	-	-					36.3641
9	117793942	rs113316909	G	A		0	10406	0	11568	0	8646	34	66706	32	6610	10	16390		.	.	.	0.000509699	0.00484115	0.000610128		-	-	-	1.19704	-					36.3739
9	117797539	rs148674204	G	A		3	10376	0	11572	1	8632	27	66510	2	6614	2	16306		0.000289129	.	0.000115848	0.000405954	0.000302389	0.000122654		-	-	1.05875	-	-					36.375
9	117803271	rs2274750	C	T		862	10406	1672	11568	882	8628	2011	66652	495	6614	295	16474		0.0828368	0.144537	0.102225	0.0301716	0.0748412	0.017907		-	-	-	-	-					36.3761
9	117808721	rs61734387	C	G		9	10406	23	11576	0	8654	169	66732	0	6614	127	16510		0.000864886	0.00198687	.	0.00253252	.	0.00769231		8.89402	3.87157	-	3.03741	-					36.3816
9	117819465	rs200005353	G	A		3	10402	3	11566	0	8630	1	66516	0	6610	1	16064		0.000288406	0.000259381	.	1.5034e-05	.	6.2251e-05		-	-	-	4.14069	-					37.0735
9	117822272	rs777306664	G	A		0	9158	1	9276	0	7166	0	57370	0	5644	4	13880		.	0.000107805	.	.	.	0.000288184		-	2.6732	-	-	-					37.4242
9	117827000	rs371671996	G	A		2	10404	0	11578	0	8652	1	66730	0	6614	1	16512		0.000192234	.	.	1.49858e-05	.	6.0562e-05		-	-	-	4.0413	-					37.5985
9	117827169	rs369874534	C	T		1	10400	0	11572	2	8648	5	66608	0	6612	2	16468		9.61538e-05	.	0.000231267	7.50661e-05	.	0.000121448		1.26306	-	-	1.61788	-					37.6385
9	117838320	rs139800185	C	T		0	10406	1	11578	1	8654	11	66740	0	6614	1	16510		.	8.63707e-05	0.000115554	0.000164819	.	6.05694e-05		-	-	-	-	-					38.1073
9	117838391	rs761624391	G	A		0	10406	0	11576	0	8654	1	66736	0	6614	1	16512		.	.	.	1.49844e-05	.	6.0562e-05		-	-	-	4.04167	-					39.0706
9	117840360	rs368922759	G	A		0	10404	2	11570	0	8654	2	66730	0	6614	4	16508		.	0.000172861	.	2.99715e-05	.	0.000242307		-	1.40174	-	8.08457	-					39.5051
9	117846547	rs752072781	C	T		0	10402	0	11578	0	8648	2	66704	0	6614	11	16512		.	.	.	2.99832e-05	.	0.000666182		-	-	-	22.2185	-					39.7799
9	117846548	rs753910681	G	A		0	10402	1	11578	0	8648	0	66708	0	6614	1	16512		.	8.63707e-05	.	.	.	6.0562e-05		-	-	-	-	-					40.395
9	117846677	rs149181557	G	A		0	10350	3	11570	0	8650	7	66672	0	6614	1	16508		.	0.000259291	.	0.000104992	.	6.05767e-05		-	-	-	-	-					40.401
9	117846706	rs370926474	G	A		2	10338	0	11558	0	8644	0	66590	0	6608	2	16490		0.000193461	.	.	.	.	0.000121286		-	-	-	-	-					40.413
9	117846715	rs375940361	G	A		0	10326	0	11558	0	8640	4	66542	0	6608	1	16440		.	.	.	6.01124e-05	.	6.08273e-05		-	-	-	1.01189	-					40.4491
9	117848440	rs372037200	C	T		1	10332	0	11566	0	8648	0	66604	0	6614	1	16502		9.67867e-05	.	.	.	.	6.05987e-05		-	-	-	-	-					40.6963
9	117848521	rs534887266	G	A		0	10356	0	11568	0	8648	2	66622	0	6614	28	16504		.	.	.	3.00201e-05	.	0.00169656		-	-	-	56.5141	-					41.7979
9	117848842	rs536685730	C	T		1	10406	0	11578	0	8650	0	66722	0	6614	2	16510		9.60984e-05	.	.	.	.	0.000121139		1.26057	-	-	-	-					42.8799
9	117848947	rs779621288	G	A		0	10390	0	11576	0	8652	1	66704	0	6612	1	16510		.	.	.	1.49916e-05	.	6.05694e-05		-	-	-	4.04022	-					43.2707
9	117849112	rs760569760	C	T		0	10396	0	11578	0	8654	1	66728	0	6614	2	16512		.	.	.	1.49862e-05	.	0.000121124		-	-	-	8.08236	-					44.461
9	117849174	rs746950214	C	T		2	10376	5	11576	1	8650	11	66698	0	6598	1	16510		0.000192753	0.000431928	0.000115607	0.000164922	.	6.05694e-05		-	-	-	-	-					45.5148
9	117849229	rs61736826	C	T		352	10384	63	11576	0	8650	7	66680	0	6614	2	16508		0.0338983	0.00544229	.	0.000104979	.	0.000121153		-	-	-	1.15407	-					45.5442
9	117849292	rs748129315	C	T		0	10390	0	11574	0	8648	1	66648	0	6614	1	16510		.	.	.	1.50042e-05	.	6.05694e-05		-	-	-	4.03683	-					46.6534
9	117849382	rs144032672	C	T		5	10390	10	11572	1	8646	135	66638	4	6614	5	16510		0.000481232	0.000864155	0.00011566	0.00202587	0.000604778	0.000302847		-	-	2.61841	-	-					47.293
9	117853209	rs753278846	C	T		0	10276	0	11544	1	8634	1	66504	0	6612	1	16484		.	.	0.000115821	1.50367e-05	.	6.06649e-05		-	-	-	4.03446	-					47.7132
9	117853210	rs149187112	G	A		0	10270	1	11546	0	8634	16	66490	24	6612	1	16484		.	8.66101e-05	.	0.000240638	0.00362976	6.06649e-05		-	-	-	-	-					48.4564
9	139390716	rs751367016	G	A		0	7454	0	6710	0	6386	2	53052	0	3740	1	13104		.	.	.	3.76989e-05	.	7.63126e-05		-	-	-	2.02427	-					50.527
9	139391526	rs779125725	G	A		0	9260	0	11460	0	8512	2	64222	0	6350	1	16342		.	.	.	3.1142e-05	.	6.1192e-05		-	-	-	1.96494	-					51.4098
9	139391833	rs375969725	G	A		0	8784	0	11406	0	8382	2	62794	0	6542	1	16408		.	.	.	3.18502e-05	.	6.09459e-05		-	-	-	1.91352	-					52.2713
9	139391896	rs766745955	C	T		0	8990	3	11482	0	8480	3	63396	0	6544	1	16472		.	0.000261279	.	4.73216e-05	.	6.07091e-05		-	-	-	1.2829	-					52.5354
9	139391968	rs549258808	C	T		1	8696	0	11178	0	8354	2	61828	0	6038	12	15738		0.000114995	.	.	3.23478e-05	.	0.000762486		6.63058	-	-	23.5715	-					52.6971
9	139395108	rs371414501	C	T		0	9606	0	11506	0	8508	1	65282	0	6606	3	16470		.	.	.	1.53182e-05	.	0.000182149		-	-	-	11.8911	-					54.8296
9	139401089	rs767910707	G	A		0	6132	0	6382	0	5750	1	43856	0	2674	1	12230		.	.	.	2.28019e-05	.	8.17661e-05		-	-	-	3.58594	-					55.2016
9	139402723	rs369730402	C	T		0	9604	0	11524	0	8562	2	65360	0	6582	1	16482		.	.	.	3.05998e-05	.	6.06722e-05		-	-	-	1.98277	-					56.5141
9	139402747	rs531420022	C	T		0	9642	2	11544	0	8570	1	65558	0	6608	12	16488		.	0.00017325	.	1.52537e-05	.	0.000727802		-	4.20087	-	47.7132	-					56.5768
9	139404342	rs554142958	G	A		0	9676	1	11552	0	8590	4	65788	0	6614	22	16508		.	8.65651e-05	.	6.08014e-05	.	0.00133269		-	15.3952	-	21.9187	-					57.2228
9	139405111	rs201620358	G	A		4	6874	21	8816	1	6430	143	51644	9	3712	1	14388		0.000581903	0.00238203	0.000155521	0.00276896	0.00242457	6.95024e-05		-	-	-	-	-					58.9952
9	139405210	rs587778563	G	A		0	9072	0	11328	0	8396	5	63676	0	6212	1	16450		.	.	.	7.85225e-05	.	6.07903e-05		-	-	-	-	-					59.4152
9	139407526	rs374937899	G	A		0	9638	0	11508	0	8592	2	65502	0	6566	1	16478		.	.	.	3.05334e-05	.	6.0687e-05		-	-	-	1.98756	-					63.6258
9	139409086	rs767162403	C	A		0	8056	0	10256	0	8010	1	59086	0	4258	1	14814		.	.	.	1.69245e-05	.	6.75037e-05		-	-	-	3.98852	-					64.2457
9	139412272	rs769569937	G	A		0	9592	0	11520	0	8562	1	65044	0	6578	1	16504		.	.	.	1.53742e-05	.	6.05914e-05		-	-	-	3.94111	-					64.5333
9	139413097	rs200520088	T	G		726	1696	434	1142	442	1060	4394	15080	601	1396	853	3670		0.428066	0.380035	0.416981	0.291379	0.430516	0.232425		-	-	-	-	-					66.0119
9	139413100	rs201236538	C	G		429	8122	141	9924	116	7638	1878	57970	489	4396	47	15754		0.0528195	0.014208	0.0151872	0.0323961	0.111237	0.00298337		-	-	-	-	-					70.6932
9	139413100	rs201236538	C	T		1	8122	2	9924	1	7638	0	57970	0	4396	3	15754		0.000123122	0.000201532	0.000130924	.	.	0.000190428		1.54665	-	1.45449	-	-					74.4468
9	139413102	rs776775865	C	A		0	9170	0	11182	0	8350	1	62758	0	5822	2	16302		.	.	.	1.59342e-05	.	0.000122684		-	-	-	7.69942	-					76.3972
9	139413103	rs746187371	C	T		0	9288	0	11178	0	8362	0	63136	1	5982	1	16306		.	.	.	.	0.000167168	6.13271e-05		-	-	-	-	-					76.7894
9	139413955	rs768524076	C	T		0	9662	0	11554	0	8604	1	65628	0	6614	1	16508		.	.	.	1.52374e-05	.	6.05767e-05		-	-	-	3.97553	-					76.7894
9	139417395	rs757003332	G	A		0	1396	0	436	1	590	0	6764	0	52	1	7800		.	.	0.00169492	.	.	0.000128205		-	-	-	-	-					76.7942
9	139418204	rs187473846	G	A		1	7184	16	8288	0	6940	66	52490	1	3432	1	13496		0.000139198	0.0019305	.	0.00125738	0.000291375	7.4096e-05		-	-	-	-	-					78.1437
10	5567142	rs2231420	G	C		241	10210	16	11436	156	8598	21	65784	0	6298	270	16452		0.0236043	0.00139909	0.0181438	0.000319227	.	0.0164114		-	11.73	-	51.4098	-					80.888
10	5567232	rs550418190	G	A		0	10282	0	11486	0	8624	1	66002	0	6412	75	16488		.	.	.	1.51511e-05	.	0.00454876		-	-	-	300.227	-					84.7375
10	21097546	rs143584663	G	A		11	10344	14	11534	0	8590	226	66520	10	6606	2	16492		0.00106342	0.0012138	.	0.00339747	0.00151378	0.000121271		-	-	-	-	-					85.1244
10	21098813	rs776914197	G	A		2	10350	1	11494	0	8566	0	66480	0	6594	2	16488		0.000193237	8.70019e-05	.	.	.	0.0001213		-	1.39423	-	-	-					85.8878
10	21101731	rs727504979	C	T		0	10404	0	11534	0	8562	14	66688	0	6608	1	16504		.	.	.	0.000209933	.	6.05914e-05		-	-	-	-	-					87.154
10	21157621	rs2296610	G	T		7	10404	207	11534	1331	8652	196	66718	360	6612	47	16508		0.000672818	0.0179469	0.153837	0.00293774	0.0544465	0.0028471		4.23161	-	-	-	-					91.3631
10	21178852	rs41277374	C	G		8	10364	17	11532	0	8632	423	66580	4	6602	13	16498		0.000771903	0.00147416	.	0.00635326	0.000605877	0.000787974		1.02082	-	-	-	1.30055					93.1123
10	21185903	rs758542974	G	A		0	10404	0	11578	0	8654	1	66740	0	6614	1	16510		.	.	.	1.49835e-05	.	6.05694e-05		-	-	-	4.0424	-					94.5693
10	21414864	rs774865184	C	A		0	10406	1	11574	0	8628	0	66738	0	6614	2	16512		.	8.64006e-05	.	.	.	0.000121124		-	1.40189	-	-	-					94.8881
10	53457526	rs746675885	G	T		0	10406	6	11562	0	8636	0	66710	0	6598	1	16510		.	0.000518941	.	.	.	6.05694e-05		-	-	-	-	-					94.9849
10	53457594	rs368789709	C	G		0	10338	0	11420	0	8472	30	66042	0	6544	1	16406		.	.	.	0.000454256	.	6.09533e-05		-	-	-	-	-					98.8819
10	53458019	rs530966056	G	A		0	10406	1	11572	1	8642	0	66728	0	6612	2	16510		.	8.64155e-05	0.000115714	.	.	0.000121139		-	1.40182	1.04688	-	-					102.894
10	53564450	rs755688639	G	T		0	10202	0	11180	0	8368	1	64952	0	6490	1	16154		.	.	.	1.5396e-05	.	6.19042e-05		-	-	-	4.0208	-					104.626
10	53814320	rs376134488	C	T		1	10394	0	11478	0	8644	2	66646	0	6608	4	16506		9.62094e-05	.	.	3.00093e-05	.	0.000242336		2.51884	-	-	8.07537	-					121.25
10	54053640	rs370223766	G	A		0	10400	0	11486	0	8638	2	66580	0	6588	1	16486		.	.	.	3.00391e-05	.	6.06575e-05		-	-	-	2.01929	-					122.59
10	67680203	rs41313840	A	G		0	10386	0	11568	0	8644	18	66734	1	6614	22	16512		.	.	.	0.000269728	0.000151194	0.00133236		-	-	-	4.93967	8.81226					123.112
10	68138951	rs538149393	G	A		3	10406	1	11544	0	8632	1	66712	0	6608	1	16512		0.000288295	8.66251e-05	.	1.49898e-05	.	6.0562e-05		-	-	-	4.04021	-					124.601
10	68139032	rs769674937	G	A		0	10406	0	11528	1	8614	12	66708	0	6606	1	16510		.	.	0.00011609	0.000179888	.	6.05694e-05		-	-	-	-	-					127.149
10	68526084	rs138643733	G	A		6	10404	0	11546	0	8622	0	66710	0	6610	1	16510		0.000576701	.	.	.	.	6.05694e-05		-	-	-	-	-					127.313
10	68526128	rs146777494	G	A		1	10396	1	11544	5	8604	1	66696	0	6610	2	16508		9.61908e-05	8.66251e-05	0.000581125	1.49934e-05	.	0.000121153		1.25951	1.39859	-	8.08045	-					132.339
10	68526170	rs143682596	C	T		66	10328	13	11484	0	8556	4	66470	0	6602	31	16480		0.0063904	0.00113201	.	6.01775e-05	.	0.00188107		-	1.66171	-	31.2586	-					133.21
10	68687002	rs777943604	A	G		0	10314	2	11568	0	8644	0	66646	0	6612	1	16494		.	0.000172891	.	.	.	6.06281e-05		-	-	-	-	-					141.113
10	68940148	rs773609785	C	T		0	10404	0	11498	0	8596	1	66714	0	6612	3	16506		.	.	.	1.49894e-05	.	0.000181752		-	-	-	12.1254	-					141.429
10	68940178	rs574794092	G	A		0	10404	1	11498	0	8602	0	66708	0	6612	2	16506		.	8.69716e-05	.	.	.	0.000121168		-	1.39319	-	-	-					151.485
10	68940232	rs201596778	C	T		0	10404	0	11494	1	8584	0	66670	0	6604	2	16504		.	.	0.000116496	.	.	0.000121183		-	-	1.04023	-	-					157.493
10	69366752	rs139105272	G	A		0	10400	0	11576	0	8646	23	66698	0	6614	3	16506		.	.	.	0.000344838	.	0.000181752		-	-	-	-	-					169.75
10	72358128	rs189650890	G	A		1	10360	0	11566	1	8620	0	66466	0	6612	4	16512		9.65251e-05	.	0.000116009	.	.	0.000242248		2.50969	-	2.08818	-	-					179.725
10	72358167	rs138126912	G	A		2	10220	0	11552	0	8610	80	65892	0	6596	16	16512		0.000195695	.	.	0.00121411	.	0.000968992		4.95155	-	-	-	-					182.91
10	72358173	rs28933376	G	A		1	10206	0	11544	0	8604	0	65812	0	6596	1	16512		9.79816e-05	.	.	.	.	6.0562e-05		-	-	-	-	-					271.476
10	72358413	rs779488735	G	A		0	9322	0	11408	1	8520	1	64176	0	6124	1	16464		.	.	0.000117371	1.55821e-05	.	6.07386e-05		-	-	-	3.89796	-					273.092
10	72358561	rs763002067	C	T		0	10398	0	11576	0	8652	2	66718	0	6608	1	16512		.	.	.	2.99769e-05	.	6.0562e-05		-	-	-	2.02029	-					276.938
10	72358720	rs771076819	C	T		0	10402	0	11576	0	8652	3	66712	0	6598	1	16512		.	.	.	4.49694e-05	.	6.0562e-05		-	-	-	1.34674	-					290.399
10	72358728	rs775966864	G	A		1	10404	0	11576	1	8652	1	66706	0	6596	2	16512		9.61169e-05	.	0.00011558	1.49912e-05	.	0.000121124		1.26017	-	1.04797	8.0797	-					300.227
10	72360283	rs34279237	G	A		2	10096	2	11454	0	8614	4	65768	0	6420	3	16500		0.000198098	0.000174611	.	6.08199e-05	.	0.000181818		-	1.04127	-	2.98945	-					309.324
10	72360292	rs370935432	G	A		0	10172	0	11472	0	8618	4	66030	0	6400	2	16498		.	.	.	6.05785e-05	.	0.000121227		-	-	-	2.00115	-					324.448
10	72360349	rs547723649	G	A		0	10044	2	11358	0	8514	2	65238	0	6230	5	16446		.	0.000176087	.	3.0657e-05	.	0.000304025		-	1.72656	-	9.917	-					351.531
10	72360499	rs200430442	G	A		0	9936	2	11400	1	8558	0	64826	0	6006	1	16130		.	0.000175439	0.00011685	.	.	6.19963e-05		-	-	-	-	-					406.591
10	72360547	rs201909472	C	T		2	9530	3	11066	0	8348	1	62894	0	5456	2	15332		0.000209864	0.000271101	.	1.58998e-05	.	0.000130446		-	-	-	8.20428	-					418.255
10	72360577	rs141660796	G	A		2	8404	2	9308	0	7480	54	57108	3	4566	72	14222		0.000237982	0.000214869	.	0.000945577	0.00065703	0.00506258		21.273	23.5612	-	5.35396	7.70525					426.243
10	73039706	rs774105495	C	T		0	10294	0	11552	0	8602	10	66092	0	6614	3	16504		.	.	.	0.000151304	.	0.000181774		-	-	-	1.20138	-					480.987
10	73044491	rs764579933	G	A		0	10358	0	11560	0	8630	2	66518	0	6580	6	16506		.	.	.	3.0067e-05	.	0.000363504		-	-	-	12.0898	-					542.18
10	73044510	rs779677077	C	T		0	10356	1	11558	0	8628	1	66544	0	6594	1	16506		.	8.65202e-05	.	1.50277e-05	.	6.0584e-05		-	-	-	4.0315	-					561.629
10	73044513	rs781042551	G	A		0	10358	0	11558	0	8628	1	66544	0	6596	4	16498		.	.	.	1.50277e-05	.	0.000242454		-	-	-	16.1338	-					602.357
10	73044596	rs141063931	C	T		2	10182	3	11482	14	8594	44	65386	0	6604	1	14536		0.000196425	0.000261279	0.00162904	0.000672927	.	6.87947e-05		-	-	-	-	-					680.279
10	73044611	rs184681996	C	T		3	10084	1	11446	1	8550	0	64762	0	6602	1	13104		0.000297501	8.73668e-05	0.000116959	.	.	7.63126e-05		-	-	-	-	-					996.227
10	73045089	rs374916868	G	A		2	6242	0	5440	0	5184	0	39716	0	2340	1	11034		0.00032041	.	.	.	.	9.0629e-05		-	-	-	-	-					1098.08
10	73046476	rs751771379	G	A		0	10406	1	11578	0	8654	2	66704	0	6614	7	16506		.	8.63707e-05	.	2.99832e-05	.	0.000424088		-	4.91009	-	14.1442	-
10	73046530	rs762851637	C	T		0	10398	0	11578	0	8654	3	66734	1	6614	1	16512		.	.	.	4.49546e-05	0.000151194	6.0562e-05		-	-	-	1.34718	-
10	73046531	rs531794055	G	A		0	10396	1	11578	0	8654	0	66734	0	6614	1	16512		.	8.63707e-05	.	.	.	6.0562e-05		-	-	-	-	-
10	73046626	rs112837792	G	A		4	10374	0	11564	5	8646	1	66270	0	6614	1	15644		0.000385579	.	0.000578302	1.50898e-05	.	6.39223e-05		-	-	-	4.23613	-
10	73048423	rs115883185	G	A		16	10162	0	11460	0	8598	0	65582	0	6436	1	16432		0.00157449	.	.	.	.	6.08569e-05		-	-	-	-	-
10	73048430	rs528466509	G	A		0	10072	0	11342	1	8570	2	65072	0	6368	20	16358		.	.	0.000116686	3.07352e-05	.	0.00122264		-	-	10.4781	39.7799	-
10	73050773	rs554096883	C	T		0	10402	0	11578	0	8652	2	66686	0	6610	1	16508		.	.	.	2.99913e-05	.	6.05767e-05		-	-	-	2.01981	-
10	73050797	rs200000683	G	T		0	10406	0	11578	0	8654	6	66722	0	6614	1	16504		.	.	.	8.99254e-05	.	6.05914e-05		-	-	-	-	-
10	73053659	rs756777970	A	G		0	7846	0	9742	1	6810	0	53606	0	4216	1	13526		.	.	0.000146843	.	.	7.39317e-05		-	-	-	-	-
10	73057762	rs756959488	C	T		0	10392	0	11568	0	8650	1	66638	0	6612	1	16508		.	.	.	1.50065e-05	.	6.05767e-05		-	-	-	4.03671	-
10	73057801	rs533188246	C	T		0	10374	0	11554	0	8640	1	66390	0	6608	18	16052		.	.	.	1.50625e-05	.	0.00112136		-	-	-	74.4468	-
10	73059023	rs573596549	G	A		0	10372	1	11574	0	8646	3	66600	0	6614	1	16470		.	8.64006e-05	.	4.5045e-05	.	6.07165e-05		-	-	-	1.34791	-
10	73082656	rs199619817	C	T		0	10400	0	11576	3	8652	1	66680	0	6614	1	16512		.	.	0.000346741	1.4997e-05	.	6.0562e-05		-	-	-	4.03828	-
10	73111336	rs761175955	G	A		0	10402	0	11572	0	8654	1	66716	0	6606	1	16496		.	.	.	1.49889e-05	.	6.06208e-05		-	-	-	4.04437	-
10	73111542	rs397514626	T	C		0	8314	0	7932	1	6344	0	50924	0	4652	1	13758		.	.	0.000157629	.	.	7.2685e-05		-	-	-	-	-
10	73115867	rs200339271	G	A		0	10402	0	11576	84	8654	0	66722	0	6614	2	16512		.	.	0.00970649	.	.	0.000121124		-	-	-	-	-
10	73122024	rs387907067	C	T		0	10396	0	11574	0	8654	3	66724	0	6614	1	16512		.	.	.	4.49613e-05	.	6.0562e-05		-	-	-	1.34698	-
10	73122036	rs769137288	G	A		0	10400	0	11574	0	8654	2	66722	0	6614	1	16512		.	.	.	2.99751e-05	.	6.0562e-05		-	-	-	2.02041	-
10	73122094	rs397515429	G	A		2	10406	0	11576	0	8654	0	66724	0	6614	1	16510		0.000192197	.	.	.	.	6.05694e-05		-	-	-	-	-
10	73122246	rs121912584	G	A		0	10380	0	11566	0	8642	6	66598	0	6614	1	16510		.	.	.	9.00928e-05	.	6.05694e-05		-	-	-	-	-
10	73122283	rs267607058	C	T		0	10352	0	11560	0	8638	1	66508	0	6610	3	16510		.	.	.	1.50358e-05	.	0.000181708		-	-	-	12.085	-
10	75802896	rs373830664	C	T		0	10300	0	11578	1	8652	0	66626	0	6614	1	16508		.	.	0.00011558	.	.	6.05767e-05		-	-	-	-	-
10	75830746	rs373744314	T	C		0	10294	4	11542	0	8610	2	66634	0	6592	61	16508		.	0.00034656	.	3.00147e-05	.	0.00369518		-	10.6624	-	123.112	-
10	75834567	rs749628307	G	A		0	10296	0	11572	0	8654	2	66692	0	6614	1	16510		.	.	.	2.99886e-05	.	6.05694e-05		-	-	-	2.01975	-
10	75842281	rs757517552	C	T		0	10392	0	11532	1	8644	0	66594	0	6606	1	16432		.	.	0.000115687	.	.	6.08569e-05		-	-	-	-	-
10	75843201	rs397517247	C	T		0	10402	0	11574	0	8646	2	66716	0	6608	1	16504		.	.	.	2.99778e-05	.	6.05914e-05		-	-	-	2.02121	-
10	75849850	rs746004026	C	T		0	10398	1	11578	0	8652	0	66732	0	6614	1	16510		.	8.63707e-05	.	.	.	6.05694e-05		-	-	-	-	-
10	75849901	rs139559937	C	T		9	10402	1	11578	0	8652	1	66732	0	6614	1	16510		0.000865218	8.63707e-05	.	1.49853e-05	.	6.05694e-05		-	-	-	4.04191	-
10	75855453	rs746095066	G	A		1	10398	0	11576	0	8652	0	66702	0	6614	1	16510		9.61723e-05	.	.	.	.	6.05694e-05		-	-	-	-	-
10	75857056	rs781520177	C	G		0	10236	0	11522	0	8592	0	65952	1	6316	1	16504		.	.	.	.	0.000158328	6.05914e-05		-	-	-	-	-
10	75860740	rs71579374	A	G		3	10368	1	11512	0	8628	110	66290	44	6604	20	16378		0.000289352	8.68659e-05	.	0.00165938	0.00666263	0.00122115		4.2203	14.0579	-	-	-
10	75860761	rs150643310	C	T		0	10330	0	11466	0	8602	5	65976	0	6576	1	16294		.	.	.	7.57851e-05	.	6.13723e-05		-	-	-	-	-
10	75863585	rs770869561	C	T		0	10406	2	11574	0	8652	0	66734	0	6614	3	16512		.	0.000172801	.	.	.	0.000181686		-	1.05142	-	-	-
10	75864952	rs774477633	C	T		0	10400	0	11562	0	8644	1	66684	0	6614	1	16508		.	.	.	1.49961e-05	.	6.05767e-05		-	-	-	4.0395	-
10	75871844	rs121917776	C	T		0	10402	0	11574	0	8650	12	66708	2	6612	2	16512		.	.	.	0.000179888	0.00030248	0.000121124		-	-	-	-	-
10	88428495	rs767986134	G	A		0	10262	0	11544	0	8618	2	65618	0	6552	10	16508		.	.	.	3.04794e-05	.	0.000605767		-	-	-	19.8746	-
10	88428539	rs367792378	C	T		0	10042	0	11456	0	8588	1	64832	0	6408	6	16482		.	.	.	1.54245e-05	.	0.000364033		-	-	-	23.601	-
10	88439190	rs201786090	G	A		0	10368	0	11568	0	8640	4	66704	0	6610	1	16512		.	.	.	5.99664e-05	.	6.0562e-05		-	-	-	1.00993	-
10	88439847	rs200420174	G	A		0	10396	0	11562	0	8652	1	66668	0	6586	1	16500		.	.	.	1.49997e-05	.	6.06061e-05		-	-	-	4.04048	-
10	88441313	rs536186237	C	T		1	9496	5	11404	0	8416	7	63378	0	6436	2	16430		0.000105307	0.000438443	.	0.000110448	.	0.000121729		1.15593	-	-	1.10213	-
10	88441547	rs771099131	G	A		0	9724	4	11488	0	8528	1	63794	0	6612	1	11912		.	0.000348189	.	1.56755e-05	.	8.3949e-05		-	-	-	5.35544	-
10	88459066	rs377201153	C	T		0	9784	0	11570	0	8622	1	66688	0	6614	2	16506		.	.	.	1.49952e-05	.	0.000121168		-	-	-	8.08046	-
10	88476491	rs374426474	C	T		2	8794	0	9566	1	7352	1	56840	0	5040	3	14998		0.000227428	.	0.000136017	1.75932e-05	.	0.000200027		-	-	1.4706	11.3695	-
10	88476524	rs372331627	A	G		0	6664	1	6264	0	5148	5	41660	0	3412	40	12734		.	0.000159642	.	0.000120019	.	0.0031412		-	19.6765	-	26.1725	-
10	88477867	rs145983824	C	T		1	10404	0	11578	0	8654	8	66734	1	6614	1	16512		9.61169e-05	.	.	0.000119879	0.000151194	6.0562e-05		-	-	-	-	-
10	88478530	rs567014755	T	G		0	10394	0	11578	0	8650	1	66684	0	6614	6	16512		.	.	.	1.49961e-05	.	0.000363372		-	-	-	24.2311	-
10	88478583	rs149945820	G	A		0	10366	0	11542	0	8644	3	66514	0	6612	1	16504		.	.	.	4.51033e-05	.	6.05914e-05		-	-	-	1.34339	-
10	88485965	rs754552434	G	A		0	10404	0	11568	3	8654	1	66718	1	6614	1	16480		.	.	0.000346661	1.49885e-05	0.000151194	6.06796e-05		-	-	-	4.04842	-
10	101474456	rs769275933	G	A		0	10390	0	11560	1	8640	0	66674	0	6612	1	16512		.	.	0.000115741	.	.	6.0562e-05		-	-	-	-	-
10	101478240	rs756596418	G	C		34	9532	2	11458	12	8514	126	63684	34	5700	3	16498		0.00356693	0.000174551	0.00140944	0.00197852	0.00596491	0.00018184		-	1.04176	-	-	-
10	101483799	rs2231682	G	A		0	10406	1	11578	47	8654	10	66740	1	6614	2	16512		.	8.63707e-05	0.00543101	0.000149835	0.000151194	0.000121124		-	1.40237	-	-	-
10	101486775	rs192078749	G	A		2	10402	1	11566	0	8652	12	66694	1	6608	51	16508		0.000192271	8.64603e-05	.	0.000179926	0.000151332	0.00308941		16.068	35.7321	-	17.1704	20.4148
10	101489334	rs759575566	G	C		0	10330	0	11546	0	8604	1	66398	2	6418	1	16498		.	.	.	1.50607e-05	0.000311624	6.06134e-05		-	-	-	4.02461	-
10	101491793	rs752622147	A	G		0	7874	1	9124	0	7232	0	53388	0	4352	2	13878		.	0.000109601	.	.	.	0.000144113		-	1.31489	-	-	-
10	112541047	rs202238753	G	T		0	2126	0	404	0	604	26	8350	0	34	14	7914		.	.	.	0.00311377	.	0.00176902		-	-	-	-	-
10	112541062	rs61735268	G	A		147	2134	4	408	0	606	14	8346	0	34	2	7914		0.0688847	0.00980392	.	0.00167745	.	0.000252717		-	-	-	-	-
10	112557325	rs539932441	C	G		0	2156	3	410	0	622	0	8874	0	1624	3	7914		.	0.00731707	.	.	.	0.000379075		-	-	-	-	-
10	112572151	rs570820786	C	T		1	1546	0	326	0	468	1	6872	0	702	6	7878		0.000646831	.	.	0.000145518	.	0.000761615		1.17746	-	-	5.23382	-
10	112572173	rs138926584	G	A		0	1738	0	344	3	500	1	7446	0	522	1	7888		.	.	0.006	0.0001343	.	0.000126775		-	-	-	-	-
10	112572244	rs376463335	G	A		0	2122	0	398	0	610	1	8406	0	242	16	7910		.	.	.	0.000118963	.	0.00202276		-	-	-	17.0033	-
10	112572356	rs372923744	G	A		3	2094	0	384	0	584	0	8518	0	718	1	7900		0.00143266	.	.	.	.	0.000126582		-	-	-	-	-
10	121432031	rs117671123	C	T		0	10298	0	11556	135	8628	2	66360	0	6580	3	16502		.	.	0.0156467	3.01386e-05	.	0.000181796		-	-	-	6.032	-
10	121436472	rs750264707	A	C		0	10350	1	11488	0	8602	8	66228	4	5726	1	16446		.	8.70474e-05	.	0.000120795	0.000698568	6.08051e-05		-	-	-	-	-
10	121436477	rs778496291	G	A		0	10384	0	11524	0	8648	1	66592	0	6592	1	16508		.	.	.	1.50168e-05	.	6.05767e-05		-	-	-	4.03392	-
10	121436483	rs199682693	C	G		50	6922	84	6308	72	4990	188	50688	41	2256	39	14670		0.00722335	0.0133164	0.0144289	0.00370896	0.0181738	0.00265849		-	-	-	-	-
11	2466593	rs759092695	C	A		0	6126	0	9954	0	7390	1	52404	0	4420	1	14424		.	.	.	1.90825e-05	.	6.93289e-05		-	-	-	3.63311	-
11	2591912	rs120074177	G	A		0	10112	0	11448	0	8590	1	65332	0	6406	1	16480		.	.	.	1.53064e-05	.	6.06796e-05		-	-	-	3.96432	-
11	2591984	rs199472702	G	A		0	10172	1	11500	0	8566	0	65632	0	6488	1	16482		.	8.69565e-05	.	.	.	6.06722e-05		-	-	-	-	-
11	2592624	rs199473456	C	T		0	10196	0	11492	0	8602	1	65552	0	6486	1	16496		.	.	.	1.52551e-05	.	6.06208e-05		-	-	-	3.97381	-
11	2606518	rs775362401	C	T		0	10322	0	11536	0	8642	2	66320	0	6552	18	16502		.	.	.	3.01568e-05	.	0.00109078		-	-	-	36.1702	-
11	2608824	rs199473473	G	A		0	10334	0	11552	0	8608	1	66482	0	6612	2	16506		.	.	.	1.50417e-05	.	0.000121168		-	-	-	8.05549	-
11	2608860	rs199472776	C	T		0	10362	0	11570	0	8632	18	66596	0	6614	2	16508		.	.	.	0.000270287	.	0.000121153		-	-	-	-	-
11	2790114	rs199472787	C	T		0	10384	0	11548	0	8650	5	66544	0	6596	1	16500		.	.	.	7.51383e-05	.	6.06061e-05		-	-	-	-	-
11	2799220	rs17221854	C	T		0	10264	0	11552	0	8636	1	66226	0	6608	1	16508		.	.	.	1.50998e-05	.	6.05767e-05		-	-	-	4.01175	-
11	2869189	rs375289892	G	A		1	2522	0	1426	0	1660	0	12624	0	382	1	6542		0.000396511	.	.	.	.	0.000152858		-	-	-	-	-
11	2869201	rs776119582	G	A		1	2212	0	1160	1	1484	0	10712	0	302	1	5972		0.00045208	.	0.000673854	.	.	0.000167448		-	-	-	-	-
11	6623418	rs572375783	T	C		0	9670	0	11510	0	8590	3	64372	2	6604	16	11894		.	.	.	4.66041e-05	0.000302847	0.00134522		-	-	-	28.8647	4.4419
11	6623433	rs146487650	G	A		37	9322	58	11484	0	8552	1657	63260	199	6596	61	10266		0.00396911	0.00505051	.	0.0261935	0.0301698	0.00594194		1.49705	1.1765	-	-	-
11	6629343	rs200336608	T	A		0	10400	1	11566	0	8654	21	66724	20	6614	1	16504		.	8.64603e-05	.	0.000314729	0.00302389	6.05914e-05		-	-	-	-	-
11	6629352	rs756532224	C	T		1	10398	0	11564	0	8654	0	66684	0	6612	4	16504		9.61723e-05	.	.	.	.	0.000242365		2.52012	-	-	-	-
11	6629379	rs776161614	C	T		0	10404	0	11578	0	8654	2	66726	0	6614	2	16510		.	.	.	2.99733e-05	.	0.000121139		-	-	-	4.04155	-
11	6630542	rs140322345	C	T		3	10386	33	11578	0	8654	59	66696	3	6614	1	16512		0.00028885	0.00285023	.	0.000884611	0.000453583	6.0562e-05		-	-	-	-	-
11	6631189	rs566678782	G	A		0	10370	0	11574	3	8652	1	66680	0	6614	2	16506		.	.	0.000346741	1.4997e-05	.	0.000121168		-	-	-	8.07949	-
11	6631711	rs778453343	C	T		0	10364	0	11570	0	8648	1	66704	0	6614	1	16512		.	.	.	1.49916e-05	.	6.0562e-05		-	-	-	4.03973	-
11	6633239	rs185261440	G	A		0	638	1	1294	0	1072	0	7304	0	174	1	6670		.	0.000772798	.	.	.	0.000149925		-	-	-	-	-
11	19209774	rs368392588	G	A		0	10388	0	11572	0	8640	2	66660	0	6614	1	16510		.	.	.	3.0003e-05	.	6.05694e-05		-	-	-	2.01878	-
11	19213980	rs185980145	C	T		1	10396	1	11534	3	8640	2	66644	0	6592	1	16490		9.61908e-05	8.67002e-05	0.000347222	3.00102e-05	.	6.06428e-05		-	-	-	2.02074	-
11	46745035	rs752361229	G	A		0	9642	5	10490	0	8220	0	62724	0	6106	4	15924		.	0.000476644	.	.	.	0.000251193		-	-	-	-	-
11	46747498	rs200969932	C	T		1	10324	1	11550	0	8620	0	66140	0	6614	2	16508		9.68617e-05	8.65801e-05	.	.	.	0.000121153		1.25079	1.39932	-	-	-
11	46749563	rs774640288	G	A		0	7554	0	8512	0	7180	2	49316	0	3666	1	12586		.	.	.	4.05548e-05	.	7.94534e-05		-	-	-	1.95916	-
11	46749611	rs765024112	G	A		0	8152	0	8804	0	7544	1	53054	0	4220	1	12926		.	.	.	1.88487e-05	.	7.73635e-05		-	-	-	4.10444	-
11	46749689	rs121918485	G	A		0	8100	1	7872	0	7254	1	51710	0	4148	1	12408		.	0.000127033	.	1.93386e-05	.	8.05932e-05		-	-	-	4.16747	-
11	46760897	rs752613298	A	T		5	10392	0	11578	1	8654	15	66690	19	6556	1	16512		0.000481139	.	0.000115554	0.000224921	0.00289811	6.0562e-05		-	-	-	-	-
11	46760911	rs142495261	C	T		0	10402	0	11578	0	8654	9	66730	0	6614	1	16512		.	.	.	0.000134872	.	6.0562e-05		-	-	-	-	-
11	46760912	rs758608905	G	A		0	10402	1	11578	0	8654	0	66730	0	6614	1	16512		.	8.63707e-05	.	.	.	6.0562e-05		-	-	-	-	-
11	47296161	rs752786660	G	A		1	10338	1	11564	0	8636	0	66500	0	6614	1	16436		9.67305e-05	8.64753e-05	.	.	.	6.08421e-05		-	-	-	-	-
11	47297556	rs181204693	C	T		0	10406	0	11574	1	8652	1	66740	0	6612	1	16512		.	.	0.00011558	1.49835e-05	.	6.0562e-05		-	-	-	4.04191	-
11	47299744	rs748618890	T	C		1	10406	6	11578	1	8654	0	66740	0	6614	9	16512		9.60984e-05	0.000518224	0.000115554	.	.	0.000545058		5.67188	1.05178	4.71693	-	-
11	47303165	rs61751747	A	G		5	10404	3	11572	0	8654	402	66664	209	6614	1	16448		0.000480584	0.000259246	.	0.00603024	0.0315996	6.07977e-05		-	-	-	-	-
11	47303169	rs566658351	T	C		0	10406	0	11574	0	8654	1	66678	0	6614	1	16480		.	.	.	1.49975e-05	.	6.06796e-05		-	-	-	4.046	-
11	47303945	rs745650462	C	T		1	10404	2	11574	0	8654	7	66720	0	6612	1	16508		9.61169e-05	0.000172801	.	0.000104916	.	6.05767e-05		-	-	-	-	-
11	47304436	rs527582220	G	A		0	10402	0	11578	0	8654	1	66736	0	6614	9	16512		.	.	.	1.49844e-05	.	0.000545058		-	-	-	36.375	-
11	47304511	rs758614665	C	T		0	10328	1	11554	0	8638	9	66530	0	6614	1	16464		.	8.65501e-05	.	0.000135277	.	6.07386e-05		-	-	-	-	-
11	47306744	rs755575127	C	T		0	10252	0	11482	0	8566	1	65910	0	6592	1	16046		.	.	.	1.51722e-05	.	6.23208e-05		-	-	-	4.10757	-
11	47311455	rs368939201	G	A		0	10264	0	11454	0	8622	1	66072	0	6220	2	16378		.	.	.	1.5135e-05	.	0.000122115		-	-	-	8.06838	-
11	47311500	rs774124659	C	T		0	10306	0	11496	0	8636	0	66332	1	6352	1	16458		.	.	.	.	0.000157431	6.07607e-05		-	-	-	-	-
11	47311504	rs767356267	G	A		0	10312	0	11518	1	8640	0	66414	0	6390	1	16476		.	.	0.000115741	.	.	6.06943e-05		-	-	-	-	-
11	47311554	rs762409015	C	T		0	10366	0	11552	0	8650	1	66590	0	6528	1	16510		.	.	.	1.50173e-05	.	6.05694e-05		-	-	-	4.03331	-
[truncated: 1,218 more rows]
