# Supplementary material for: Estimating the mutational load for cardiovascular diseases in Pakistani population
Source: PLoS One. 2018 Feb 8;13(2):e0192446. doi: 10.1371/journal.pone.0192446 (PMC5805289; doi:10.1371/journal.pone.0192446)
Supplement: S4 Table — (XLSX) [file pone.0192446.s011.xlsx]

## Sheet: ExAC-SAS_dele_LoF
##fileformat=VCFv4.1
##VEP="v87" time="2016-12-27 07:38:10" cache="/data_ensembl/vep/grch37/release-87/homo_sapiens/87_GRCh37" db="homo_sapiens_core_87_37@ensdb-web-14" COSMIC="78" ClinVar="201610" ESP="20141103" HGMD-PUBLIC="20162" assembly="GRCh37.p13" dbSNP="147" gencode="GENCODE 19" genebuild="2011-04" polyphen="2.2.2" regbuild="1.0" sift="sift5.2.2"
##INFO=<ID=CSQ,Number=.,Type=String,Description="Consequence annotations from Ensembl VEP. Format: Allele|Consequence|IMPACT|SYMBOL|Gene|Feature_type|Feature|BIOTYPE|EXON|INTRON|HGVSc|HGVSp|cDNA_position|CDS_position|Protein_position|Amino_acids|Codons|Existing_variation|DISTANCE|STRAND|FLAGS|SYMBOL_SOURCE|HGNC_ID|TSL|APPRIS|SIFT|PolyPhen|DOMAINS|AF|AFR_AF|AMR_AF|EAS_AF|EUR_AF|SAS_AF|AA_AF|EA_AF|…
##LoFtool=LoFtool score for gene
##Condel=Consensus deleteriousness score for an amino acid substitution based on SIFT and PolyPhen-2
#CHROM	POS	ID	REF	ALT	QUAL		INFO
1	11907740	rs770346667	A	G	1399.47		AC=1;AC_AFR=0;CSQ=G|downstream_gene_variant|MODIFIER|CLCN6|ENSG00000011021|Transcript|ENST00000312413|protein_coding||||||||||rs770346667|4539|1||HGNC|2024||||||||||||||8.236e-06|8.237e-06|0|0|0|0|0|0|6.056e-05|||||||||0.0974|,G|downstream_gene_variant|MODIFIER|CLCN6|ENSG00000011021|Transcript|ENST00000346436|protein_coding||||||||||rs770346667|4539|1||HGNC|2024||||||||||||||8.236e-06|8.237e-06|0…
1	147231345	rs782228278	A	G	1196.87		AC=2;AC_AFR=0;CSQ=G|start_lost|HIGH|GJA5|ENSG00000143140|Transcript|ENST00000271348|protein_coding|2/2||||164|2|1|M/T|aTg/aCg|rs782228278||-1||HGNC|4279|||deleterious(0)|probably_damaging(1)||||||||||1.648e-05|1.669e-05|0|0|0|0|0|0|0.0001216|||||||||0.177|deleterious(0.945),G|start_lost|HIGH|GJA5|ENSG00000143140|Transcript|ENST00000369237|protein_coding|2/2||||114|2|1|M/T|aTg/aCg|rs782228278||-1|…
1	156084858	rs60695352	G	A	3792.69		AC=3;AC_AFR=1;CSQ=A|missense_variant|MODERATE|LMNA|ENSG00000160789|Transcript|ENST00000347559|protein_coding|1/11||||398|149|50|R/H|cGc/cAc|rs60695352&CM002045||1||HGNC|6636|||deleterious(0)|probably_damaging(0.963)|Coiled-coils_(Ncoils):Coil&Pfam_domain:PF00038&hmmpanther:PTHR23239&hmmpanther:PTHR23239:SF158&Superfamily_domains:SSF64593|||||||||2.478e-05|5.835e-05|0.0002077|0|0|0|3.581e-05|0|0.0…
1	159684275	rs749117623	T	C	538.47		AC=1;AC_AFR=0;CSQ=C|start_lost|HIGH|CRP|ENSG00000132693|Transcript|ENST00000255030|protein_coding|1/2||||105|1|1|M/V|Atg/Gtg|rs749117623||-1||HGNC|2367|||deleterious(0.02)|benign(0.049)|hmmpanther:PTHR19277&hmmpanther:PTHR19277:SF93&Cleavage_site_(Signalp):SignalP-noTM|||||||||8.236e-06|8.354e-06|0|0|0|0|0|0|6.209e-05|||||||||0.712|neutral(0.386),C|start_lost|HIGH|CRP|ENSG00000132693|Transcript|E…
1	227069610	rs762674312	T	C	1487.47		AC=1;AC_AFR=0;CSQ=C|start_lost|HIGH|PSEN2|ENSG00000143801|Transcript|ENST00000340188|protein_coding|4/12||||429|2|1|M/T|aTg/aCg|rs762674312||1||HGNC|9509|||deleterious_low_confidence(0)|benign(0.341)||||||||||8.236e-06|8.243e-06|0|0|0|0|0|0|6.056e-05|||||||||0.0232|deleterious(0.552),C|missense_variant|MODERATE|PSEN2|ENSG00000143801|Transcript|ENST00000366782|protein_coding|4/13||||601|101|34|M/T…
2	63824637	rs750401274	C	G	341.93		AC=1;AC_AFR=0;CSQ=G|missense_variant|MODERATE|MDH1|ENSG00000014641|Transcript|ENST00000233114|protein_coding|4/9||||739|304|102|L/V|Ctg/Gtg|rs750401274||1||HGNC|6970|||deleterious(0)|probably_damaging(0.997)|Gene3D:3.40.50.720&HAMAP:MF_01517&Pfam_domain:PF00056&PIRSF_domain:PIRSF000102&hmmpanther:PTHR23382&Superfamily_domains:SSF51735&TIGRFAM_domain:TIGR01758&TIGRFAM_domain:TIGR01759|||||||||8.23…
2	73679956	rs28730854	C	A	3120390		AC=3;AC_AFR=2;CSQ=A|stop_gained|HIGH|ALMS1|ENSG00000116127|Transcript|ENST00000264448|protein_coding|8/23||||6410|6299|2100|S/*|tCg/tAg|rs28730854||1||HGNC|428|||||hmmpanther:PTHR21553&hmmpanther:PTHR21553:SF23|||||||||2.484e-05|2.539e-05|0.0002178|0|0|0|0|0|6.066e-05||||21935354|||||0.953|,A|stop_gained|HIGH|ALMS1|ENSG00000116127|Transcript|ENST00000377715|protein_coding|8/10||||6410|6299|2100|S…
2	179447910	rs780643085	T	A	61.56		AC=1;AC_AFR=0;CSQ=A|missense_variant|MODERATE|TTN|ENSG00000155657|Transcript|ENST00000342175|protein_coding|142/192||||39226|39001|13001|T/S|Act/Tct|rs780643085||-1||HGNC|12403||||possibly_damaging(0.621)|Gene3D:2.60.40.10&Pfam_domain:PF07679&PROSITE_profiles:PS50835&hmmpanther:PTHR13817&hmmpanther:PTHR13817:SF6&SMART_domains:SM00409&Superfamily_domains:SSF48726|||||||||8.280e-06|8.577e-06|0|0|0|…
3	32180202	rs763553263	G	A	1107.47		AC=1;AC_AFR=0;CSQ=A|missense_variant|MODERATE|GPD1L|ENSG00000152642|Transcript|ENST00000282541|protein_coding|3/8||||550|349|117|G/R|Gga/Aga|rs763553263||1||HGNC|28956|||deleterious(0.01)|probably_damaging(0.984)|hmmpanther:PTHR11728&hmmpanther:PTHR11728:SF7&Gene3D:3.40.50.720&Pfam_domain:PF01210&TIGRFAM_domain:TIGR03376&PIRSF_domain:PIRSF000114&Superfamily_domains:SSF51735|||||||||8.236e-06|8.24…
5	216962	rs755580860	C	T	35.84		AC=1;AC_AFR=0;CSQ=T|upstream_gene_variant|MODIFIER|SDHA|ENSG00000073578|Transcript|ENST00000264932|protein_coding||||||||||rs755580860|1394|1||HGNC|10680||||||||||||||8.283e-06|1.494e-05|0|0|0|0|0|0|0.0001152|||||||||0.432|,T|start_lost|HIGH|CCDC127|ENSG00000164366|Transcript|ENST00000296824|protein_coding|2/3||||136|3|1|M/I|atG/atA|rs755580860||-1||HGNC|30520|||deleterious(0)|probably_damaging(0…
6	29795623	rs143732275	T	C	30351.2		AC=25;AC_AFR=0;CSQ=C|start_lost|HIGH|HLA-G|ENSG00000204632|Transcript|ENST00000360323|protein_coding|1/7||||26|2|1|M/T|aTg/aCg|rs143732275||1||HGNC|4964|||deleterious_low_confidence(0)|probably_damaging(0.943)|hmmpanther:PTHR16675&hmmpanther:PTHR16675:SF149&Cleavage_site_(Signalp):SignalP-noTM|||||||0|0.0001846|2.064e-04|0.0002131|0|0|0.0003501|0|0.0002663|0|0.0003031|||||||||0.834|deleterious(0.…
6	43752283	rs748984440	A	C	1679.47		AC=1;AC_AFR=0;CSQ=C|missense_variant|MODERATE|VEGFA|ENSG00000112715|Transcript|ENST00000230480|protein_coding|7/7||||604|476|159|D/A|gAc/gCc|rs748984440||1||HGNC|12680|||tolerated(0.06)|benign(0.097)|hmmpanther:PTHR12025&hmmpanther:PTHR12025:SF5&Gene3D:1kmxA00&Pfam_domain:PF14554&Superfamily_domains:0044742|||||||||8.236e-06|8.238e-06|0|0|0|0|0|0|6.056e-05||||||||||neutral(0.330),C|missense_varia…
6	76527266	rs773390519	T	C	651.47		AC=1;AC_AFR=0;CSQ=C|start_lost|HIGH|MYO6|ENSG00000196586|Transcript|ENST00000369975|protein_coding|1/31||||27|2|1|M/T|aTg/aCg|rs773390519||1||HGNC|7605|||deleterious(0)|probably_damaging(0.991)|hmmpanther:PTHR13140&hmmpanther:PTHR13140:SF346|||||||||8.236e-06|8.239e-06|0|0|0|0|0|0|6.057e-05|||||||||0.179|deleterious(0.889),C|start_lost|HIGH|MYO6|ENSG00000196586|Transcript|ENST00000369977|protein_…
7	45932563	rs117054298	A	T	362790		AC=247;AC_AFR=2;CSQ=T|missense_variant|MODERATE|IGFBP1|ENSG00000146678|Transcript|ENST00000275525|protein_coding|4/4||||949|653|218|E/V|gAg/gTg|rs117054298||1||HGNC|5469|||deleterious(0)|probably_damaging(0.996)|Gene3D:4.10.800.10&Pfam_domain:PF00086&Prints_domain:PR01976&PROSITE_patterns:PS00484&PROSITE_profiles:PS51162&hmmpanther:PTHR11551&hmmpanther:PTHR11551:SF6&SMART_domains:SM00211&Superfam…
7	100771765	rs141347752	G	A	86943.5		AC=71;AC_AFR=53;CSQ=A|missense_variant|MODERATE|SERPINE1|ENSG00000106366|Transcript|ENST00000223095|protein_coding|2/9||||248|91|31|V/M|Gtg/Atg|rs141347752||1||HGNC|8583|||deleterious(0.04)|possibly_damaging(0.619)|hmmpanther:PTHR11461&hmmpanther:PTHR11461:SF49&Superfamily_domains:SSF56574|0.0012|0.0045|0|0|0|0|0.004539|0.0002326|5.848e-04|0.000585|0.005093|0.0002593|0|0|0.0002099|0|6.056e-05||||…
7	100771765	rs141347752	G	T	86943.5		AC=1;AC_AFR=0;CSQ=T|missense_variant|MODERATE|SERPINE1|ENSG00000106366|Transcript|ENST00000223095|protein_coding|2/9||||248|91|31|V/L|Gtg/Ttg|rs141347752||1||HGNC|8583|||tolerated(0.79)|benign(0.009)|hmmpanther:PTHR11461&hmmpanther:PTHR11461:SF49&Superfamily_domains:SSF56574|||||||||8.236e-06|8.239e-06|0|0|0|0|0|0|6.056e-05|||||||||0.17|neutral(0.002),T|splice_donor_variant|HIGH|SERPINE1|ENSG0000…
7	139719838	rs752538699	T	C	3830.85		AC=2;AC_AFR=0;CSQ=C|downstream_gene_variant|MODIFIER|PARP12|ENSG00000059378|Transcript|ENST00000263549|protein_coding||||||||||rs752538699|3706|-1||HGNC|21919||||||||||||||1.647e-05|1.648e-05|0|0|0|0|0|0|0.0001212|||||||||0.67|,C|missense_variant|MODERATE|TBXAS1|ENSG00000059377|Transcript|ENST00000263552|protein_coding|17/17||||2082|1544|515|L/P|cTa/cCa|rs752538699||1||HGNC|11609||||probably_dama…
9	108337316	rs750082228	G	C	810.48		AC=1;AC_AFR=0;CSQ=C|start_lost|HIGH|FKTN|ENSG00000106692|Transcript|ENST00000223528|protein_coding|2/10||||127|3|1|M/I|atG/atC|rs750082228||1||HGNC|3622|||deleterious_low_confidence(0)|probably_damaging(0.937)|hmmpanther:PTHR15407|||||||||8.237e-06|8.252e-06|0|0|0|0|0|0|6.061e-05|||||||||0.322|deleterious(0.828),C|start_lost|HIGH|FKTN|ENSG00000106692|Transcript|ENST00000357998|protein_coding|1/10…
11	111782447	rs577253222	A	G	389.96		AC=2;AC_AFR=0;CSQ=G|start_lost|HIGH|CRYAB|ENSG00000109846|Transcript|ENST00000227251|protein_coding|2/4||||187|2|1|M/T|aTg/aCg|rs577253222||-1||HGNC|2389|||deleterious(0)|probably_damaging(1)|Pfam_domain:PF00525&hmmpanther:PTHR11527&hmmpanther:PTHR11527:SF37|0.0002|0|0|0|0|0.001|||1.659e-05|2.534e-05|0|0|0|0|0|0|0.0001099|||||||||0.344|deleterious(0.945),G|upstream_gene_variant|MODIFIER|HSPB2|ENS…
11	111789698	rs782334737	T	C	9334.22		AC=10;AC_AFR=0;CSQ=C|start_lost|HIGH|C11orf52|ENSG00000149300|Transcript|ENST00000278601|protein_coding|1/4||||98|2|1|M/T|aTg/aCg|rs782334737||1||HGNC|30531|||deleterious(0)|probably_damaging(0.926)|Pfam_domain:PF15147|||||||||8.236e-05|8.3e-05|0|0|0|0|0|0|0.0006112|||||||||0.682|deleterious(0.819),C|downstream_gene_variant|MODIFIER|HSPB2|ENSG00000170276|Transcript|ENST00000304298|protein_coding|…
14	64692155	rs371152824	G	T	11410.8		AC=1;AC_AFR=0;CSQ=T|stop_gained|HIGH|SYNE2|ENSG00000054654|Transcript|ENST00000344113|protein_coding|115/115||||20781|20569|6857|E/*|Gaa/Taa|rs371152824||1||HGNC|17084|||||Pfam_domain:PF10541&PROSITE_profiles:PS51049&hmmpanther:PTHR11915&hmmpanther:PTHR11915:SF264|||||||||8.239e-06|8.326e-06|0|0|0|0|0|0|6.101e-05|||||||||0.852|,T|downstream_gene_variant|MODIFIER|ESR2|ENSG00000140009|Transcript|EN…
15	89864101	rs755510237	C	A	3375.47		AC=1;AC_AFR=0;CSQ=A|missense_variant|MODERATE|POLG|ENSG00000140521|Transcript|ENST00000268124|protein_coding|18/23||||3211|2877|959|Q/H|caG/caT|rs755510237||-1||HGNC|9179|||deleterious(0)|probably_damaging(0.987)|Gene3D:1.10.150.20&Pfam_domain:PF00476&PIRSF_domain:PIRSF000797&PROSITE_patterns:PS00447&hmmpanther:PTHR10267&hmmpanther:PTHR10267:SF0&SMART_domains:SM00482&Superfamily_domains:SSF56672|…
16	3070400	rs763424248	T	C	131.45		AC=1;AC_AFR=0;CSQ=C|downstream_gene_variant|MODIFIER|HCFC1R1|ENSG00000103145|Transcript|ENST00000248089|protein_coding||||||||||rs763424248|2221|-1||HGNC|21198||||||||||||||9.567e-06|1.277e-05|0|0|0|0|0|0|0.0001501|||||||||0.692|,C|upstream_gene_variant|MODIFIER|THOC6|ENSG00000131652|Transcript|ENST00000253952|protein_coding||||||||||rs763424248|3665|1||HGNC|28369||||||||||||||9.567e-06|1.277e-05…
17	7128033	rs754123613	G	A	34.72		AC=1;AC_AFR=0;CSQ=A|downstream_gene_variant|MODIFIER|DVL2|ENSG00000004975|Transcript|ENST00000005340|protein_coding||||||||||rs754123613|627|-1||HGNC|3086||||||||||||||8.254e-06|1.964e-05|0|0|0|0|0|0|9.27e-05|||||||||0.65|,A|splice_region_variant&3_prime_UTR_variant&NMD_transcript_variant|LOW|ACADVL|ENSG00000072778|Transcript|ENST00000322910|nonsense_mediated_decay|17/19||||1967|||||rs754123613||…
17	19866257	rs745466247	G	A	3804.85		AC=1;AC_AFR=0;CSQ=A|missense_variant|MODERATE|AKAP10|ENSG00000108599|Transcript|ENST00000225737|protein_coding|3/15||||373|215|72|A/V|gCa/gTa|rs745466247||-1||HGNC|368|||deleterious_low_confidence(0.02)|probably_damaging(0.996)|hmmpanther:PTHR13155|||||||||8.236e-06|8.238e-06|0|0|0|0|0|0|6.057e-05|||||||||0.564|deleterious(0.845),A|missense_variant|MODERATE|AKAP10|ENSG00000108599|Transcript|ENST0…
17	39881255	rs782157753	C	T	673.48		AC=1;AC_AFR=0;CSQ=T|missense_variant|MODERATE|HAP1|ENSG00000173805|Transcript|ENST00000310778|protein_coding|12/12||||1724|1714|572|V/M|Gtg/Atg|rs782157753||-1||HGNC|4812|||deleterious_low_confidence(0)|possibly_damaging(0.595)|hmmpanther:PTHR15751&hmmpanther:PTHR15751:SF14|||||||||8.236e-06|8.247e-06|0|0|0|0|0|0|6.058e-05|||||||||0.998|deleterious(0.650),T|missense_variant|MODERATE|HAP1|ENSG0000…
17	42148336	rs767856364	G	A	1995.74		AC=1;AC_AFR=0;CSQ=A|start_lost|HIGH|G6PC3|ENSG00000141349|Transcript|ENST00000269097|protein_coding|1/6||||234|3|1|M/I|atG/atA|rs767856364||1||HGNC|24861|||deleterious(0)|probably_damaging(0.991)|PIRSF_domain:PIRSF000905&hmmpanther:PTHR12591&hmmpanther:PTHR12591:SF2|||||||||9.406e-06|4.846e-05|0|0|0|0|0|0|0.0001263|||||||||0.726|deleterious(0.889),A|upstream_gene_variant|MODIFIER|LSM12|ENSG000001…
19	55652651	rs774939150	A	G	2443.92		AC=1;AC_AFR=0;CSQ=G|missense_variant|MODERATE|TNNT1|ENSG00000105048|Transcript|ENST00000291901|protein_coding|8/14||||269|212|71|M/T|aTg/aCg|rs774939150||-1||HGNC|11948|||deleterious(0.01)|possibly_damaging(0.653)|Pfam_domain:PF00992&hmmpanther:PTHR11521&hmmpanther:PTHR11521:SF6|||||||||8.236e-06|8.25e-06|0|0|0|0|0|0|6.058e-05|||||||||0.132|deleterious(0.635),G|missense_variant|MODERATE|TNNT1|ENS…
20	44637567	rs121434556	T	A	198349		AC=121;AC_AFR=1;CSQ=A|start_lost|HIGH|MMP9|ENSG00000100985|Transcript|ENST00000372330|protein_coding|1/13||||21|2|1|M/K|aTg/aAg|rs121434556&CM094733||1||HGNC|7176|||deleterious(0)|possibly_damaging(0.718)|hmmpanther:PTHR10201&hmmpanther:PTHR10201:SF30&Cleavage_site_(Signalp):SignalP-noTM|0.0008|0|0|0|0|0.0041|||9.966e-04|0.001003|9.735e-05|8.685e-05|0|0|7.53e-05|0.001124|0.006879|pathogenic||1&1|…
22	30659995	rs140815202	C	T	14948.6		AC=1;AC_AFR=0;CSQ=T|stop_gained|HIGH|OSM|ENSG00000099985|Transcript|ENST00000215781|protein_coding|3/3||||677|636|212|W/*|tgG/tgA|rs140815202||-1||HGNC|8506|||||hmmpanther:PTHR14261&Gene3D:1.20.1250.10&Superfamily_domains:SSF47266|||||||||8.264e-06|9.1e-06|0|0|0|0|0|0|0.0001083|||||||||0.557|,T|stop_gained|HIGH|OSM|ENSG00000099985|Transcript|ENST00000403389|protein_coding|3/3||||862|573|191|W/*|t…
